# Supplementary material for: Mitochondrial DNAs provide insight into trypanosome phylogeny and molecular evolution
Source: BMC Evol Biol. 2020 Dec 9;20:161. doi: 10.1186/s12862-020-01701-9 (PMC7724854; doi:10.1186/s12862-020-01701-9)
Supplement: Supplementary file 1 — Additional file 1: Table S2. Properties of the six complete salivarian maxicircles. [file 12862_2020_1701_MOESM1_ESM.xlsx]

## Sheet: Sheet2
Species	GC%																						T:C
	WCR	12S	9S	ND8	ND9	M5	ND7	CO3	CYB	A6	ND2	CR3	ND1	CO2	M2	CO1	CR4	ND4	ND3	RPS12	ND5		WCR	12S	9S	ND8	ND9	M5	ND7	CO3	CYB	A6	ND2	CR3	ND1	CO2	M2	CO1	CR4	ND4	ND3	RPS12	ND5
C. fasciculata Cf-Cl	26.0082	16.2769	18.8498	40.1899	40.6143	15.035	34.2183	28.6901	25.463	22.4662	20.9249	37.6238	31.2896	28.1399	20.6304	30.6481	42.3077	22.9833	46.5517	45.8015	24.8292		3.48939	6.47887	5.11765	2.22727	2.25	7.05556	2.64583	5.63768	5.79348	9.5	6.27679	4.5	3.63248	4.32836	8.09211	4.13021	2	5.16129	2.41667	1.29412	6.39216
L. tarentolae	22.8833	15.5268	17.609	49.6377	42.1725	12.5806	32.4484	25.0784	24.0518	20.5036	16.376	37.8641	25.9727	25.5962	15.3846	28.6493	44.2308	17.6426	44.6809	39.2157	20.4326		4.38065	6.58571	5.7234	1.52273	5.35294	6.68182	3.19512	7.91429	6.06977	10.5926	6.65421	4.5	4.04673	5.2	14.1628	3.9899	5.28571	8.98684	2.42857	3.26667	8.82407
T. theileri Edinburgh TM35	29.4456	20.7149	19.3443	47.1154	37.027	21.9081	41.8006	46.0251	27.8341	41.6918	23.5027	40.566	31.0273	26.9841	21.5443	30.0424				44.8485	26.8334		2.4051	5.18824	5.17391	2.29545	11.5	4.48387	2.525	3.09639	4.86408	3.95455	6.33913	8.25	4.59048	4.66071	5.05607	4.96491				2.52381	3.43777
T. conorhini 025E	26.7791	16.819	17.44	47.8548	32.8358	19.1781	41.6938	43.0569	27.214	40.6528	19.1927	32.7869	29.1796	26.3074	18.4762	30.7832	43.4043	21.2167	35.6164	42.9448	24.0406		2.89891	6.43056	5.18367	1.86957	11	6.09091	2.28205	3.48235	4.84466	4.22727	8.49438	12.25	4.80612	4.80357	7.81333	4.65517	20.25	5.31933	7.81818	2.27273	5.22222
T. copemani G1	28.7479	17.2794	17.1901	49.8294	38.9041	20.4778	44.1379	47.286	27.6753	44.9686	22.2138	34.2105	28.8521	26.9716	21.7062	32.1623	43.5685	23.346	46.5517	47.1338	26.64		2.70031	5.85714	5.93023	1.79545	9.3125	5.10345	1.91892	2.86207	5.21875	3.31818	5.768	10.5	3.76	4.75439	5.20952	3.91542	28.6667	4.64341	4.27273	2.35	4.215
T. lewisi	26.4436	17.8145	17.7814	49.1525	38.8889	14.1304	44.2907	44.4894	24.262	45.3947	18.5747	35.5372	26.6736	28.3912	18.4834	29.255	43.4043	20.6844	41.5301	42.515	22.1148		3.07577	5.40741	5.14286	2	8.8125	10.5385	1.725	3.16867	7.30556	3.15	6.86916	11.25	4.42991	4.63793	7.1875	5.02516	27.3333	5.15833	4.90909	2.57143	5.95333
T. cruzi CL Brener	26.1029	18.232	17.1569	48.7889	34.0974	16.726	43.0034	43.7956	26.0148	37.092	19.1812	31.3043	26.343	28.254	18.07	30.103	34.4538	21.673	36.1386	41.9162	22.7195		3.35367	6.05479	5.3125	1.62222	8.3125	5.30435	1.97368	2.94253	5.54839	4.42857	5.10072	10.5	4.26364	5.26415	8.25352	4.16754	27.3333	4.70079	5.91667	2.61905	6.79104
T. grayi ANR4	27.9844		16.3166	48.6486	38.2114	18.3673	39.6285	45.9817	25.2768	40.8824	21.0008	32.7731	29.6142	25.2782	20.1896	31.1326	43.75	22.0532	43.8424	41.1765	25.0142		2.68345		6.36585	1.78261	7.89474	3.85714	2.97222	2.78495	5.45161	4.61905	6.95238	11.75	4.31858	5.18868	5.7	4.57627	34.6667	4.18571	5.61538	3	4.8674
T. vivax Y486	24.1273	13.7533	16.1905	48.5816	46.7797	14.5228	48.2014	52.1445	21.7512	46.729	14.5441	35	22.7178	22.381	14.8815	28.1647	44.4934	17.1103	35.7143	48.8235	18.4091		4.03274	9.57407	7.59459	1.80952	5.25	6.16667	1.5	2.65753	8.57143	3.95	9.30864	11.75	4.87755	6.125	13.2292	4.33152	25.3333	8.67105	9.5	2.09091	10.8427
T. godfreyi KEN7	25.1801	16.9244	14.6032	54.8	46.5278	13.1687	47.5	51.5789	22.9705	46.3023	18.9864			22.0635	15.7795	27.5591	36.2963	20.1674	37.7273	43.125	21.7587		4.27371	7.34848	8.77419	1.09756	4.47059	4.5	1.82353	2.41429	7.60294	3.25	4.91667			7.51351	13.5333	3.92157	19.4	7.5	5.83333	2.83333	8.72727
T. simiae ERA C2	25.2621	15.3015	15.1466	55.2419	47.2727	12.549	46.4789	52.019	22.6642	48.6577	18.2094	41.3462	25.9645	21.9745	15.7143	28.2253	40.7115	18.064	39.9083	45	20.2266		4.00356	8.625	7.9697	0.930233	3.82353	4.75	1.85714	2.11111	7.71642	2.65	5.31852	8.25	3.85246	7.64865	17.3714	4.01523	11	9.52239	6.18182	2.83333	9.38614
T. simiae tsavo KETRI 3436	24.6452	14.5064	15.235	55.8704	47.6015			50.9412		49.4949	17.0487	39	24.7132	21.8153	14.9912	26.9534	34.7561	18.4932	41.3146	47.8814	19.9095		4.10762	8.92982	8.64516	0.886364	3.58824			2.25		2.47619	5.53623	7	4.1913	7.42105	18.1944	4.17801	11.1	9.68182	5.63636	2	9.25243
T. brucei brucei Lister 427	26.0656	16.9176	16.8831	52.5362	51.3514	15.2672	46.4539	49.8848	22.8994	44.9511	18.1956	38.2353	25.7024	24.2472	14.948	29.4903	46.3964	20.0305	46.4286	49.3056	20.678		3.7167	7.47692	7.42857	1.625	2.82353	4.17857	1.65789	2.32895	7.34783	3.25	5.00714	7.5	3.70866	5.97778	15.3077	3.9204	15.75	6.34375	4.54545	1.73684	9.43434
T. brucei gambiense 1829 ALJO	26.1457	16.7405	16.7208	52.5362	51.7375	15.0579	46.2633	49.8848	23.084	45.6026	18.3952	38.2353	25.5983	24.0887	15.2318	29.9213	46.875	19.8781	46.1929	49.3056	20.7345		3.68255	7.60938	7.45714	1.625	3	4.33333	1.63158	2.32895	7.11268	3.25	4.8951	7.5	3.82258	6.13636	14.1429	3.83902	16.25	6.34375	4.63636	1.73684	9.54082
T. brucei rhodesiense H866	26.1559	16.7405	16.6937	52.5362	52.1236	15.0579	46.2633	49.8848	23.1764	45.2769	18.4989	38.2353	25.5983	24.2472	15.2318	29.679	46.875	20.0305	46.4286	49.3056	20.7345		3.67247	7.60938	7.45714	1.625	3	4.37037	1.63158	2.32895	7.11268	3.25	4.88112	7.5	3.82258	5.97778	14.1429	3.91089	16.25	6.26804	4.54545	1.73684	9.54082
T. equiperdum BoTat	26.2044	16.504	16.5316	52.1583	50.5792	15.5642	45.9649	49.8848	23.638	44.9838	18.2714	37.8641	25.5983	24.5642	15.3409	29.9213	46.2222	20.1828	45.6853	49.3056	21.0734		3.66733	7.57812	7.76471	1.675	3.26667	4.14286	1.73684	2.32895	6.89041	3.35	4.96454	7.75	3.74603	5.70213	13.7674	3.9204	16.5	6.58065	4.63636	1.73684	8.93269
T. congolense IL3578	25.8451	16.2115	16.2903	52.4715	47.2028	15.1394	46.4539	51.3033	23.2751	49.1525	18.423	40.8163	26.7839	24.2038	16.0494	29.3156	43.6123	19.0404	40.5172	44.1558	20.1923		3.87898	7.91935	8.625	1.2381	5	3.33333	1.82857	2.33333	7.89394	2.6	4.97122	6.5	3.43704	5.97872	13.7727	3.85714	18	8.18182	6.58333	2.44444	9.62887
T. congolense IL3900	25.6429	16.1905	15.534	53.0534	45.3925	9.84252	46.2898	48.4526	23.3671	48.1605	18.5747	37	24.9482	23.4076	16.381	28.7704	44.1441	19.2542	38.9381	43.3121	20.7014		3.87136	8.27869	8.4375	1.2381	5.46667	6.61111	1.85714	1.58955	8.04615	2.8	4.8662	7	3.56154	6.21739	14.8293	3.87624	16.5	7.51807	6.63636	2.61111	9.6875
T. congolense ERA D1	26.5517	17.0775	15.1858	55.336	41.806	13.5458	47.1631	51.9953	24.9307	45.4545	20.0152	40.2062	28.4528	23.7261	16.6983	29.6184	40.6114	20.4113	41.5179	46	20.5186		4.01344	7.51515	9.09677	1.07317	6	4.625	1.85714	2.32394	6.74667	3.27273	4.01205	6.25	2.96053	7.07317	13.6222	3.33482	14.6	6.8764	4.66667	2.22222	10.7528
T. congolense IL3000	25.8483	16.5347	15.9677	52.4715	47.2028	15.1394	46.2898	51.5366	23.3671	48.9796	18.4989	40.8163	26.4736	23.8854	16.3343	29.0127	44.0529	19.0404	39.8268	44.1558	20.3178		3.89583	7.64062	8.93548	1.2381	5	3.33333	1.85714	2.36232	7.63235	2.55	4.92857	6.5	3.43704	6.45455	12.8298	3.84804	18	8.02564	6.5	2.44444	9.58763
