# Supplementary material for: Mitochondrial DNAs provide insight into trypanosome phylogeny and molecular evolution
Source: BMC Evol Biol. 2020 Dec 9;20:161. doi: 10.1186/s12862-020-01701-9 (PMC7724854; doi:10.1186/s12862-020-01701-9)
Supplement: Supplementary file 12 — Additional file 12. Assembled maxicircle FASTA formatted sequence data. [file 12862_2020_1701_MOESM12_ESM.fa]

>T_brucei_brucei_427_var_3_#Kenya_Sheep_1960
AAAATTTGTAAATTAGTTTAATTTTTGTAAAAAACAAAACAAAAAATCAAAAAATTGTAGATTAGTTAAGTTTTTTTTGTAAAAACAAAATAAAAACAAAATAAAAACAAAATAAAAACAAAATAAAAACAAAATAAAAACAAAGTAAAAACAAAGTAAAAACAAAGTAAAAACAAAGTAAAAACAAAGTAAAAAATTTGAAAATTTGATGTTTAAAAAAAATTTATTTTTTTGAATTTTTTTTGAATTTTTTTGCAAGGTTTTAAAAATCGATATTTAATATTTTAAATTTTTTGCAAAAATTTAAAAATTAAAAAATTTGATGTTTTTGAGTTTTTTTTACAAAATTTTAAAATTAAAAAATTTGATGTTTTTATTCAATTTTCAGAGTAAAAAAATAAAAAATTTGATGTTTTTGGAATTTTTTGTGAAATTTAAAAATTAAAAAATTTGATGTTTTTGGTTTTTTTTTTTGGTGGGTTTTTAAATTAAAAATTTACTTTTTGAAATTTTTCAAATTTAAAAGTTGATTTATTTTTTTATTCATTTTATTATAAAGCCTAAAAGTATCCCGTTGGCACAAAATGCAAAAAATTTGACTTTTTTTTGAATTTTTTTGCAAAATTTAAAAATAAAAATTTGACTTTTTTCGATTTTTTTTGTAAAATTTAAAAATAAAAAAATTTGATGTTTTTGAAATTTTTTTTGTGAAACTTTAAAATTAAAAAATTTGATGTTTTTATCCAATTTTCAGAGTAAAAAATTAAAAAATTTGAATTTTTTTAAAATTTTTTGCAAAATTTAAAAATTAAAAAATTTGATGTTTTTTGGAATTTTTTGTGAAATTTAAAAATTAAAAAATTTGAATTTTTTTAAAATTTTTTGCAAAATTTAAAAAATTAAAAAATTTGATGTTTTTGAGGTTTTTTTGTGAAATTTAAAAATTAAAAATTCGATTTTTATTCAATCTCAAAGAAAAAAAAAAAAATAAGGAGTTTGACTTTTTTGAATTTTGTTTGTGAGGTTCATAGAGGAGAATGGTTCAAGAATGTAATTTTTTCGTTTCTCCATTATTACTAAGTTCAATTGAGAAGGACAAAAGCAAAAGATTGTGTAAGTGGAGGATGTAGTGGGAAGTAAGTAACTAGTTAGGCATAGTATAATAATAATATATATATATATATATAATAAGATATAAGTATGTAGAGTAAGTATATTATATGTAAGTGTATATAGATAGTTAAAAGTTATATAGTGTAAAGTATGGATAGTGTAATTTAAGATAGTATAATTTAGGAAATTAAACATGATAATAATGGAGATTTATAGTTTACACTATTATTGTGTTTTTAAAAAAATAAATTTACAAAGTAAATTTATTTTTGTAAAAACACTATTGCACGCGAAATTTTTTATGGGATGGGTGAGTCGGGTATGGGTTTAATGGGTAATTTTAAAGCAAGTAATTATGAATTAGGATAAGAACAGAATTCCTCAAGTCCCTAATTGCGATTATTTGTTAAGATCTTTTTGAGGATAGATCTAAAATTACCAAGTCCAATTTTTGTATATGGGCGGGCTATGAAAATATAAAATTATATATTTTCTAGTTTGATCGAAAATGCTTTTCGATTTGAAAATTTAAATTAAATTTAAGTTTAATTTTCAATTTTCAAAATTTGAAACAATTTTGGAATTTTGGTAGGTATTTTATTGATAGGTTTAAATCACCGCTGTATAAATTTTGGTAGTAAAACTTTTTGTAATAATGCGTTTTTATTATCAGTTATTTATGGGTGTTTGTGATTTAAATGTAATCAGTTTAGTACAAATCATTTTTCTAAATTATTTTGAGTTTTGGGATTTGGAGGTTTGAACTTGAATTTAAATTTAGTTTCAAGTCAAGTCGTATAAAAAACATGGCATTTTTTGTTGCTATAAGTTTTTTATATAACTCTTTGATTCGAAATTAAATTTAAATTTAGGTTTTAGCTATTTTAAATTCCAACTTGAAATTTGTTTTGGGTTTTTATAATTGAGTTTTAAATTTTAAATCCAAATTTAAATAGGATCTTCTTTACTAATGAAAATATTTTACAAATCTTTTGCAAAAATATTTTAATTTAGTAAGGATGGTTGGTATTTTAAATTTCGGTTTAATTTTTAAAATTTTTTTATTGACCAAACATTTTCAAGGTTAGTGGGAATAGCTATGACTTTGGTTTAGATTTAGTTTTATCATTGAATTGTTATGTAAAGGATTTGTGGTTATACAATATGTTTATGTATGTGTTTATTATATGTACTCGATTAGAGAAGCTAAACTTAAATTCAAACCTCCAATTTCCAAAACTTGAAACAATTTTTAGGTGATTTATTAAGAATTGATTTAAAATTATGAATGTATAAATTTTGGTAGTAGGTTTTTTTTGTAATAATGTGTTTATAAATTGTAACTAATCTGGTTTAAACTATTTTTCTAAATTATTTTAGGTTTTTTTTGGGACATGAGAGTTTAAATTTGAATTTACTTTTAAGTTATCAATAAAAAACATGTTTTTTGTGCTATTAAAATTTATATAATCTTTTTGACGTCAAATTTAAATTTAGGTTTATTCTAATTCGAAACTTTTTGGTTTTTTAATAAATAACTCCAATAAATCTAAATTTTTTTATAGATCAAACATTTTTAAGGTTGGTAGGCATAGTTATGACTTTCTAGTTTAATTTAGTTTTATTTATTGAATTGTTATGTAAAGGATTTGTGGTTGGGAATGTTTATGTTTATGTTTATTATGTGTATTTTATTTAATTAGAAAAGCTTTTAAAAATTTAAAATTTGTAATCCAAATTTTACCAATTAAGAAGAATATTATAATAATGGGTGTCTTATATTTTAAATAAATATTTAAATTCCGTGTAGTAAATTTATTATTTGTATTATTTATATAATAGGTGTATTATATTTAAATTTTAAATTTGTTGTTTTATATTTAGATACATATTTATAGATTAATATATTTAAATAATATTTTAAAATTTATTGAACTGTAATTATTAGTTTAATATTTTTAGTTTGATGTTGAAATATTTAATTAAAGATGTTACAGTTGTTCTATATGTACCAAATAAATATAGTAAGATTATTTTAGTTGAATTAATAAATAAATATTTATTTTTCTTTGTAAATATTATGAACAATTTAAAAATTAATCTGTTTAACTAAAATGTTATATATAATAATCTAAGTTAATTTGAATATTAAAAGTACAAGTATAATTTGTAATTCTAAAGTATTTTAATGGTATATTTTTAGTAGGTAAATGAAAAGTATAAATGGATATAACTTAATATTTAATATTTGTTTAATGAAAAGTATTTTATTATTATATTGTATAGTATTATTATAGTGTATAGTTTTTTAAAAATATAAAAATATTGTTAATAAAATTATCGTATTTTAAGTGCGTTTATTAAATGCGTTTGTCTAAGATAATTATTTAAGATTATTCTTGTAAATATATTTAAATATTAATAATTCTTAAAATAAAAAAATATCCTCAATTGCAATATTATTGTAGCATAGTAATTTGTTAACTAAATATTAAAGTGTTCCATAGAAAATTTTTAAATTACAACAAATAAAATAAAGTATGAATTAATATCAAAATTTTAATAAAAATTAAAAAATTAAAATAGGGCAAGTCCTACTCTCCTTTACAAAGAGAACATTATGATATGTAATTGTATGTTTGATTGGGGCAATACTATATTTATTTATATAGCATAAGAACTATATTCTTTGAAATTATAAAAGGTTCGAGCAGGTTAACAAGCATTAAAAATAAATGTGTTTCATCGTCTACTTATTACCATGATTGATTGTTCATCAAAATAGTAATTCGTTAGTTGGGTTAAAATCGTTGTAAAGCAGATTTGTTTATATATTTAATTTTTATAATTAATAATAATTAATATAAGTACGCAAGGATTGATTATTGAAAAAAGAAAGAAGAATATAATTTATATAAATTATGGTCAATTGTTAGTATTCATATTAATTTTTTTAAATGTTTTATCATTTTATAAAGGTTTATTTTTGAAAGATTTTTTGTATAAAATTTTAGGAATAGTTAATAATAATTTATAATTTTGATTAGATTGTTTTGTTAATGCTATTAGATGGGTGTGGAAAAATAAAAAAAATAATTAATATATATCAATAATAAATTAAATTAATCTATTAGTCAGAAATGGATGCCAGCCGTTGCGGTAATTTCTATGCTTTTAAATATTATACAATTATCATATTAAATTGTTAAGTGCTGATTTAACCAATAAAAATATAAATAATTTTTATTTGTTTTTAAACACCATTAGGTATATGCAAATATAAAATTATAGTAATTATAAATTATATTATATTATATTTATTCATATAATTAATAGGATAATATTTGTAGTTTTTGATACCATGATAAGGATTATAAATTGAAAGTGTTAATATCATAATCAAAATTTATTATTTATATTAAATATGTATGTGTAGATAAAATAAGAAATTAAAAAGGTATTGTTGCCCACCAATTTTTATAATAAAAATAACGTGCAGTAATTAATATATTTATAAAAATATATTTTAGCTAAATTAGAATCAATTTAATAATTTTAAGTTTTGGTTGATTAAAAGAGGAGTTTTTGGAAGGTGGGGATTTTCATTTTGATTTCCCAGAGAACCAGAGAGGCGGGAACCAGCGTTTTATTTTTGGGGGAGAGCGGAGCGCGAGGAAAGCCCATTTTGAGCAGGAGTTTTTCGGGGGGGAGGGGGCATTTCTGGCGGAGAACAGAGATTCTTGTTTCGGAAGGGGAGCAGGCCCGACAGATTTTTGCCAACGCATTCAGGAGGGGAGCCTTATTTGAAGTGCGCTTTCTTTCAAGAGGGGGAGAGAAGGGGAGAAGGGGAAGTGAGAAATTTAGAATTACACGGTGAAATTAAATTTTGACTAAATTAAGGTTGCCCTCTTGTCGTCTCTATCTCCTCCCAACCCCTCTCCCCTTGGATCCTTCCCCCCAAAACTCCTCGATGTTTCTTCCCTACCCAAATCACTTCAGCGTTCCCCCGCTACCCAATCATCCTCCTACCAAACCCCCCGCCCCCTTTACCCTCGCCCCCTCTCTCAATCCAACTTCTCCTTTCTCAATCCTCCTCCTCTCCCCAACCCTCTCCCCAAAATTAATTCCTCGTCTAAAATTCCATTTTGTTTATAAAAAAAATTAAGTTGATATTAATATTATTAAATATTCAAAATTATTTATTAATATAAAGAAAGAATATTTTATTAGTATAATATTAATGTGTATAATGTTAAGTCAAATTAAAATGCCAGATATGTTAAAAAACAGGCTATTGTATTTATCAATAGACAAAAAAATATGTTTAAATTTAAATGTATATTTTTGTAATATGGTTTTGTAATGCACAAAATGAATAAGGAACATTTTTGTATATTAATTTATATGATACAAAAAAACATGACTACATGATAAGTACAAGAGGAGACAGACGACAGTGTCCACAGCACCCGTTTCAGCACAGTTGGAGGAGAGGGGATAAGATTTATTGATGAAATTTGTGATTTGCATCGTGGTACAGAAAAGTTATGTGAATATAAAAGTGTAGAACAATGTCTTCCGATTTCGACAGGTTAGAAGATGGGGAAGAGCAGGCATTTTGGAGAAGGCGAGGGCGACGGGCAAGCGAAAGATTTTGAAACTTTCCGAGAAGGGGGAACAGAGGGGTAAGGGGCTCCGGTTTAGACAGAGGAATTTCGTTGACAAAGAGACAGAAGTTTTGGGGCGAGCAGGCTTTCAGGAATGGATTCTTGATGAGGGGGAGGGGATTTTAAACAGGGAGGAGAGAGAGGGGAATCGATAGCGGCTTTGGGGCAGAAAGAATTGATTATTTAGAAGGGGGCCGCGAGGAGGGGAGAGTCGAAGGATTTTTGATTTTTGTGAAGGAGAAGGAAGGGAGCAGATTCGAACGGGATAGCGAGAGGGAGAAGCAAGGGGGGTTTTTGGGGGTTAAAAGGAAACCAGTTTTAGACCAAAGAAAGGGGGGGGCCGGGAATTCAGCTTTGTGGAACACCCCAAAGGGATTTGAGGAATTTTTGGGGGAGCTCGACGGCGGGCGGAGCATTATTTGAGGAGGGCGGGAGCAGAAGGCTTTCTGAGGAAAGAGGGGACCGAGATCGATGAAGGTTATTTTTTGGTTATTGAGGATTGTTTAAAATTGAATAAAAAGGCTTTTTGGAAGGGGATTTTTGGGGGACACCGCCAGAGGAGGAGGGTTTTGGAAGAGTTTGTTTTGAGAGGAGGTTTTGAGGGGAGGGGAGAGAGGGAACGGGAGAGGAACGGACCAGAGAGGAGAGTTGAGGAAGGCGGTTTTGAAGGAGAGGGGAGGCTTTCGGACCAAGGGAAGGAAGGGAGGTTAAGAAAAGGAAAAACAATTTGTGAGGGAGAAGGGTTTTTGGAGGGGTTTTGGGAAGAGAGGGGTTTTGGGGAAACCAGATGAGATTGTTTGCAGAAACAAAGGGGTTTTTGGGCAAAGGAATACAATTTGCAGAGGGGGGAGAGCGGAAGGAGGAACACGGGAGGGAAGACAGGATTTAGGAAGCGAGAGAGAGGAGAGGGGAAAGGGTTTAGTTGGAATGAAGAGGTAGTTTGTAGGAAGTTAAGAATAATGGTTATAAATTTTATATAAAAGCGGAGAAAAAAGAAAGGGTCTTTTAATGTCAGGTTGTTTATATAGAATATATGGGGTAGGTTTTAGTTTAGGATTTTTTATAGCATTGCAAATAATTTGTGGAGTGTGTTTAGCTTGATTATTTTTTAGTTGTTTTATTTGTTCAAATTGATATTTTGTATTATTTTTATGAGATTTTGATTTGGGTTTTGTGATAAGAAGTGTACATATATGTTTTACATCTTTATTATATTTACTATTATATATCCATATATTTAAGTCAATAACGTTAATAATATTGTTTGACACACATATATTAGTATGATTTATAGGTTTTATATTGTTTGTATTTATAATAATAATAGCTTTTATAGGATATGTACTGCCTTGTACAATGATGTCATACTGAGGTTTAACGGTGTTTAGTAATATTATAGCAACAGTACCAATTTTAGGTATATGATTATGTTATTGAATTTGGGGAAGTGAATTTATAAACGATTTTACATTATTAAAGTTACATGTATTACATGTGTTATTACCATTTATATTACTAATAATATTAATTTTACATTTATTTTGTCTACATTATTTTATGAGTTCTGATGCATTTTGTGATAGGTTTGCATTTTATTGTGAAAGATTAAGTTTTTGTATGTGGTTTTATTTGAGAGATATGTTTTTAGCATTTTCAATATTATTATGTATGATGTATGTTATATTTATAAATTGGTATTTTGTATTTCATGAGGAATCTTGAGTTATAGTAGATACACTAAAAACATCAGATAAAATATTACCAGAATGATTTTTTTTGTATTTATTCGGTTTTTTAAAGGCAATCCCAGATAAGTTTATGGGTTTGTTTTTAATGGTTATTTTATTATTCTCATTATTTTTATTTATATTGAATTGTATATTATGATTTGTGTATTGTAGAAGTTCATTATTATGATTAACATATTCGTTAATATTATTTTATAGTATATGAATGAGTGGTTTTTTAGCATTATATGTAGTATTAGCATATCCAATATGAATGGAATTACAATACTGAGTATTATTATTATTTTTGTTGATAGTGTGTAGGTTAGATTAGTTTAGAATAAAAAAATAAGTATTTTGATATTATTAAAGTAAAAGAGGAATTTTGGGCGGAAGAGAAGGAGACAGGAGAGGAAATGAAGGAGAAAGGTTTTGAGAGGGGGGTTTTTTGAGGGGAGGAAAAAGAATTTTGAATTTGAACTATTTGTTTAAGTTATGGGAGAGAAGCAAGGAGGAGAAAAGTAGGGGAATTTTGAGGAGATTCTTGGGGAGAGGCGGGCGGGCGACGGCGGTTTTGAAAACACCCATTTTTAGGAGGATAAGAGGGGAGAAAAGGGGAAATGGAATTGGGAATTGCCTTTGCCAAACTTTTAGAAGAAAGAGCAGGAAAGGTTAGGGGGAGGAGAGAAGAAAGGGAAAGTTGTGATTTTGGAGTTATAGAATAAGATCAAATAAGTTAATAATATCAAAGAAAAGTATATATACGCTAGAACAAATGAAGAATAATAAATTTTTAATATTGATAAAAGATAATTTTACAACTCAAAAACCAAGAAATTGATAAGAAAAAATAAATATATTAACAATTAATCTAAAATAAAAAATATAAATGATAATAAGTCATATTATAAAGAAAAAGCCAATACAAATACAAAGGTAACTTAGTTGTAATAATAGACAGAAAACTTTGATAAAAAATCCAAATACAATTGGAATAGCTCCAATGCAAAGAAAGAGACATGCAAGTAGTAAACTTATTAAAAAGTTATTAAAAAAAGAAAAAAATATGAAGTTGATTAAAAAATAGTTTTCATTGTATTTAAAGTCAAAAATATTATATATAATAAAAAAATAGTATATAATAATAAGTAATACTAAACTTATACTATAAATTAAGTGAAAATTTAAATATAAATAAAAGATATAATTTTTTGTTGAAATAAATATTAGGAATAAAAAGCAAAAATTATTCACACTTAACACAAATAGTAAACTAACGATAGCAAAGCTGTTTAATCCAATTAAAACGCATGTACAAGATTGAAATAATAGAAGTTTGATGAATAAAATATAAAAATAAATGAAGCTAATTAGTAGAATTATTAATATAAAACAAAACAAAATATAAAAAGTTAACATATAAATAAAAATAAAGACACCAAGTCTAATATAAAGTTGCTCCATAAACAAAATTAAAAAGGCGATGTATAATTTGAATAAAATTAATAATGTGTAAAATAGGCATAAAATTCCAAGTCATTCTTCATCAAAAACTAAAAAACAAAAATCACATAGGAAAAAACAGTAGTTTAATATCATAAAATATAATAATATAAATAATAATATAAAATTTATTAAGTTTAACATGTAGTAATATCATAGAACTAAAATTTTATATCCAAATCTACTGGACATTAATAATAAAAAGAGCAATAAGCTAAATATTTCAAAGAGGATTGATATAATAATAATATGATTAATAAATATAAATAAGAATATAATAATGTATTGAATAATAATAATAATGAATAAAAATCTGGTATCGAATGATAGAAAGCAAAAAAATAATGTAAAGCAAAATAAGAATAAGAGTATAAAGATGAAACAAATATAAGAATCTAATAATGTTATTCAAAATAGGTTAATAATTAATAATCAGAGTAAATCAAAGCTTAGTAATGTTAGTGTAGTATAATCACATAAGATAATAAAGCTGTAGATAATAAGAAATATAAATATGTGTATGATATATAAAAACAAGGATTTTTTGGGGGTTTAGGGACAGAGGGTTTATTTTTGAGGATTTTAGGAGGAGAAAAGGGATGGGAAACAGAAGGACATAAGAAAAGTTTCGTTATTAGATTAAAAAAGTATGCAAATAATTTTTGTAATAGCAATAAATGAAAAATTAATGAATCCCATTGTAAATAAAAAAAGTAATATAAATGTTTGTGCAGTTGTAATTTTTAATCTACAGCATATAACACGTGGTATAAGAAAACCTAGAATTAGTATAAGAATAGATTTAAAGCATATAAAAAGGCCACCAAAACATAAGCAGCTAAATAATATAGTAGTTAGTAATAAATGATTAATTTCAAGGACGGAGTATATGACAAAAAAAATACCAGATAATTCAGTAACAAGGCCAGCAACAAGTTCACTTTCACATTCTAGATAATCAAAGGGTAAACGTAATCCATCAAGAAGCAGTCCAATTCAAAATAGACAAATGAATAAAAGACCAAGTATAAAGCAATTTTGTAAAGAAAGTTGACTTATACAAATATCTTTTATGCCAAAGAAACAAAAGTAGTCTAGTATGTATATACAATAAAGTAGAATTAAAATGGAACATTCAGATAGAATACTAAAAAATAAAGTTCTCATGGCAGCTAGGTAAATAAAGCAGCTTGAAAATAAAAAACAACCAACGAAAAAAATGCAAAATACATTAGAAAATAAATGAAATCCTAATAAAAAAAGAAGTGTAAAACCTTTGTCAAATATTATTATGAATCCAAGTGGGAAAAAGAACCAAGGAAAAAAAATACAAAAAGCTGTAATGAATAAACTAGATATAAATAATATAGAGTCAACACCAATCACAAATAATGTAAATTTAACAAATAATTTAACTCCATCAGTAATAGGAGTAAGAAGACCAAATAAAAAAAGTGCAGGTCCTATTCTGAATTGCACAATAGCTAAAATTTTACGTTCACATAAACTAACATACCCACATAAGACAGATAAAACGAGTATAAATATAACAATAAGTATGCATATATCTAAATGTAATAATAACAAATGAGTTTTATATTAACTTTTTGAATGATATTTTTAATGGATTCAATAATTGTATTAATATCTTTTTCAATATTTCTATCTGTATGAATATGTGCATTGATTATAGCAACAGTATTAACTGTAACAAAAATAAATAATATATATTGTACATGAGATTTTATATCATCAAAATTTATAGATACATATTGGTTTGTACTTGGAATGATGTTTATATTGTGTTTATTGTTAAGGTTGTGTTTGTTGTTGTATTTTAGTTGTATAAATTTTGTGAGTTTTGATTTGTGTAAAGTAATAGGTTTTCAGTGATATTGGGTATATTTTTTATTTGGAGAAACCACGATATTTAGTAATTTAATATTAGAAAGTGATTATTTAATAGGAGATTTAAGAATATTACAGTGTAACCATGTATTGACATTGTTAAGTTTGGTTATTTATAAATTATGAGTATCTGCAGTAGATGTAATACACTCATTTACAATATCAAGTTTAGGTATAAAAGTAGAGAACCTGGTAGGTGTAATGAAATAATTTTGTTTGCTACAAATAACGCAACTCTTTACGGACAATGTAGTGAATTGTGTGGTGTATTACACGGTTTTATGCCTATTGTAATAAATTTTATATAGAAAGGTATATAATCTATAATGAAAGGGGATTTTAAGATTGGCTTTGATTGAGTCGTGTTTTTGATTTGTTATGTATTAGAACATATGATTTTATATTGTGATGGTTTGATCTAGATTTTATATTATATGATTTTGTATTCGATTTTGTTGTATGTATTACATTTATATTTATATTTGTTTTAGGTTTTTTTATTAGAATTTTTTTTAGTTTTGTGTTTGTATTGTTATTTATAACATTTTTTGGAATTTGTTCATTAACAATGTTATTTACAGGGTATTATATATATTATATATATATATTATATAATTTTATATGTTTTTTTTTTGCATTTGGTATAAATTTTTTGATATATTATATCGAGTTTTTCATATTTATAACATTCCATATATTTTTCGATTTTATAAGTTTTTCTAATTATATATATAATTATTTTGGAATATTGTATATGTTTAATGTAATGTTTTGTGCATATTTATTTTGTTTATTTTATTTTGTGATATATTTTTTATTTTGTTTTATATTTTTTGTAATACGATGTTTATTTATAGTAATAATGGATTTTTTATTTTTTAATTTTGATATATTTGTATCTATATTATTATGTGATATAGTATATTTAGATTTTATAAGTTTATTATTATTATATTTTAATTTTATATTTAATTTTATTTATGGATTTTTTAGTTTTGTGATAATTTTAGGTTTATTATTTTTATTGTTATTTTTAGTAATAAATTTATTTTTTGGATTTACATTTTTAGTATATGGTATACAAATCATATTATTATATTATGTATATTGATTATATATGATATATAGTAGAAGTTGTTATATATTGATGCCAGCAATATTAATATTTTTTAAGTTTATATATTTTGATGTATTCTTTGTGTTTGTATTTATTTTAATTTTATTTATTATATCATTTTTTAGTTTTTTTTTAAAAGATTTTTTATTTTTATCATTATATTTTGATATATTCGGATCATTATATAATTACGATATATTATCATATAGTATATTTTATTATCAAAATAATCAGTTTTGTTTAACACAGTTATTATCAATTTATATATAAAAGAATAATAGGAAGGCTTGTCAAAAAAAAATATAAAATACGAAGCAAAAGCAAAGTATTATTAATAAATAGTCAAGTATTATATGCGCAAAATCAATAACAAGTAAATAAATAGCCATACAAACTGGTACTCATGTATAAAAATAGAAGAATATAGATAAGCTATATGTAAACAAATTAATAAAAAATAAACAGTAATCTCAGAATAATATAACATTAAACAAACAACAGCAAAATATAACTAAAAAAGTCAACAAAAGCATACCATACAATGTAAACGCACTTCAAAATAAAAAGCTGATAGGATAATCAGAAATTCTTCTTGGAAAAGCAAACATTCCTAAGCTATGTAAAGGAAAAAAAACCATATTAGAACCAAATCATAATGTGGAAATGAAGAAAAATAATCAAAATGTGTGAAGTTCAATAGGAATTCATTTCATGAGAAAATGAAAAAACCCACCAAAAACCCCTACAACAGCACCAAGTGATAAAACATAGTGGAAATGTGCAACAACAAAATAAGTATCATGCATCAAAATATCAATACCAACATTTGATAGAAATAAGCCAGTTAATCCACCAGCAAGAAACATAAGTATAAACATATATATAAAATAAATTTCAAAACAAATACACATATCTGTGAATAAGAAGCTATAGATTCAATTAAATAATTTAATGCATGTAGGTAAGCCTATTAGTACAGTAATACTTCCAAAATAAGCTCTAGAATCAACATCCATACCAACAACAAACATGTGATGCGCTCAAACAAACATACCTAATACAGATATCAGTAGCATAGAATAAATCATAGCGACGGAACTAAAAACGCATCTAAAACTTGTAACTTCAATAATAGTGGAAACTAATCCAAATACAGGTAGAATTATGATATAAACCTCTGGATGTCCAAAGAACCAAAATAAGTGTTGAAATAAAACTAGATCTCCACCTCCAACAACATCATAAAATGATGTGTTAAAATTTCTATCGCATAATAATAATGTAACTCCACCAGCCAAAACGGGAAGTGTAATAATCAAAAGTATGGATGTCAACAAGGCACCTCAAATAAAAAGTGTTCAAATAAGAAAGCTAAAATATTTTCGTCTACAGCAAAAAATTGTACCTACAACATTAATGGAATTTAATATACTAGATATACCAAGAAAATGCACAGAGAAAATGATAAAGTCACATGCTAAGCTAGAATGAAAATCAATACAAATCAACGTAGGATACAAGGTCCAACCAACCCCCATACCCTCTTCAGTCAAAAACCCACTTACTAAGCAACCAAATCCTCCAATAAACATTCAAAAGCTCATATTATTTATACGAGGAAATACCATATCGGGAAACCCAACCATGACGGGCGCAAAATAGTTTGTAAACCCACCCATAGTTATAGGCATAATAAAAGCAAAAACCATAATCAACCCATGTGAAGTAATGAGTACGTTGTAAAACTGATAATCACCAAATAAAACTCCACAACCAATTAGAGAAAGTTCTAATCTAATAAATAAGGAGTAAATATAACCGATAAATCCACATAAAATAGCAACTAAAAGATAACAAATTCCAATCATTTTATGAGAAACACTTAAGCACACAAGACATAGAAAAAACATTTTATAAAACCAAAATAAAAACAAAACTATTTCTTCGCAATTATAAACCAAAATTCCATCAACCCCCTCTCCCCCTCCTCCCCACAAAACCCCACACTTTCTCCCCAACTAAAACCCCCCAATCAAACTCCCCTTCAATTTCGTCCTCTTCTAAACCCAACTTCCCCAAATCCCCCTTCCTCTCCCCCACAAACCCCCCTTTCCTCATAGATCAATCCCAACCAAACTTAAAGCCCCTTTTTAATAAATACACAAAGATAACAATAAATTATAAGAAGGAAATTTATAGAAAGCACAAAAATAAAATTAAATTAGAGTAATTGAATGTTAAAATTAAATTTAATATGTATAAATTTTATATTGTTAATTGTTACAATAATATATATATATATAAACTATAGTTTTTGTATTGGAATAGAAATCAATTATGTATATGTAAATATATATTTAAATTACATCAGTCTATGATTTGTATTTTTTATGGGAATTATTATGTACATATTAATATTTTTATTATCAAAGAAATGTGTATCATATAATAAATATTTTTACATAGTAATGATATATATGTATATATATATTAATGTAGTGTTAATAATAATATTAGATGATTTTATGTGTTTTATGATAGCCTTCGAAAGTCTATTTTTCCCTATATGTCTAGTAAGTTTATTTTTTAATTTTAATAATAGATTTATTTTTGCTATATTCTATCTTATAATATTTAGTTCAGTTAGTTCAGTGGTATGTATAATTATATGTATAATAGTAATATCTCATTTCAACATTATAAATTTACAGGCTTTTATTGATGTATGTTATTTTGATAGTTTGTATTCGGCAATTTTTATATGAATATTATTATTTATAATGTTCGCTATAAAATACCCAATCTGACCATTCCATGTGTGACTACCAGAGATGCATGTAGAGGTAAATACAGAAATGAGTGTTTTATTAGCAAGTATTGTGCTGAAAATAGGTTTTTTTGGTGTATACAAATTTTTATTTATCGCATTTAATACGATATCAATATGATTTTTAGGTTTTATAGATAGTGTAATTGTGTTGGGTTTAGTATTTATAGCAATGTCACTAATATTTTTATCAGACTACAAGAAAATAATAGCGAATTGATCAATAATACACACGGGTATAGGATTAATATTATTATGACATAATGACATTTTGTTTGTAGGTTTACTAATATTATGTAATCTAGCACATATACTAAGTTCATCCTTTATGTTTATTGTAATAGGATATATGTACGACAATTATGGTGTAAGAATTTTTTTATTGTTAATTTCATTTTTTGGTATTAGTATATGAAGTTCATTGTTTTTATGTTTATTTTTATTTAATATAGATTTCCCGTTTATGTTATTATTTTATGTAGATATATTTATTTTGTATGGTTTGATATCTATATCATTTATATATATAATAAGTTTTTATATAATAACTTTAACGATATTTTTATCATCAATATACATCTATATGTGTTTAAGTTTTTATTCATTTGTATGGTTGGATAAATATCTTAGACTTGATGTTAGTATAAATGATATATATGTATTTATGTCAATATCAATATCAACTATAGTATTTTATTATTTTATATATTTATTAATATAATATGTATAATACAACAAACAAATCTCTTTACCCCCTTCAGTGATCCCTCCCCATCAAAACTTCTCCCCCCAAAACCCATCTCCCATTCACCCCAAACCTATGGTTTCTCCAACACTCCATTCCTGTTCACACCGTGATTCTTCTCAACCCCGCCCCCCGCTCTGCTCTCTCCTTTTAAAATCCCTAATACACTTTTGATAACAAACTAAAGTAAAAAGGCGAGGATTTTTTGAGTGGGACTGGAGAGAAAGAGCCGTTCGAGCCCAGCCGGAACCGACGGAGAGCTTCTTTTGAATAAAAGGGAGGCGGGGAGGAGAGTTTCAAAAAGATTTGGGTGGGGGGAACCCTTTGTTTTGGTTAAAGAAACATCGTTTAGAAGAGATTTTAGAATAAGATATGTTTTTAATATTTTTTTTATTTTTTATAATGTTTGGGTTTATATCAGGTTCATTTATGTTTGGTAGGAATTTTCTAAGTTTTTGATTATCTTTAGTAATGATAATATTTATTGTATTGTGTATGATATTTAGTTTTTTAATGGTATCAGTATGTTTATACGGTTATTATTATTACGATTTTTGTTTAATACTAATGTTAGATTTTTGTTTTATATGATTAACATACGTATGTTCAGGTTTTTATATGTTTATAATGTTATTGATAAATATGGTATTTTGTTTTATAGTATTTTACGCATTTTATTATATGTATTTTGATATGTTGTTAGGGCGTTTTTTGATTATATTTTGAATATTTGTTGTGTGCATGAATTTATTCATCCTATCATATGATTTTTTAACAGCTTACTGCGGATGAGAATTATTAGGGTTATTCTCATTTTTTTTAATTTCATATTTCTGATACCGTTTTTTTGCATTAAAATTTGGTTTTAAAGCTTTTTTTATAGGTAAAATAGGAGATGTGTTATTAATATTCGCTTTTTCTATAATATTTTTATCAAATGGTTTTTGTATGACAACTTTTTATTTTTTAAATTTTTTTTGTATGGATTATTATTATATAGAATTTTCTATATGTTTGTTAGTAGGATGTGCGTTCACAAAAAGTACACAATTCGGCTTACATATATGATTACCAGATGCTATGGAAGGACCTATCCCAGTATCAGCATTAATACACGCAGCTACATTAGTTGTTTGTGGAATAATATTATTAAGTTTTGTTTATTGATGTTTTGATTTTTGATTTAGTTATTTTTATAATTTGATAGGATGGTCTACATTAATTTTAATATTAATGACATTGTGTGTGTTTTATAATTTTGACGTAAAACGATACGTAGCGTTCAGTACAATATGTCAAATTAGTTTTTCTATGTTTTGTTGTCTGTGTATAGATATATATATAGGTAGTTTATTTTTTTGTTACCATATGTTCTACAAAGCAACATTATTTATAGTATTAGGTATATGAATACATATATTTTTTGGGTTACAGGATTTAAGATGTTATTTTTTTATGTATTTTTGTGGTTGTGTGTTAGCGCGTTTGTTATTAATATTCGCAATATTAAACTCATGTTCAATTTGATTTTTATGTGGTTTTTATTGTAAGGATATGTTATTAGCTTTATTGATGTTATTATCATTTTATAATATAATAGAATTTTTGTTTATAAGTATAATTTTTATATTTTTTACAATGATTTATAATTATTTTTTGTTATTTTTTTTGATGTTTGTGTTCAAATGTTTTTGTTTGGTTGATTGTTTATTTTTATTATTTGATTATGAATGTTGTTTAGTATATTGTTTGATAAGTTTGTATATGTGTATTTTAAGTATATTTTTTATAATAGATTTTGTATGTATATTTGTATTTTCAAGTTATTGTGTATTTTGATCATTTTTTTTAAATTTTTATAATTTTTTTGATATAGCAATTTTTGTGGTTTTTTTAATATTATCAGTAGGATTTTTATATTATGGTTGTTTATTTTTTTATTTTTTCAATATAGATTGCATAATGTTGTTTTGGAGAATTTTTTTTGTAATAATAATTTTAGTAGTATTTATGATATTTTGTTGTTGATATTTTGTTTGTATGATCATATTTATGTTATTATTTGTATGAAATTTTGTTATATATTTTAGATATAATTTGAAATATTGTTTATTTTTTTGTATTTTGTGAATATTGTATGTATAAATAGTATAATCAAAAGTAAAAAAAGTAAAGAAACCAGATTAGATTTGTAAAAAAGTCAAAATATTTTATAATATTACAACTATTATATACATATTTCAAAGAAAAATATAAGTTGCATTTAGAAATAAAAAAGTAGTAGTTAAAATTTTTGTAAAATAAAAACAAAACAAAACAAAACAAAACAAAACAAAACATTCATAGAAAATCAAAGTTCCTAGAAAATTAAAAAGTGTTTAATAATAAAAATTAATTTTAAATAAGTTAAAGAAGAAAATAAATATTAATATATAAAACCACAAAATATATGGGTTGAAATTTAGAAAAAATTGTAAATTATTTTAGTTTTTTGTAAAAATAAAACAAAAATTAAAAAATAAAACAAAAATTAAAAAATAAAACAAAAAAAACAAAAAATAAGTTAAAATTAAAAAAATAAGTCAAAATTAAAAAAAAATAAGTCAAAATTAAAAAAAAATAAAACAAAATTAAAAGAAGTAAACCAAACCCCCCATTATTTTTTCCATAAAACTCCTTGTAAATTACAATTTTTGTGTTATAAAATAAATAAAATAAGTGATAGAAGAGAGAAAATTGTAAATTACATTAATGTAAAATTAAGAATTGCTAAATATGGGTTGAAAAATTGAAAAATTTGTAAATTAGTGTTTAATTTTTGTAAAAAACAAAACAAAAAAACAAAAAATAAGTCAAAATTAAAAAAAAAAATAAAACAAAATTAAAGAAAAAAAACCCTCCATTTCCTAAGACTTCTATAAAATTGAAAATTACCAATTAAATTAGTATTATAAAAAAATAAATAAGTGAAAGAAGAGGAAAATTGAAAATTACATTAATAAAAAATTAGAAATGGCTAAATATGGGTTGAAAAATTGAAAAATTTGTAAATTAGTTTAATTTTTGTAAAAAACA
>T_brucei_brucei_503_s_#Kenya_Cow_2017
TTTGGCTTATTTTTTGATTTTTTGGCTTATTTTTTGATTTTTTGGCTTATTTTTTACAAAAATTAAACTAATTTACAAATTTTTCAATTTTTCAACCCATATTTAGCAATTTCTAATTTTACATTAATGTAATTTACAATTTTCTCCTTCTTTCACTTATTTATTTATTTTATAATACTAAATTTGGTAATTTACAATTTTATAGGGGTTTTTGGGGAATGGGGGATTTTGCTTTTTTTAAGTTTGTTTTATTTTTTTTAAGTTTGTTTTATTTTTTTTTTTAAGTTTGGCTTATTTTTTGATTTTTTTGTTTTGTTTTTCACAAAAATTAAACTAATTTACAAATTTTTCAATTTTTCAACCCATATTTAGCAATTCTTAATTTTACATTAATGTAGTTTACAATTTTCTCTCTTCTTTCACTTATTTTATTTATTTTATAACACAAATTGTAATTTACAAGGAGTTTTATGGGGGAAATGGGGGTTGGTTTACTTCTTTTAATTTTGTTTTATTTTTTTTTTAATTTTGACTTATTTTTTTTAATTTTGACTTATTTTTTTTAATTTTGACTTATTTTTTGTTTTTTTTATTTTATTTTTTAATTTTTGTTTTATTTTTTAATTTTTGTTTTATTTTTTAATTTTTTGTTTTATTTTTACAAAAAACTAAAATAATTTACAATTTTTTCTAAATTTCAACCCATATATTTTTGGTGATTTTATATATTAATATTTATTTTCTTCTTTAACTTATTTAAAATTAATTTTTATTATTAAACACTTTTTAATTAGGAACTTTGCTTTTCTATGAATATTTTGTTTTTTTTGTTTTTATTTTACAAAAATTTTAACTACTACTTTTTTATTTCTAAACCAACTTATATTTTTCTTTGGAATATGTATATAATAGTTGTGATATTATAAAATTTTTGACTTTTTTACAAATCTAATTTGGTTTCTTTACTTTTTTACTTTTGATTATACTATTATACATACAATATCCACAAAATACAAAAAAATAAACAATATTTCAAATTATATCTAAAATATATAACAAAATTTCATACAAATAATAACATAAATATGATCATACAAACAAAATATCAACAACAAAATATCATAAATACTACTAAAATTATTATTACAAAAAAAATTCTCCAAAACAACATTATACAATCTATATTGAAAAAATAAAAAAATAAACAACCATAATATAAAAATCCTACTGATAATATTAAAAAAACCACAAAAATTGCTATATCAAAAAAATTATAAAAATTTAAAAAAAATGATCAAAATACACAATAACTTGAAAATACAAATATACATACAAAATCTATTATAAAAAATATACTTAAAATACACATATACAAACTTATCAAACAATACACTAAACAACATTCATAATCAAATAATAAAAATAAACAATCAACCAAACAAAAACATTTGAACACAAACATCAAAAAAAATAACAAAAAATAATTATAAATCATTGTAAAAAATATAAAAATTATACTTATAAACAAAAATTCTATTATATTATAAAATGATAATAACATCAATAAAGCTAATAACATATCCTTACAATAAAAACCACATAAAAATCAAATTGAACATGAGTTTAGTATTGCGAATATTAATAACAAACGCGCTAACACACAACCACAAAAATACATAAAAAAATAACATCTTAAATCCTGTAACCCAAAAAATATATGTATTCATATACCTAATACTATAAATAATGTTGCTTTGTAGAACATATGGTAACAAAAAAATAAACTACCTATATATATATCTATACACAGACAACAAAACATAGAAAAACTAATTTGACATATTGTACTGAACGCTACGTATCGTTTTACGTCAAAATTATAAAACACACACAATGTCATTAATATTAAAATTAATGTAGACCATCCTATCAAATTATAAAAATAACTAAATCAAAAATCAAAACATCAATAAACAAAACTTAATAATATTATTCCACAAACAACTAATGTAGCTGCATGTATTAGTGCTGATACTGGGATAGGTCCTTCCATAGCATCTGGTAATCATATATGTAAGCCAAATTGTGTACTTTTTGTGAACGCACATCCTACTAACAAACATATAGAAAATTCTATATAATAATAATCCATACAAAAAAAATTTAAAAAATAAAAAGTTGTCATACAAAAACCATTTGATAAAAATATTATAGAAAAAGCGAATATTAATAACACATCTCCTATTTTACCTATAAAAAAAGCTTTAAAACCAAATTTTAATGCAAAAAAACGGTATCAGAAATATGAAATTAAAAAAAATGAGAATAGCCCTAATAATTCTCATCCGCAATAAGCTGTTAAAAAATCGTATGATAGGATGAATAAATTCATGCACACAACAAATATTCAAAATATAATCAAAAAACGCCCTAACAACATATCAAAATACATATAATAAAATGCATAAAATACTATAAAACAAAATACCATATTTATCAATAACATTATAAACATATAAAAACCTGAACATACGTATGTTAATCATATAAAACAAAAATCTAACATTAGTATTAAACAAAAATCGTAATAATAATAACCGTATAAACATACTGATACCATTAAAAAACTAAATATCATACACAATACAATAAATATTATCATTACTAAAGATAATCAAAAACTTAGAAAATTCCTACCAAACATAAATGAACCTGATATAAACCCAAACATTATAAAAAATAAAAAAAATATTAAAAACATATCTTATTCTAAAATCTCTTCTAAACGATGTTTCTTTAACCAAAACAAAGGGTTCCCCCCACCCAAATCTTTTTGAAACTCTCCTCCCCGCCTCCCTTTTATTCAAAAGAAGCTCTCCGTCGGTTCCGGCTGGGCTCGAACGGCTCTTTCTCTCCAGTCCCACTCAAAAAATCCTCGCCTTTTTACTTTAGTTTGTTATCAAAAGTGTATTAGGGATTTTAAAAGGAGAGGGCAGAGCGGGGGACGGGGTTGAGAAGAATCACGGTGTGAACAGGAATGGAGTGTTGGAGAAACCATAGGTTTGGGGTGAATGGGAGATGGGTTTTGGGGGGAGAAGTTTTGATGGGGAGGGATCACTGAAGGGGGTAAAGAGATTTGTTTGTTGTATTATACATATTTATATTAATAAATATATAAAATAATAAAATACTATAGTTGATATTGATATTGACATAAATACATATATATCATTTATACTAACATCAAGTCTAAGATATTTATCCAACCATACAAATGAATAAAAACTTAAACACATATAGATGTATATTGATGATAAAAATATCGTTAAAGTTATTATATAAAAACTTATTATATATATAAATGATATAGATATCAAACCATACAAAATAAATATATCTACATAAAATAATAACATAAACGGGAAATCTATATTAAATAAAAATAAACATAAAAATAATGAACTTCATATACTAATACCAAAAAATGAAATTAACAATAAAAAAATTCTTACACCATAATTGTCGTACATATATCCTATTACAATAAACATAAAGGATGAACTTAGTATATGTGCTAGATTACATAATATTAGTAAACCTACAAACAAAATGTCGTTATGTCATAATAATATTAATCCTATACCCGTGTGTATTATTGATCAATTCGCTATTATTTTCTTGTAGTCTGATAAAAATATTAGTGACATTGCTATAAATACTAAACCCAGCACAATTACACTATCTATAAAACCTAAAAATCATATTGATATCGTATTAAATGCGATAAATAAAAATTTGTATACACCAAAAAAACCTATTTTCAGCACAATACTTGCTAATAAAACACTCATTTCTGTATTTACCTCTACATGCATCTCTGGTAGTCACACATGGAATGGTCAGATTGGGTATTTTATAGCGAACATTATAAATAATAATATTCATATAAAAATTGCCGAATACAAACTATCAAAATAACATACATCAATAAAAGCCTGTAAATTTATAATGTTGAAATGAGATATTACTATTATACATATAATTATACATACCACTGAACTAACTGAACTAAATATTATAAGATAGAATATAGCAAAAATAAATCTATTATTAAAATTAAAAAATAAACTTACTAGACATATAGGGAAAAATAGACTTTCGAAGGCTATCATAAAACACATAAAATCATCTAATATTATTATTAACACTACATTAATATATATATACATATATATCATTACTATGTAAAAATATTTATTATATGATACACATTTCTTTGATAATAAAAATATTAATATGTACATAATAATTCCCATAAAAAATACAAATCATAAACTGATGTAATTTAAATATATATTTACATATACATAATTGATTTCTATTCCAATACAAAAACTATAGTTTATATATATATATATTATTGTAACAATTAACAATATAAAATTTATACATATTAAATTTAATTTTAACATCCAATTACTCTAATTTAATTTTATTTTTGTGCTTTCTATAAATTACCTTCTTATAATTTATTGTTATCTTTGTGTATTTATTAAAAAGGGGCTTTTAAGTTTGGTTGGGATTGATCTATGAGGAAAGGGGGGTTTGTGGGGGAGAGGAAGGGGGGTTTGGGGAAGTTGGGTTTAGAAGAGGACGAAATTGAAGGGGGGTTTGATTGGGGGGTTTTAGTTGGGGAGAAAGTGTGGGGTTTTGTGGGGAGGAGGGGGAGAGGGGGTTGATGGAATTTTTGGTTTATAATTGCGAAGAAATAGTTTTGTTTTTATTTTGGTTTTATAAAATGTTTTTTCTATGTCTTGTGTGCTTAAGTGTTTCTCATAAAATGATTGGAATTTGTTATCTTTTAGTTGCTATTTTATGTGGATTTATCGGTTATATTTACTCCTTATTTATTAGATTAGAACTTTCTCTAATTGGTTGTGGAGTTTTATTTGGTGATTATCAGTTTTACAACGTACTCATTACTTCACATGGGTTGATTATGGTTTTTGCTTTTATTATGCCTATAACTATGGGTGGGTTTACAAACTATTTTGCGCCCGTCATGGTTGGGTTTCCCGATATGGTATTTCCTCGTATAAATAACATGAGCTTTTGAATGTTTATTGGAGGATTTGGTTGCTTAGTAAGTGGGTTTTTGACTGAAGAGGGTATGGGAGTTGGTTGGACCTTGTATCCTACGTTAATTTGTATTGATTTTCATTCTAGCTTAGCATGTGACTTTATCATTTTCTCTGTGCATTTTCTTGGTATATCTAGTATATTAAATTCCATTAATGTTGTAGGTACAATTTTTTGTTGTAGACGAAAATATTTTAGCTTTCTTATTTGAACACTTTTTATTTGAGGTGCCTTGTTGACATCCATACTTTTGATTATTACACTTCCCGTTTTGGCTGGTGGAGTTACATTATTGTTATGCGATAGAAATTTTAACACATCATTTTATGATGTTGTTGGGGGTGGTGATCTAGTTTTATTTCAACACTTATTTTGGTTCTTTGGACATCCAGAGGTTTATATCATAATTCTACCTGTATTTGGATTAGTTTCCACTATTATTGAAGTTACAAGTTTTAGATGCGTTTTTAGTTCCGTCGCTATGATTTATTCTATGCTACTGATATCTGTATTAGGTATGTTTGTTTGGGCGCATCACATGTTTGTTGTTGGTATGGATGTTGATTCTAGAGCTTATTTTGGAAGTATTACTGTACTAATAGGCTTACCTACATGCATTAAATTATTTAATTGAATCTATAGCTTCTTATTCACAGATATGTGTATTTGTTTTGAAATTTATTTTATATATATGTTTATACTTATGTTTCTTGCTGGTGGATTAACTGGCTTATTTCTATCAAATGTTGGTATTGATATTTTGATGCATGATACTTATTTTGTTGTTGCGCATTTCCACTATGTTTTATCACTTGGTGCTGTTGTAGGGGTTTTTGGTGGGTTTTTTCATTTTCTCATGAAATGAATTCCTATTGAACTTCACACATTTTGATTATTTTTCTTCATTTCCACATTATGATTTGGTTCTAATATGGTTTTTTTTCCTTTACATAGCTTAGGAATGTTTGCTTTTCCGAGAAGAATTTCTGATTATCCTATCAGCTTTTTATTTTGAAGTGCGTTTACATTGTATGGTATGCTTTTGTTGACTTTTTTAGTTATATTTTGCTGTTGTTTGTTTAATGTTATATTATTCTGAGATTACTGTTTATTTTTTATTAATTTGTTTACATATAGCTTATCTATATTCTTCTATTTTTATACATGAGTACCAGTTTGTATGGCTATTTATTTACTTGTTATTGATTTTGCACATATAATACTTGACTATTTATTAATAATACTTTGCTTTTGCTTCGTATTTTATATTTTTTTTTGACAAGCCTTCCTATTATTCTTTTATATATAAATTGATAATAACTGTGTTAAACAAAACTGATTATTTTGATAATAAAATATACTATATGATAATATATCGTAATTATATAGTGATCCGAATATATCAAAATATAATGATAAAAATAAAAAATCTTTTAAAAAAAAACTAAAAAATGATATAATAAATAAAATTAAAATAAATACAAACACAAAGAATACATCAAAATATATAAACTTAAAAAATATTAATATTGCTGGCATCAATATATAACAACTTCTACTATATATCATATATAATCAATATACATAATATAATAATATGATTTGTATACCATATACTAAAAATGTAAATCCAAAAAATAAATTTATTACTAAAAATAACAATAAAAATAATAAACCTAAAATTATCACAAAACTAAAAAATCCATAAATAAAATTAAATATAAAATTAAAATATAATAATAATAAACTTATAAAATCTAAATATACTATATCACATAATAATATAGATACAAATATATCAAAATTAAAAAATAAAAAATCCATTATTACTATAAATAAACATCGTATTACAAAAAATATAAAACAAAATAAAAAATATATCACAAAATAAAATAAACAAAATAAATATGCACAAAACATTACATTAAACATATACAATATTCCAAAATAATTATATATATAATTAGAAAAACTTATAAAATCGAAAAATATGTGGAATGTTATAAATATGAAAAACTCGATATAATATATCAAAAAATTTATACCAAATGCAAAAAAAAAACATATAAAATTATATAATATATATATATAATATATATAATACCCTGTAAATAACATTGTTAATGAACAAATTCCAAAAAATGTTATAAATAACAATACAAACACAAAACTAAAAAAAATTCTAATAAAAAAACCTAAAACAAATATAAATATAAATGTAATACATACAACAAAATCGAATACAAAATCATATAATATAAAATCTAGATCAAACCATCACAATATAAAATCGTATGTTCTAATACATAACAAATCAAAAACACGACTCAATCAAAGCCAATCTTAAAATCCCCTTTCATTATAGATTATATACCTTTCTATATAAAATTTATTACAATAGGCATAAAACCGTGTAATACACCACACAATTCACTACATTGTCCGTAAAGAGTTGCGTTATTTGTAGCAAACAAAATTATTTCATTACACCTACCAGGTTCTCTACTTTTATACCTAAACTTGATATTGTAAATGAGTGTATTACATCTACTGCAGATACTCATAATTTATAAATAACCAAACTTAACAATGTCAATACATGGTTACACTGTAATATTCTTAAATCTCCTATTAAATAATCACTTTCTAATATTAAATTACTAAATATCGTGGTTTCTCCAAATAAAAAATATACCCAATATCACTGAAAACCTATTACTTTACACAAATCAAAACTCACAAAATTTATACAACTAAAATACAACAACAAACACAACCTTAACAATAAACACAATATAAACATCATTCCAAGTACAAACCAATATGTATCTATAAATTTTGATGATATAAAATCTCATGTACAATATATATTATTTATTTTTGTTACAGTTAATACTGTTGCTATAATCAATGCACATATTCATACAGATAGAAATATTGAAAAAGATATTAATACAATTATTGAATCCATTAAAAATATCATTCAAAAAGTTAATATAAAACTCATTTGTTATTATTACATTTAGATATATGCATACTTATTGTTATATTTATACTCGTTTTATCTGTCTTATGTGGGTATGTTAGTTTATGTGAACGTAAAATTTTAGCTATTGTGCAATTTAGAATAGGACCTGCACTTTTTTTATTCGGTCTTCTTACTCCTATTACTGATGGAGTTAAATTATTTGTTAAATTTACATTATTTGTGATTGGTGTTGACTCTATATTATTTATATCTAGTTTATTCATTACGGTTTTTTGTATTTTTTTTCCTTGGTTCTTTTTCCCACTTGGATTCATAATAATATTTGACAAAGGTTTTACACTTCTTTTTTTATTAGGATTTCATTTATTTTCTAATGTATTTTGCATTTTTTTCGTTGGTTGTTTTTTATTTTCAAGCTGCTTTATTTACCTAGCTGCCATGAGAACTTTATTTTTTAGTATTCTATCTGAATGTTCCATTTTAATTCTACTTTATTGTATATACATACTAGACTACTTTTGTTTCTTTGGCATAAAAGATATTTGTATAAGTCAACTTTCTTTACAAAATTGCTTTATACTTGGTCTTTTATTCATTTGTCTATTTTGAATTGGACTACTTCTTGATGGATTACGTTTACCCTTTGATTATCTAGAGTGTGAAAGTGAACTTGTTGCTGGTCTTGTTACTGAGTTATCTGGTGTTTTTTTTGTCATATACTCCATCCTTGAAATTAATCATTTATTATTAACTACTATATTATTTAGCTGCTTATGTTTTGGTGGCCTTTTTATATGCTTTAAATCTATTCTTATACTAATTCTAGGTTTTCTTATACCACGTGTTATATGCTGTAGATTAAAAATTACAACTGCACAAACATTTATATTACTTTTTTTATTTACAATGGGATTCATTAATTTTTCATTTATTGCTATTACAAAAATTATTTGCATACTTTTTTAATCTAATAACGAAACTTTTCTTATGTCCTTCTGTTTCCCATCCCTTTTCTCCTCCTAAAATCCTCAAAAATAAACCCTCTGTCCCTAAACCCCCAAAAAATCCTTGTTTTTATATATCATACACATATTCATATTTCTTATTATCTACAGCTTTATTATCTTATGTGATTATACTACACTAACATTACTAAGCTTTGATTTACTCTGATTATTAATTATTAACCTATTTTGAATAACATTATTAGATTCTTATATTTGCTTCATCTTTATACTCTTATTCTTATTTTGCTTTACATTATTTTTTTGCTTTCTATCATTCGATACCAGATTTTTATTCATTATTATTATTATTCAATACATTATTATATTCTTATTTATATTTATTAATCATATTATTATTATATCAATCCTCTTTGAAATATTTAGCTTATTGCTCTTTTTATTATTAATGTCCAGTAGATTTGGATATAAAATTTTAGTTCTATGATATTACTACATGTTAAACTTAATAAATTTTATATTATTATTTATATTATTATATTTTATGATATTAAACTACTGTTTTTTCCTATGTGATTTTTGTTTTTTAGTTTTTGATGAAGAATGACTTGGAATTTTATGCCTATTTTACACATTATTAATTTTATTCAAATTATACATCGCCTTTTTAATTTTGTTTATGGAGCAACTTTATATTAGACTTGGTGTCTTTATTTTTATTTATATGTTAACTTTCTATATTTTGTTTTGTTTTATATTAATAATTCTACTAATTAGCTTCATTTATTTTTATATTTTATTCATCAAACTTCTATTATTTCAATCTTGTACATGCGTTTTAATTGGATTAAACAGCTTTGCTATCGTTAGTTTACTATTTGTGTTAAGTGTGAATAATTTTTGCTTTTTATTCCTAATATTTATTTCAACAAAAAATTATATCTTTTATTTATATTTAAATTTTCACTTGATTTATAGTATAAGTTTAGTATTACTTATTATTATATACTATTTTTTTATTATATATAATATTTTTGACTTTAAATACAATGAAAACTATTTTTTAATCAACTTCATATTTTTTTCTTTTTTTAATAACTTTTTAATAAGTTTACTACTTGCATGTCTCTTTCTTTGCATTGGAGCTATTCCAATTGTATTTGGATTTTTTATCAAAGTTTTCTGTCTATTATTACAACTAAGTTACCTTTGTATTTGTATTGGCTTTTTCTTTATAATATGACTTATTATTATTTATATTTTTTATTTTAGATTAATTGTTAATATATTTATTTTTTCTTATCAATTTCTCGGTTTTTGAGTTGTAAAATTATCTTTTATCAATATTAAAAATTTATTATTCTTCATTTGTTCTAGCGTATATATACTTTTCTTTGATATTATTAACTTATTTGATCTTATTCTATAACTCCAAAATCACAACTTTCCCTTTCTTCTCTCCTCCCCCTAACCTTTCCTGCTCTTTCTTCTAAAAGTTTGGCAAAGGCAATTCCCAATTCCATTTCCCCTTTTCTCCCCTCTTATCCTCCTAAAAATGGGTGTTTTCAAAACCGCCGTCGCCCGCCCGCCTCTCCCCAAGAATCTCCTCAAAATTCCCCTACTTTTCTCCTCCTTGCTTCTCTCCCATAACTTAAACAAATAGTTCAAATTCAAAATCCTTTTTCCTCCCCTCAAAAAACCCCCCTCTCAAAACCTTTCTCCTTCATTTCCTCTCCTGTCTCCTTCTCTTCCGCCCAAAATTCCTCTTTTACTTTAATAATATCACAAAATACTTATTTTTTTATTCTAAACTAATCTAACCTACACACTATCAACAAAAATAATAATAATACCCAGTATTGTAATTCCATTCATATTGGATATGCTAATACTACATATAATGCTAAAAAACCACTCATTCATATACTATAAAATAATATTAACGAATATGTTAATCATAATAATGAACTTCTACAATACACAAATCATAATATACAATTCAATATAAATAAAAATAATGAGAATAATAAAATAACCATTAAAAACAAACCCATAAACTTATCTGGGATTGCCTTTAAAAAACCGAATAAATACAAAAAAAATCATTCTGGTAATATTTTATCTGATGTTTTTAGTGTATCTACTATAACTCAAGATTCCTCATGAAATACAAAATACCAATTTATAAATATAACATACATCATACATAATAATATTGAAAATGCTAAAAACATATCTCTCAAATAAAACCACATACAAAAACTTAATCTTTCACAATAAAATGCAAACCTATCACAAAATGCATCAGAACTCATAAAATAATGTAGACAAAATAAATGTAAAATTAATATTATTAGTAATATAAATGGTAATAACACATGTAATACATGTAACTTTAATAATGTAAAATCGTTTATAAATTCACTTCCCCAAATTCAATAACATAATCATATACCTAAAATTGGTACTGTTGCTATAATATTACTAAACACCGTTAAACCTCAGTATGACATCATTGTACAAGGCAGTACATATCCTATAAAAGCTATTATTATTATGAATACAAACAATATAAAACCTATAAATCATACTAATATATGTGTGTCAAACAATATTATTAACGTTATTGACTTAAATATATGGATATATAATAGTAAATATAATAAAGATGTAAAACATATATGTACACTTCTTATCACAAAACCCAAATCAAAATCTCATAAAAATAATACAAAATATCAATTTGAACAAATAAAACAACTAAAAAATAATCAAGCTAAACACACTCCACAAATTATTTGCAATGCTATAAAAAATCCTAAACTAAAACCTACCCCATATATTCTGTATAAACAACCTGACATTAAAAGACCCTTTCTTTTTTCTCCGCTTTTATATAAAATTTATAACCATTATTCTTAACTTCCTACAAACTACCTCTTCATTCCAACTAAACCCTTTCCCCTCTCCTCTCTCTCGCTTCCTAAATCCTGTCTTCCCTCCCGTGTTCCTCCTTCCGCTCTCCCCCCTCTGCAAATTGTATTCCTTTGCCCAAAAACCCCTTTGTTTCTGCAAACAATCTCATCTGGTTTCCCCAAAACCCCTCTCTTCCCAAAACCCCTCCAAAAACCCTTCTCCCTCACAAATTGTTTTTCCTTTTCTTAACCTCCCTTCCTTCCCTTGGTCCGAAAGCCTCCCCTCTCCTTCAAAACCGCCTTCCTCAACTCTCCTCTCTGGTCCGTTCCTCTCCCGTTCCCTCTCTCCCCTCCCCTCAAAACCTCCTCTCAAAACAAACTCTTCCAAAACCCTCCTCCTCTGGCGGTGTCCCCCAAAAATCCCCTTCCAAAAAGCCTTTTTATTCAATTTTAAACAATCCTCAATAACCAAAAATAACCTTCATCGATCTCGGTCCCCTCTTTCCTCAGAAAGCCTTCTGCTCCCGCCCTCCTCAAATAATGCTCCGCCCGCCGTCGAGCTCCCCCAAAAATTCCTCAAATCCCTTTGGGGTGTTCCACAAAGCTGAATTCCCGGCCCCCCCACTTTCTTTGGTCTAAAACTGGTTTCCTTTTAACCCCCAAAAACCCCCCTTGCTTCTCCCTCTCGCTAATCCCGTTCGAATCTGCTCCCTTCCTTCTCCTTCACAAAATCAAAAATCCTTCGACTCTCCCCTCCTCGCGGCCCCCTTCTAAATAATCAATTCTTTCTGCCCCAAAGCCGCTATCGATTCCCCTCTCTCTCCTCCCTGTTTAAAATCCCCTCCCCCTCATCAAGAATCCATTCCTGAAAGCCTGCTCGCCCCAAAACTTCTGTCTCTTTGTCAACGAAATTCCTCTGTCTAAACCGGAGCCCCTTACCCCTCTGTTCCTCCTTCTCGGAAAGTTTCAAATCTTTCGCTTGCCCGTCGCCCTCGCCTTCTCCAAAATGCCTGCTCTTCCCCATCTTCTAACCTGTCGAAATCGGAAGACATTGTTCTACACTTTTATATTCACATAACTTTTCTGTACCACGATGCAAATCACAAATTTCATCAATAAATCTTATCCCCTCTCCTCCAACTGTGCTGAAACGGGTGCTGTGGACACTGTCGTCTGTCTCCTCTTGTACTTATCATGTAGTCATGTTTTTTTTATATCATAAATTAATATACAAAAATGTTCCTTATTCATTTTGTGCATTACAAAACCATATTACAAAAATATACATTTAAATTTAAACATATTTTTTTGTCTATTGATAAATACAATAGTCTGTTTTTTAACATATCTGGCATTTTAATTTGACTGAACATTATACACATTAATATTATACTAATAAAATATTCTTTCTTTATATTAATAAATAATTTTGAATATTTAATAATATCAACTTAATTTTTTTTTTTTTATAAACAGAATGGAATTTTAGACGAGGAATTAATTTTGGGGAGAGGGTTGGGGAGAGGAGGAGGATTGAGAAAGGAGAAGTTGGATTGAGAGAGGGGGCGAGGGTAAAGGGGGCGGGGGGTTTGGTAGGAGGATGATTGGGTAGCGGGGGAACGCTGAAGTGATTTGGGTAGGGAAGAAACATCGAGGAGTTTTGGGGGGAAGGATCCAAGGGGAGAGGGGTTGGGAGGAGATAGAGACGACGAGAGGGCAACCTTAATTTAGTCAAAATTTAATTTCACCATGTAATTCTAAATTTCTCACTTCCCCTTCTCCCCTTCTCTCCCCCTCTTGAAAGAAAGCGCACTTCAAATAAGGCTCCCCTCCTGAATGCGTTGGCAAAAATCTGTCGGGCCTGCTCCCCTTCCGAAACAAGAATCTCTGTTCTCCGCCAGAAATGCCCCCTCCCCCCCGAAAAACTCCTGCTCAAAATGGGCTTTCCTCGCGCTCCGCTCTCCCCCAAAAATAAAACGCTGGTTCCCGCCTCTCTGGTTCTCTGGGAAATCAAAATGAAAATCCCCACCTTCCAAAAACTCCTCTTTTAATCAACCAAAACTTAAAATTATTAAATTGATTCTAATCTAGTTAAAATATATTTTTATAAATATATTAATTACTGCACGTTATTTTTATTATAAAAATTGGTGGGCAACAATACCTTTTTAATTTCTTATTTTATCTACACATACATATTTAATATAAATAATAAATTTTGATTATGATATTAACACTTTCAATTTATAATCCTTATCATGGTATCAAAAACTACAAATATTATCCTATTAATTATATGAATAAATATAATATAATATAATTTATAATTACTATAATTTTATATTTGCATATACCTAATGGTGTTTAAAAACAAATAAAAATTATTTATATTTTTATTGGTTAAATCAGCACTTAACAATTTAATATGATAATTGTATAATATTTAAAAGCATAGAAATTACCGCAACGGCTGGCATCCATTTCTGACTAATAGATTAATTTAATTTATTATTGATATATATTAATTATTTTTTTTTATTTTTCCACACCCATCTAATAGCATTAACAAAACAATCTAATCAAAATTATAAATTATTATTAACTATTCCTAAAATTTTATACAAAAAATCTTTCAAAAATAAACCTTTATAAAATGATAAAACATTTAAAAAAATTAATATGAATACTAACAATTGACCATAATTTATATAAATTATATTCTTCTTTCTTTTTTCAATAATCAATCCTTGCGTACTTATATTAATTATTATTAATTATAAAAATTAAATATATAAACAAATCTGCTTTACAACGATTTTAACCCAACTAACGAATTACTATTTTGATGAACAATCAATCATGGTAATAAGTAGACGATGAAACACATTTATTTTTAATGCTTGTTAACCTGCTCGAACCTTTTATAATTTCAAAGAATATAGTTCTTATGCTATATAAATAAATATAGTATTGCCCCAATCAAACATACAATTACATATCATAATGTTCTCTTTGTAAAGGAGAGTAGGACTTGCCCTATTTTAATTTTTTAATTTTTATTAAAATTTTGATATTAATTCATACTTTATTTTATTTGTTGTAATTTAAAAATTTTCTATGGAACACTTTAATATTTAGTTAACAAATTACTATGCTACAATAATATTGCAATTGAGGATATTTTTTTATTTTAAGAATTATTAATATTTAAATATATTTACAAGAATAATCTTAAATAATTATCTTAGACAAACGCATTTAATAAACGCACTTAAAATACGATAATTTTATTAACAATATTTTTATATTTTTAAAAAACTATACACTATAATAATACTATACAATATAATAATAAAATACTTTTCATTAAACAAATATTAAATATTAAGTTATATTCATTTATACTTTTCATTTACCTACTAAAAATATACCATTAAAATACTTTAGAATTACAAATTATACTTGTACTTTTAATATTCAAATTAACTTAGATTATTATATATAACATTTTAGTTAAACAGATTAATTTTTAAATTGTTCATAATATTTACAAAGAAAAATAAATATTTATTTATTAATTCAACTAAAATAATCTTACTATATTTATTTGGTACATATAGAACAACTGTAACATCTTTAATTAAATATTTCAACATCAAACTAAAAATATTAAACTAATAATTACAGTTCAATAAATTTTAAAATATTATTTAAATATATTAATCTATAAATATATATCTAAATATAAAACAACAAATTTAAAATTTAAATATAATACACCTATTATATAAATAATACAAATAATAAATTTACTACACGGAATTTAAATATTTATTTAAAATATAAGACACCCATTATTATAATATTCTTCTTAATTGGTAAAATTTGGATTACAAATTTTAGATTTTTAAAAGCTTTTCTAACTAAATAAAATACACATAATAAACTAAACATAAACCAACCACAAATCCTTTACATAACAATTCAATAAATAAAACTAAATTAAACTAGAAAGTCATAACTATGCCTACCAACCTTAAAAATGTTTGATCTATAAAAAAATTTAAATTTATTGGAATTATTTATTAAAAAACCAAACAAGTTTCGAATTAGAATAAACCTAAATTTAAATTTGACGTCAAAAAAATTATATAATTTTAATAGCACAAAAAACATGTTTTTTATTGATAACTTAAAATTAAATTCAAATTTAAACCCTCATGTCCCAAAAAAACCTAAAATAATTTAGAAAAATAGTTTAAACCAGATTAGTTACAATTTATAAAACACATTATTACAAAAAAAACCTACTACCAAAATTTATACATTCATAATTTTAAATCAATTCTTAATAAATCACCTACCAAAAATTGTTTCAAGTTTTGGAAATTGGAGGTTTGAATTTAAGTTTAGCTTCTCTAATCGAGTACATATAATAAACACATACATAAACATATTGTATAACCACAAAGCCTTTACATAACAATTCAATGATAAAACTAAATCTAAACCAAAGTCATAGCTATTCTCCCACTAACTAACCTTGAAAATGTTTGGTCAATAAAAAATTTTAAAAATTAAACCAAAATTAAAATACCAACCATCCTTACTAAATTAAAATATTTTTGCAAAAGATTTGTAAAATATTTTCATTAGTAAAGAAGATCCTATTTAAATTTGGATTTAAAATTTAAAACTCAATTATAAAAAACCCAAAACAAATTTCAAGTTGGAATTTAAAATAGCTAAAACCTAAATTTAAATTTAATTTCGAATCAAAGAGTTATATAAAAACTCATAGCAACAAAAAATGCCATGTTTTTTATACGACTTGACCTTGAAACTAAATTTAAATTCAAGTTCGAACCTCCAAATCCCAAAACTCAAAATAATTTAGAAAAATGGTTTGCACTAAACTGATTACATTTAAATCACAAACACCCATAAATAACTGATAATAAAAACGCATTATTACAAAAAGTTTTACTACCAGAATTTATACAGCGGTGATTTAAACCTATCAATAAAATACCTACCAAAATTCCAAAATTGTTTCAAATTTTGAAAATTGAAAATTAAACTTAAATTTAATTTAAATTTTCAAATCGAAAAGCATTTTCGATCAAACTAGAAAATATATAATTTTATATTTTCATAGCCCGCCCATATACAAATTGGACTTGGTAATTTTAGATCTATCCTCAAAAAGATCTTAACAAATAATCGCAATTAGGGACTTGAGGAATTCTGTTCTTATCCTAATTCATAATTACTTGCTTTAAAATTACCCATTAAACCCATACCCAACTCACCCATCCCATAAAAAATTTCGCATGCAATAGTGTTTTTAAAAAAATAAATTTACTTTGTAAATTTATTTTTTTAAAAACACAATAATAGTGTAAACTATAAATCTCCATTATTATCATGTTTAATTTCCCAAATTATACTATCTTAAATTACACTATCATACTTTTACACTATATAACCTTTAATTATCTATATACACTTACATATAATATACTTACCTACATACTTATATCTTATTATATATATATATATATTATTATTATACTATGCCTAACTAGTTGCTTACTACCTACTACATCCTCTACTTACACAATCTTTTGCTTTCATCCTTCTCAATTGAACTTAGTAATAATGGAGAAACGAAAAAAATTACATTCTTAACCATTCTCCTCTATGAAAAATTCGAAAAAAAAACAAATTTATAGTGACAGATACTTCAATCTTTAAAAAACCTCACAAACAAAATTCAAGAAAGTCAAACTCCTTATTTTTTTTCTTTGGAATTGAATAAAAATCGAACTTTTAATTTTTAAATTTCACAAAAAAAATTTCAAAAACATCAAATTTTTTAATTTTTAAATTTTGCAAAAAATTCCAAAAAACATCAAATTTTTTAATTTTTAAATTTTGCAAAAAATTCCAAAAAACATCAAATTTTTTAATTTTTTACTCTAAAAAATTGAACAAAAAATCAAATTTTTTAATTTTTAAGTTTCACAAAAAAATTTCAAAAACATCAAATTTTTTAATTTTTAAATTTCACAAAAAAATTTCAAAAACATCAAATTTTTTAATTTTTAAATTTTGCAAAAAAATTCAAAAAAAGTCAAATTTTTTATTTTTAAATTTTGCAAAAAAATTCAAAAACATCAAAAAATTTCTAATTTTTTGAATTTTGTGACAACGGGATACTTTTAGGCTTTATAATAAAACAAATAACAAAAATAAATCAACTTTTAAATTTGAAGAATTTCAAAGAAATAAATTTTTGATTACCCCACCAAAAAAAATTCCAAAAACATCAAATTTTTTAATTTTGAAGAATTTCAAAAAAATAAATTTTTAATTTAAAAACTCCACCAAAAAAAATTCCAAAAACATCAAATTTTTTAATTTTTAGATTTCACAAAAATTCCACAAAAACATCAAATTTTTTAATTTTTTACTCTGAAAATTGAATAAAAAAATCAAATTTTTTAATTTTTAAATTTCACAAAAAATTCCAAAAAACATCAAATTTTTTAATTTTTAAATTTTTGCAAAAAATTTAAAATATCAAATATTGATTTTTAAAACCTTGTAAAAAATTCAAAAAATAAATTTTTTTTAACTTCAAAAAATCAAATTTTCAAATTTTTTATTTTATTTTACTTTGTTTTTATTTTGTTTTTTATTTTGTTTTTATTTTGTTTTTATTTTGTTTTTATTTTGTTTTTATTTTGTTTTTATTTTG
>T_brucei_brucei_927_#Kenya_Tsetse_1970
AATTGTAAATTACAATTGGTATTATAAAATAAATAAAATAAGTGAAAGAAGAAGAGAAAA
TTGTAAATTACATCAATGTAAAATCAAAAATTGTTAAATATGGGTTGGAAAATTGAAAAA
TTTGTAAATCAGTTTAATTTGTAAAAACAAAACAAAAAATCAAAAATAAGTCAAAATCAA
AAAATAAGCAAAAAATTAAAAAAATAAAACAAAGTTAAAGAAGCAAACCCCCATTCCCAA
AAACCTCTATAAAATTGTAAAATAAGTGAAAGAAGAAGAAGAAAATTTAAATTACATTAA
TGAAAAATTAAAAATTGCTAAATATGGATTGAAAAATTGAAAAATTGAAAAATTGAAAAA
TTGAAAAATTTGTAAATTAGTTTAATTTTTGTAAAAAACAAAGCAAAAAATTAAAAAATA
AGCCATAAATAAAAAATAAATAAATAAAAAAATTAAAGAAAGCAAAATCTATTTTACAAA
ACTTTTATAAAATTGTAAATTACAATTAGTATATAAAATAAATAAATAAATAAATAAATA
AATAAATAAGTAAAAGAAGGTAAGAAATTGTAAATTACATTAATATCCAATTAGAAATTA
TTAAAATGAGTTGACAAAAAATTATAAATTATTTGATTTTTAAAAATGAAAAGTTAAAAA
TAAGAACAAAAAAGTTAAAAATAAGAACAAAAAAGTTAAAAATAAGAACAAAAAATTAAA
AATTAAAAAATTAAATTGTAAATTACAATCAGTATAATTAAAAATTATTAACGAAAGAAG
AAGAAGAGAGAATTGTATCACATTAATATATAAAAAATTACTAAATATGGGTTGATTAAA
ATCGAAAAATTGTAAATTATAGTTAAGGTTTTTTTTTGTAAAGACAAAATAAAAACAAAA
TAAAACAAAATAAAAACAAAATAAAAACAAAATAAAACAAAATAAAAACAAAATAAAAAC
AAAATAAAAAATTCTAAAATTTAAAATTTAAAAATTGAAAGTTTGAATTTTTTGAAGTTT
AAAGAAATTTATATTTTTTGAATTTTTTTGTAAAGTTTCAAAAATTAAATATTTGATGTT
TTTGAATTTTTTTTTGTAAAGTTTCAAAATTAAAAATTTGATGTTTTTGAGTTTTTTTTG
CAAAATTTAAAAATTAAAAAAAAATTGATTTTTTTATTCAATTTTCAAAGAAAAAATTAA
AAAAATTTATTTTTTTAAATTTTTTTGTGAGATTTAAAAATTAAAAATTTGATGTTTTTT
GAGTTTTTTTTTTTGCGAAATTTAAAAATCAAAAATTTGATGTTTTTTGAGTTTTTTTTG
CGAAAGATGTTTTTTGAGTTTTTTTGGTAAGGTTTAAAAATTAAAAATTTGATTTTTTGA
AATTTTCCAATTTTGAAAGTTGATTTGATTTTGTTATTCCATATCACCATAAAACCTAAA
GTGTACTCCGTTGTCGCAAAATTCAAAAAAATTAGAAATTTTAATATGTTTTTGAACTTT
TTTACAGAATCCAAAAATCAGAAATTTAAATTTTTTTTAAAATTTTTTGCGAAAATTAAA
AATTAAAAATTTGAATGTTTTTTGAAATTTTTTGTAAATTTATAAAAATTGAAAATTTGG
TGTTTTTTGAAATTTTTTTTGTGAAATTAAAAATTAAAAATTTGATGTTTTTTATTCGAT
TTTCAAGGAAAAAAATTAAAAATTTGATTTTTTTTGAAATTTTTTTTGCGAAATTTAAAA
ATTAAAAATTTGATGTTTTTTTGAATTTTTTTTGCGAAATTTAAAAATTAAAAATTTGAT
GTTTTTTGAAATTTTTTTGTGAAATTAAAAATTAAAAATTTGACGTTTTTTTATTCGATT
CTTAAAAAAATTAAAAAATTTGACTTTTTTGAATCTTTCTTGCGAGTTTTCTAAAGTAAA
AAGGTTATCCTTATAAATCCGATGTTTTTTTGAGTGTTTCACAGAGGAGGATAATATTCA
AGAATGTAATTTTCCCATTTTCCCACTATTATTAAGCTTAATTGGAGGGATGAAGGTTTT
GTAGGTAGAAGATGTAGTAGGTAAGTAAACTGTTAAATATAAGTAATAAATATAATATAT
ATATATAATAAAGTATAAGTATGTGAAGTAAGTATATTATATGTAAGTATAAAGTTTATA
TAGTGTAGAGTATGGTAGTATAATTTAAGATAGTTAATTTAGGAAATAAACATGATAATA
ATGGAGATTTATAGTTTACACTATTATTGTGTTTTTAAAAAAATAAATTTACAAAGTAAA
TTTATTTTTGTAAAAACACTATTGCGTGCGAAATTTTTTATGGGGAATGGGATTGGTATG
GGTTTAATGGGTAATTTTAAAGCAAGTAATTTTGAATTAGGATAAGAACAGAATTCCTCA
AGTCCCTAATTGCGATTATTTGTTAAGATCTTTTTGAGGATAGGATCTAAAATTACCAAG
TCCAATTTTGTATATGGGCGACTATGAAAATATAAAATGATATATTTTCTAGTTTAATCG
AAAATTTTTTCGATTTGAAAATTTAAATTAAATTTAAGTTTAATTTTCAATTTTCAAAAT
TTGAAACAATTTTGGAATTTTGGTAGGTATTTATTGATTGGTCTAAATCACCACCACATA
AATCTTGGTAGTAAAACTTCTTGTAATAATGTGTTTTTATTATCAGTCATTTATGGTGTT
TGTGATTTAAATGTAATCAGTTTAGTGCAGACCATTTTTCTAAATTATTTTGAGTTTTGG
GATTTGGGGGTTTGAACTTGAATTTAAATTTAGTTTCAAGTCAAGTCGTATAAAAAACAT
GGCATTTTTTTGTTGCTATGAGTTTTTTATATAACTCTTTGATTCGAAATTAAATTTAAA
TTTAGGTTTTAGCTATTTTAATTCCAACTTGAAATTTGTTTTGGGTTTTTTGTAATTGAG
TTTTAAATTTTAAATCTAAATTTAAATAGGATCTTCTTTGCTAATGAAATATTTTAAAAT
CTTTTGCAAAAATATTTTAATTTAGTAAGGGAGGTTGGTATTTTAAATTTCGGTTTAATT
TTTAAAATCTTTTATTGACCAAACTTTTCAAGGTTAGTAGGAAATGAAATATAGCTATAA
CTTTGGTTTAGATTTAGTTTTATCATTGGATTGTTATGTAAAGGATTTGTGGTTATACAA
TATGTCTATGTATATGTTTATTATATGTACTCGGTTAAAGAAGCTAACTTAAATCTAAAT
AAATCCCAATTTTCAAAATCTGAAACAGTTCAGGTGATTTATTAAGGATTAATTTAAACT
ACGAATGTATAAATTTTGGTAGTAGGTTTTTTTTAATAAAATGTGTCCATTTAAATTGTA
ATCAATTTGGTTTAAACTATTTTTGTTTGGTTTTTTAATAATTAAAATTCCAATCTAATT
TAAAATTTTTTTATAGATCAAATATTTTTAAGGTTTGGTAGGAATAGTTATAACTTTTTA
GTTTAATTTAGTCTTATCATCGAATTGTTATGTAAAAAGATTTGTGGTGAAAATGTTTAT
GTTTATGTTTATGTTTATGTTTATGTTTATGTTTATGTTTATTATGTGTATTTATTTAAT
TAGAAAATCTTTTAAGAATCTAAAACTTGTGATTCGAAATTTACCAATTAAGAAGATATT
ATAATAATGAGTGTTTTATATTTTAAATAAATATTTAAATTCCGTGTAGTAAATTTATTA
TTTGTATTATTTATATAATAGGTGTATTATATTTAAATTTTAAATTTGTTGTTTTATATT
TAGATATATATTTATAAATTAATATATTTAAAAAATATTTTAAAATTTATTGAACTGTAA
TTATTAGTTTAATATTTTTAGTTTGATGTTGAAATATTTAATTAAAGATGTTACAGTTGT
TCTATATGTACCAAATAAATATAGTAAGATTATTTTAGTTGAATTAATAAATAAATATTT
ATTTTTCTTTGTAAATATTATGAACAATTTAAAAATTAATCTGTTTAACTAAAATGTTAT
ATATAATAATCTAAGTTAATTTGAATATTAAAAGTACAAGTATAATTTGTAATTCTAAAG
TATCTGTGATATATTTTTAGTAGGCAAATGAAAGGTATAAATAAGTATAACTTAATATTT
AATATTTGTTTAATGAAAAGTATTTTATTATTATATTGTATAGTATTATTATAATGTATA
GTTTTTAAAAATATAAAAATATTGTTAATAAAATTATCGTATTTTAAGTGCGTTTATTAA
ATGCGTTTGTCTAAGATAATTATTTAAGATTATTCTTGTAAATATATTTAAATATTAATA
ATTCTTAAAATAAAAAAGTATCCTCAATTACAATATTATTGTAGCATAGTAATTTGTTAA
CTAAATATTAAAGTGTTCCATAGAAAATTTTTAAATTACAACAAATAAAATAAAGTATGA
ATTAATATTAAAATTTTAATAAAAATTAAAAAATTAAAATAGGGCAAGTCCTACTCTCCT
TTACAAAGAGAACATTATGATATGTAATTGTATGTTTGATTGGGGCAATACTATATTTAT
TTATATAGCATAAGAACTATATTTTTTGAAATTATAAAAGGTTCGAGCAGGTTAACAAGC
ATTAAAAATAAATGTGTTTCATCGTCTACTTATTACCATGATTGATTGTTCATCAAAATA
GTAATTCGTTAGTTGGGTTAAAATCGTTGTAAAGCAGATTTGTTTATATATTTAATTTTT
ATAATTAATAATAATTAATATAAGTACGCAAGGATTGATTATTGAAAAAAGAAAGAAGAA
TATAATTTATATAAATTATGGTCAATTGTTAGTATTCATATTAATTTTTTTAAATGTTTT
ATTATTTTATAAATGTTTATTTTTGAAAGATTTTTTGTATAAAATTTTAGGAATAGTTAA
TAATAATTTATAATTTTGATTAGATTGTTTTGTTAATGCTATTAAATGGGTGTGGAAAAT
ATATAAAAAATAATTAATATATATCAATAATAAATTAAATTAATCTATTAGTCAGAAATG
GATGCCAGCCGTTGCGGTAATTTCTATGCTTTTAAATATTATACAATTATCATATTAAAT
TGTTAAGTGCTGATTTAACCAATAAAAATATAAATAATTTTTATTTGTTTTTAAACACCA
TTAGGTATATGCAAATATAAAATTATAGTAATTATAAATTATATTATATTATATTTATTC
ATATAGTTAGTAGGATAATATTTGTAGTTTTTGATACCATGATAAGGATTATAAATTGAA
AGTGTTAATATCATAATCAAAATTTATTATTTATATTAAATATGTATGTGTAGATAAAAT
AAGAAATTAAAAAGGTATTGTTGCCCACCAATTTTTATAATAAAAATAACGTGCAGTAAT
TAATATATTTATAAAAATATATTTCAACTAGATTAAATCAATTTAATAATTTTAAGTTTT
AGTTGATTAAAAGAGGAGTTTTTGGAAGGTGGGGATTTTTCATTTTGATTTCCCAGAGAA
CCAGAGGGGCGGGAACCAGCGTTTTATTTTTGGGGGAGAGCGGAGCGCGAGGAAAGCCCA
TTTTGAGCAGGAGTTTTTCGGGGGGGAGGGGGCATTTCTGGCGGAGAACAGAGATTCTTG
TTTCGGAAGGGGAGCAGGCCCGACAGATTTTTGCCAACGCATTCAGGAGGGGAGCCTTAT
TGAAGTGCGCTTTCTTTCAAGAGGGGGAGAGAAGGGGAGAAAGGGAAGTGAAAAATTTAG
AATTACATGGTGAAATTAAATTTTGACTAAATTAAGGTTGCCCTCTTGTCGTCTCTATCT
CCTCCCAACCCCTCTCCCCTTGGATCCTTCTCCCCAAACTCCTCGATGTCTCTTCCCTAC
CCAAATCACTTCAGCGTTCCTTCGCTACCCAATCATCCTCCTACCAAAACCCCCCGCCCC
CTTTACCCTCGCCCCCTCTCTCAATCCAACTTCTCCTTTCTCAATCCTCCTCCTCTCCCC
AACCCTCTCCCCAAAATTAATTCCTCGTCTAAATTCCATTTTATTTATAAGAAAAAAAAA
TTTAAGTTGATATTATTAAATATTCAAAATTATTTATTAATAAAAAGAAAGAATATTTTA
TTAGTATAATATTAATGTGTATAATGTTAAGTCAAATTAAAATTCCAGATATGTTAAAAA
ATAGACTATTGTATTTATCAATAGACAAAAAAATATGTTTAAATTTAAATGTATATTTTT
GTAATATGGCTTTGTAATGCACAAAATGAATAAGGAACATTTGTATGTTATTTATGATAC
AAAAAAAACATGACTACATGATAAGTACAAGAGGAGACAGACGACAGTGTCCACAGCACC
CGTTTCAGCACAGTTGGAGGAGAGGGGATAAGATTTTTTATTGATGAAATTTGTGATTTG
CATCGTGGTACAGAAAAGTTATGTGAATATAAAAGTGTAGAGCAATGTCTTCCGATTTCG
ACAGGTTAGAAGATGGGGAAGAGCAGGCATTTTGGAGAAGGCGAGGGCGACGGGCAAGCG
AAAGATTTTGAAACTTTCCGAGAAGGAGGAACAGAGGGGTAAGGGGCTCCGGTTTAGACA
GAGGAATTTCGTTGACAAAGAGACAGAAGTTTTGGGGCGAGCAGGCTTTCAGGAATGGGT
TCTTGATGAGGGGGAGGGGATTTTAAACAGGGAGGAGAGAGAGGGGAATCGATAGCGGCT
TTGGGGCAGAAAGAATTGATTATTTAGAAGGGGGCCGCGAGGAGGGGAGAGTCGAAGGAT
TTTTGATTTTTGTGAAGGAGAAGGAAGGGAGCAGATTCGAACGGGATAGCGAGAGGGAGA
AGCAAGGGGGGTTTTTGGGGGTTAAAAGGAAACCAGTTTTAGACCAAAGAAAGGGGGGGA
CCGGGAATTCAGCTTTGTGGAACACCCCAAAGGGATTTGAGGAATTTTTGGGGGAGCTCG
ACGGCGGGCGGAGCATTATTTGAGGAGGGCGGGAGCAGAAGGCTTTCTGAGGAAAGAGGG
GACCGAGATCGAGAAGGTTATTTTTTGGTTATTGAGGATTGTTTAAAATTGAATAAAAAG
GCTTTTTTGGAAGGGGATTTTGGGGGACACCGCCAGAGGAGGAGGGTTTTGGAAGAGTTT
GTTTTGAGAGGAGGTTTTGAGGGGAGGGGAGAGAGGGAACGGGAGAGGAACGGACCAGAG
AGGAGAGTTGAGGAAGGCGGTTTTGAAGGAGAGGGGAGGCTTTCGGACCAAGGGAAGGAA
GGGAGGTTAAGAAAAGGAAAAACAATTTGTGAGGGAGAAGGGTTTTTGGAGGGGTTTTGG
GAAGAGAGGGGTTTTGGGGAAACCAGATGAGATTGTTGCAGAAACAAAGGGGTTTTTGGG
CAAAGGAATACAATTTGCAGAGGGGGGAGAGCGGAAGGAGGAACACGGGAGGGAAGACAG
GATTTAGGAAGCGAGAGAGAGGAGAGGGGAAAGGGTTTAGTTGGAATGAAGAGGTAGTTT
GTAGGAAGTTAAGAATAATGGTTATAAATTTTATATAAAAGCGGAGAAAAAAGAAAGGGT
CTTTTAATGTCAGGTTGTTTATACAGAATATATGGGGTAGGTTTTAGTTTAGGATTTTTT
ATAGCATTGCAAATAATCTGTGGAGTGTGTTTAGCTTGGTTATTTTTTAGTTGTTTTATT
TGTTCAAATTGATATTTTGTATTATTTTTATGAGATTTTGATTTAGGTTTTGTGATAAGA
AGTGTACATATATGTTTTACATCTTTATTATATTTATTATTATATATCCATATATTTAAG
TCAATAACGTTAATAATATTGTTTGATACACATATATTAGTATGATTTATAGGTTTTATA
TTGTTTGTATTTATAATAATAATAGCTTTTATAGGATATGTACTGCCTTGTACAATGATG
TCATACTGAGGTCTAACGGTATTTAGTAATATTATAGCAACAGTGCCAATTTTAGGTATA
TGATTATGTTATTGAATTTGGGGAAGTGAATTTATAAACGATTTTACATTATTAAAGTTA
CATGTATTACATGTGTTATTACCATTTATATTATTAATAATATTAATTTTACATTTATTT
TGTTTGCATTATTTTATGAGTTCTGATGCATTTTGTGATAGGTTTGCATTTTATTGTGAA
AGGTTAAGTTTTTGTATGTGGTTTTATTTGAGAGATATGTTTTTAGCATTTTCAATATTA
TTATGTATGATGTATGTTATATTTATAAATTGGTATTTTGTATTTCATGAGGAATCTTGA
GTTATAGTAGATACACTAAAAACATCAGATAAAATATTACCAGAGTGATTTTTTTTGTAT
TTATTCGGTTTCTTAAAGGCAATTCCAGATAAGTTTATGGGTTTGTTTTTAATGGTTATT
TTATTATTCTCATTATTTTTATTTATATTGAATTGTATATTATGATTTGTGTATTGTAGA
AGTTCATTGTTATGACTAACATATTCGTTAATATTGTTTTATAGTATATGAATGAGTGGT
TTTTTAGCATTATATGTAGTATTAGCATACCCAATATGAATGGAATTACAATATTGAGTA
TTATTATTATTTTTGTTGATAGTGTGTAGGTTAGATTAGTTTAGAATAAAATAATAAGTA
TTGATATTATTAAAGTAAAAGAGGAATTTTGGGCGGAAGAGAAGGAGACAGGAGAGGAAA
TGAAGGAGAAAGGTTTTGAGAGGGGGGTTTTTGAGGGGAGGAAAAAGGATTTTGAATTTG
AACTATTTGTTTAAGTTATGGGAGAGAAGCAAGGAGGAGAAAAGTAGGGGAATTTTGAGG
AGATTCTTGGGGAGAGGCGGGCGGGCGACGGCGGTTTTGAAAACACCCATTTTTTAGGAG
GATAAGAGGGGAGAAAAGGGGAAATGGAATTGGGAATTTTGCCTTTGCCAAACTTTTAGA
AGAAAGAGCAGGAAAGGTTAGGGGGAGGAGAGAGGAAAGGGAAAGTTGTGATTTTGGAGT
TATAGAATAAGATCAAATAAGTTAATAATATCAAAGAAAAGTATATATACATTAGAACAA
ATGAAGAATAATAAATTTTTAATATTGATAAAAGATAATTTTACAACTCAAAAACCGAGA
AATTGATAAGAAAAAATAAATATATTAACAATTAATCTAAAATAAAAAATATAAATAATA
ATAAGTCATATTATAAAGAAAAATCCAATACAAATACAAAGGTAACTTAGTTGTAATAAT
AGACAGAAAACTTTGATAAAAAATCCAAATACAATCGGAATAGCTCCAATGCAAAGAAAG
AGACATGCAAGTAGTAAACTTATTAAAAAGTTATTAAAAAAAGAAAAAAATATGAAGTTA
ATTAAAAAATAGTTTTCATTGTATTTAAAGTCAAAAATATTATATATAATAAAAAAATAG
TATATAATAATAAGTAATACTAAACTCACACTATAAATTAAGTGAAAATTTAAATATAAA
TAAAAGATATAATTTTTTGTTGAAATAAATATTAGGAATAAAAAGCAAAAATTATTCACA
CTTAATACAAATAGTAAACTAACGATAGCAAAGCTGTTTAATCCAATTAAAACGCATGTA
CAAGATTGAAATAATAGAAGTTTGATGAATAAAATATAAAAATAAACAAAGCTAATTAGT
AAAATTATTAATATAAAACAAAACAAAATATAGAAAGTTAACATATAAATAAAAATAAAG
ATACCAAGTCTAATATAAAGCTGTTCCATAAACAAAATTAAAAAGGCGATGTATAATTTG
AATAAAATTAATAATGTGTAAAATAAGCATAAAATTCCAAGTCATTCTTCATCAAAAACT
AAAAAACAAAAATCACATAGGAAAAAACAGTAGTTTAGTATCATAAAATATAATAATATA
AATAATAATATAAAATTTATTAGGTTTAACATGTAGTAATATCATAGAACTAAAATTTTA
TATCCAAATCTACTGGACATTAATAATAAAAAGAGCAATAAGCTAAATATTTCAAAGAGG
ATTGATATAATAATAATATGATTAATAAATATAAATAAGAATATAATAATGTATTGGATA
ATAATAATAATGAATAAAAATCTGGTATCGAATGATAGAAAGCAAAAAAATAATGTGAAG
CAAAATAAGAATAAGAGTATAAAGATGAAGCAAATATAAGAGTCTAATAATGTTATTCAA
AATAGGTTAATAAGTAATAATCAGAGTAAATCAAAGCTTAGTAATGTCAGTGTAGTATAA
TCACATAAGATAATAAAGCTGTAGATAATAAGAAATATAAATATATGTATGATATATAAA
AACAAGGATTTTTTTGGGGGTTTAGGGACAGAGGGTTTATTTTTGAGGATTTTAGGAGGA
GAAAAGGGATGGGAAACAGAAGGACATAAGAAAAGTTTCGTTATTAGATTAAAAAAGTAT
GCAAATAATTTTTGTAATAGCAATAAATGAAAAATTGATGAATCCCATTGTAAATAAAAA
AAGTAATATAAATGTTTGTGCAGTTGTAATTTTTAATCTACAGCATATAACACGTGGTAT
AAGAAAACCTAGAATTAGTATAAGAATAGATTTAAAGCATATAAAAAGACCACCAAAACA
TAAGCAGCTAAATAATATAGTAGTTAGTAATAAATGATTAATTTCAAGGACGGAGTATAT
GACAAAAAAAATACCAGATAACTCAGTAACAAGACCAGCAACAAGTTCACTTTCACACTC
TAAATAATCAAAGGGTAAACGTAATCCATCAAGAAGTAGTCCAATTCAAAATAGACAAAT
GAATAAAAGACCAAGTATAAAGCAATTTTGTAAAGAAAGTTGACTTATACAAATATCTTT
TATGCCAAAGAAACAAAAGTAGTCTAGTATGTATATACAATAAAGTAGAATTAAAATGGA
ACATTCAGATAGAATACTAAAAAATAAAGTTCTCATAGCAGCTAGGTAAATAAAGCAGCT
TGAAAATAAAAAACAACCAACGAAAAAAATGCAAAATACATTAGAAAATAAATGAAATCC
TAATAAAAAAAGAAGTGTAAAACCTTTGTCGAATATTATTATGAATCCAAGTGGGAAAAA
GAATCAAGGAAAAAAAATACAAAAAGCTGTAATGAATAAACTAGATATAAATAGTATAGA
ATCAACACCAATTACAAACAATGTAAATTTAACAAATAATTTAACTCCATCAGTAATAGG
AGTAAGAAGACCGAATAAAAAAAGTGCAGGTCCTATTCTAAATTGTACAATAGCTAAAAT
TTTACGCTCGCATAAACTAACATACCCACATAAGACAGATAAAACGAGTATAAATATAAT
AATAAGTATGCATATATCTAAATGTAATAATAACAAATGAGTTTTATATTAACTTTTTGA
ATGATATTTTTAATGGATTCAATAATTGTATTAATATCTTTTTCAATATTTTTATCTGTA
TGAATATGTACATTGATTATAGCAACAGTATTAACTGTAACAAAAATGAATAATATATAT
TGTACATGAGATTTTATATCATCAAAATTTATAGATACATATTGGTTTGTACTCGGAATG
ATGTTTATATTGTGTTTATTGTTAAGGTTGTGTTTGTTGTTGTATTTTAGTTGTATAAAT
TTTGTGAGTTTTGATTTGTGTAAAGTAATAGGTTTTCAGTGATATTGGGTATATTTTTTA
TTTGGAGAAACTACAATATTTAGTAATTTAATATTAGAAAGTGATTATTTAATAGGAGAT
TTAAGAATATTACAGTGTAACCATGTATTGACATTGTTAAGTTTGGTTATTTATAAATTA
TGAGTATCTGCAGTAGATGTAATACATTCATTCACAATATCAAGTTTAGGTATAAAAGTA
GAGAACCTGGTAGGTGTAATGAAATAATTTTGTTTGCCACAAATAATGCAACTCTTTACG
GTCAATGTAGTGAATTGTGTGGTGTATTACACGGTTTTATGCCTATTGTGATAAATTTTA
TATAGGAAGGTATATAATCTATTAATGAAAGGGGATTTTAAGATTGGCTTTGATTGAGTC
GTGTTTTTGATTTGTTATGTATTAGAACATACGATTTTATATTATGATGGTTTGATCTAG
ATTTTATATTATACGATTTTGTATTCGATTTTGTTGTATGTATTACATTTATATTTATAT
TTGTTTTGGGTTTTTTTATTAGAATTTTTTTTAGTTTTGTGTTTGTATTATTATTTATAA
CATTTTTTGGAATTTGTTCATTAACAATGTTATTTACAGGATATTACATATATTATATAT
ATATATTATATAATTTTATATGTTTTTTTTTTGCATTTGGTATAAATTTTTTGATATATT
ATATCGAGTTTTTTATATTTATGACATTCCACATATTTTTTGATTTTATAAGTTTTTCTA
ATTATATATATAATTATTTTGGAATATTGTATATGTTTAATGTAATGTTTTGTGCATATT
TATTTTGTTTATTTTATTTTGTAATATATTTTTTATTTTGTTTTATATTTTTTGTAATAC
GATGTTTATTTATAGTAATAATGGATTTTTTATTCTTTAATTTTGATATATTTGTATCTA
TATTATTATGTGATATAGTATATTTAGATTTTATAAGTTTATTATTATTATATTTTAATT
TTATATTTAATTTTATCTACGGATTTTTTAGTTTTGTGATAATTTTAGGTTTATTATTTT
TATTGTTATTTTTAGTAATAAATTTATTTTTTGGATTTACATTTTTAGTGTATGGTATAC
AAATCATATTATTATATTATGTATACTGATTATATATGATATATAGTAGAAGTTGTTATA
TATTGATGCCAGCAATATTAATATTTTTTAAGTTTATATATTTTGATGTATTTTTTGTGT
TTGTATTTATTTTAATTTTATTTATTATATCATTTTTTAGTTTTTTTTTAAAAGATTTTT
TATTTTTATCATTATATTTTGATATATTTGGATCATTATATAATTACGATATATTATCAT
ATAGTATATTTTATTATCAAAATAATCAGTTTTGTTTAACACAGTTATTATCAATTTATA
TATAAAAGAATAGTAGGAAGGCTTGTCAAAAAAAAATATAAAATACGAAGCAAAAGCAAA
GTATTATTAATAAATAGTCAAGTATTATATGCGCAAAATCAATAACAAGTAAATAAATAG
CCATACAAACTGGTACTCATGTATAAAAATAGAAGAATATAGATAAGCTATATGTAAACA
AATTAATAAAAAATAAACAGTAATCTCAGAATAATATAACATTAAACAAACAACAGCAAA
ATATAACTAAAAAAGTCAACAAGAGCATACCATACAATGTAAACGCACTTCAAAATAAAA
AACTGATAGGGTAATCAGAAATTCTTCTCGGAAAAGCAAACATCCCTAAGCTATGTAAAG
GAAAAAATACCATATTAGAACCAAATCATAATGTGGAAATGAAGAAAAATAATCAAAATG
TGTGAAGTTCAATAGGAATTCATTTCATAAGAAAATGAAAAAACCCACCAAAAACACCTA
CAACAGCACCAAGTGATAAAACATAGTGGAAATGTGCAACAACAAAATAAGTATCATGCA
TCAAAATATCAATACCAACATTCGATAGAAATAAGCCAGTTAATCCACCAGCAAGAAACA
TAAGTATAAACATATATATAAAATAAATTTCAAAGCAAATGCACATATCTGTGAATAAGA
AGCTATAGATCCAATTGAATAATTTAATGCATGTAGGTAAGCCTATTAGTACAGTAATAC
TTCCAAAATAAGCTCTAGAATCAACATCCATACCAACAACAAACATGTGATGTGCCCAAA
CAAACATGCCTAATACAGATATTAGTAGCATAGAATAAATCATAGCAACGGAACTAAAAA
CGCATCTAAAACTTGTAACTTCAATAATAGTGGAAACTAATCCAAATACAGGCAGTATTA
TGATATAAACCTCTGGATGTCCAAAGAATCAAAATAGGTGTTGAAATAAAACTAGATCTC
CACCCCCAACAACATCATAAAATGATGTGTTAAAATTCCTATCACATAACAATAACGTAA
CTCCACCCGCTAAAACGGGAAGTGTAATAATCAAAAGTATGGATGTCAACAAGGCACCTC
AAATAAAAAGTGTTCAAATAAGAAAGCTAAAATATTTTCGTCTACAGCAAAAAATTGTAC
CTACAACATTAATGGAATTTAATATACTAGATATACCAAGAAAATGCACAGAGAAAATGA
TAAAGTCACATGCTAAGCTAGAATGAAAATCAATACAAATCAACGTAGGATACAAGGTTC
AACCAACCCCCATACCCTCTTCAGTCAAAAACCCACTCACTAGACAACCAAATCCTCCAA
TAAACATCCAAAAGCTCATATTATTTATACGAGGAAATACCATATCGGGAAATCCAACCA
TGACGGGTGCAAAATAGTTTGTAAATCCACCCATAGTTATAGGCATAATAAAAGCAAAAA
CCATAATCAATCCATGTGAAGTAATGAGTACATTATAAAACTGATAATCACCAAATAAAA
CTCCACAACCAATTAGAGAAAGTTCTAATCTAATAAATAAGGAGTAAATATACCCAATAA
ACCCACATAAAATGGCAACTAAAAGATAACAAATCCCAATCATTTTGTGAGAAACACTTA
AGCAAACAAGACATAGAAAAAACATTTTATAAAACCAAAATAAAAACAAAACTATTTCTT
CGCAATTATAAATCAAAATTCCATCAACCCCCTCTCCCCCTCCTCCCCACAAAACCCCAC
AACTCTCTCCCCAACTAAAACCCCCCAATCAAACCCCCCTTCAATTTCGCCTTCTTCCAA
ACTCAACTTCCCCAAATCCCCCTTCCTCTCCCCCACAAACCCCCCTTTCCTCATAGATCA
ATCCCAACCAAACTTAAAAGCCCCTTTTTAATAAATACACAAAGATAACAATAAATTATA
AGAATAAGATTTATAGAAAGCACAAAAATAAAATTAAATTAGAGTAATTGAATGTTAAAA
TTAAATTTAATATGTATAAATTTTATATTGTTAATTGTTACAATAATATATATATATATA
AACTATAGTTTTTGTATTGGAATAGAAATCAATTATGTATATGTAAATATATATTTAAAT
TACATCAGTCTATGATTTGTATTTTTTATGGGAATTATTATGTACATATTAATATTTTTA
TTATCAAAGAAATGTGTATCGTATAATAAATATTTTTACATAGTAATAATATATATGTAT
ATATATATTAATGTAGTGTTAATAATAATATTAGATGATTTTATGTGTTTTATGATAGCA
TTCGAAAGTCTATTTTTCCCTATATGTCTAGTAAGTTTATTTTTTAATTTTAATAATAGA
TTTATTTTTGCTATATTCTACCTTATAATATTTAGTTCAGTTAGTTCAGTGGTATGTATA
ATTATATGTATAATAGTGATATCTCATTTCAATATTATAAATCTACAGGCTTTTATTGAT
GTATGCTATTTTGATAGTTTGTATTCGGCAATTTTTATATGAATATTATTATTTATAATG
TTTGCTATAAAATATCCAATCTGACCATTCCATGTGTGACTACCAGAGATGCATGTAGAG
GTAAATACAGAAATGAGTGTTTTATTAGCGAGTATTGTGTTGAAAATAGGTTTTTTTGGT
GTATACAAATTTTTATTTGTCGCGTTTAATACAATATCAATATGATTTTTAGGTTTTATA
GATAGTATAATTGTGTTAGGTTTAGTATTTATAGCAATGTCATTAATATTTTTGTCAGAC
TACAAGAAAATAATAGCCAATTGGTCAATAATACACACGGGTATAGGATTAATATTATTA
TGGCATAACGACATTTTGTTTGTAGGTTTACTAATATTATGTAATCTAGCGCATATACTA
AGTTCATCATTTATGTTTATTGTAATAGGATATATGTACGACAATTATGGTGTAAGAATT
TTTTTATTGTTAATTTCATTTTTTGGTATTAGTATATGAAGTTCATTGTTTTTATGTTTA
TTTTTATTTAATATAGATTTCCCGTTTATGTTGTTATTTTATGTAGATATATTTATTTTA
TACGGTTTGATATCTATATCATTTATATATATAATAAGCTTTTATATAGTAACTTTAACG
ATATTTTTATCATCAATATATATTTATATGTGTTTAAGTTTTTATTCATTTGTATGGTTG
GATAAATATCTTAGACTTGATGTTAGTATAAATGATATATATGTATTTATGTCAATATCA
ATATCAACTATAGTATTTTATTATTTTATATATTTATTAATATAATATGTATAATACAAC
AAATAAACCCCTTTACCTCCTTCAGTGATCTCTCCCCATCAAAACCTCTCTCCCCAAAAA
CCCATCTCCCATTCACCCCAAAACCTATGGTTTCTCCAACACTCCATTCCTGTTCACACC
GTGATTCTTCTCAACCCCGCCTCCCGCTCTGCTCTCTCCTTTTAAAATCCCTAATACACT
TTTGATAACAAACTAAAGTAAAAAAGGCGAGGATTTTTTGAGTGGGACTGGAGAGAAAGA
GCCGTTCGAGCCCAGCCGGAACCGACGGAGAGCTTCTTTTGAATAAAAGGGAGGCGGGGA
GGAGAGTTTCAAAAAGATTTGGGTGGGGGGAACCCTTTGTTTTGGTTAAAGAAACATCGT
TTAGAAGAGATTTTAGGATAAGATATGTTTTTAATTTTTTTTTTATTTTTTATAATGTTC
GGGTTTATATCAGGTTCATTTATGTTTGGTAGGAATTTTCTAAGTTTTTGGTTATCTTTA
GTAATGATAATATTTATTGTATTGTGTATGATATTTAGTTTTTTAATGGTATCAGTATGT
TTATACGGTTATTATTATTACGATTTTTGTTTAATACTAATGTTAGATTTTTGTTTTATA
TGATTAACATACGTATGTTCAGGTTTTTATATGTTTATAATGTTATTGATAAATATGGTA
TTTTGTTTTATAGTATTTTACGCATTTTATTATATGTATTTTGATATGTTGTTAGGGCGT
TTTTTGATTATATTTTGAATATTTGTTGTATGCATGAATTTATTCATCCTATCATACGAT
TTTTTAACAGCTTACTGCGGATGAGAGTTATTAGGGTTATTCTCATTTTTTTTAATTTCA
TATTTCTGATACCGTTTTTTTGCATTAAAATTCGGTTTTAAAGCTTTTTTTATAGGTAAA
ATAGGAGATGTGTTATTAATATTCGCTTTTTCTATAATATTTTTATCAAATGGTTTTTGT
ATGACAACTTTTTATTTTTTAAATTTTTTTTGTATGGATTATTATTATATAGAATTTTCT
ATATGTTTGTTAGTAGGATGTGCGTTCACAAAAAGCACACAATTTGGATTACATATATGA
TTACCAGATGCTATGGAAGGACCTATTCCAGTATCAGCATTAATACACGCAGCTACATTA
GTTGTTTGTGGAATAATATTATTAAGTTTTGTTTATTGATGTTTTGATTTTTGATTTAGT
TATTTTTATAATTTGATAGGATGGTCTACATTAATTTTAATATTAATGACGTTGTGTGTG
TTTTATAATTTTGACGTAAAACGATATGTAGCATTCAGCACAATATGCCAAATTAGTTTT
TCTATGTTTTGTTGTCTGTGTATAGATATATATATAGGTAGTTTATTTTTTTGTTACCAT
ATGTTCTACAAAGCAACATTATTTATAGTATTAGGTGTATGAATACATATATTTTTTGGG
TTACAGGATTTAAGATGTTATTTTTTTATGTATTTTTGTGGTTGTGTGTTAGCGCGTTTG
TTATTAATATTCGCAATACTAAACTCATGTTCAATTTGATTTTTATGTGGTTTTTATTGT
AAGGATATGTTATTAGCTTTATTGATGTTATTATCATTTTATAATATAATAGAATTTTTG
TTTATAAGTATAATTTTTATATTTTTTACAATGGTTTATAATTATTTTTTGTTATTTTTT
TTGATGTTTGTGTTCAAATGTTTTTGTTTGGTTGATTGTTTATTTTTATTATTTGATTAT
GAATGTTGTTTAGTATATTGTTTGATAAGTTTGTATATGTGTATTTTAAGTATATTTTTT
ATAATAGATTTTATATGTATATTTGTATTTTCAAGTTATTGTGTATTTTGATCATTTTTT
TTAAATTTTTATAATTTTTTTGATATAGCAATTTTTGTGGTTTTTCTAATATTATCAGTA
GGATTTTTATATTATGGTTGTTTATTTTTTTATTTTTTCAATATAGATTGTATAATGTTG
TTTTGGAGAATTTTTTTTGTAATAATAATTTTAATAGTATTTACGATATTTTGTTGTTGA
TATTTCGTTTGTATGATCATGTTTATGTTATTATTTGTATGAAATTTTGTTATATATTTT
AGATATAATTTGAAATATTGTTTATTTTTTTGTATTTTGTGGATATTGTATGTATAAATA
GTATAATTAAAAGTAAAAAAAGTAAAGAAACCAAATTAGATTTGTAAAAAAGTCAAAATA
TTTTACAATATTACAAAATTATTTTGTTATATACATATTTCAAAGAAAAATATAAGTTAG
ATTTAGAAATAAAAAAGTAGTAGTTAAAATTTTTGTAAAAAAAAATAAAAAAAAAATAAA
ATAAAATAAAAATTAATTTTAAATAAGTAAAAAAGAAGAGAATAAATATTAATATATAAA
ATTACCAAAAATATATGGGTTGAAATTTAAAAAATTGTAAAAAATTACTTCAGTTTTTTG
TAAAAATAAAACAAAAAATTAAAAAATAAAACAAAAAATTAAAAAATAAAACAAAAAAAA
TAAAAATAAGCCAAAATTAAAAAATAAGCCAAAATTAAAAAATAAGCCAAAATTAAAAAA
ATAAGCCAAAACCAAAAAAATAAGCCAAAACCAAAAAAAATAAGCCAAAATTAAAAAAAT
AAGCCAAAATTAAGAAAAAATAAGCCAAAAAATTAAAAAAAAATAAGCCAAAATTAAAAA
AAATAAGCCAAAAAAAATCCTCCAATTTCTCACAAAACTTTTTATAAAATTGTAAATTAC
AATTGGTATTGTAATTATAAAATAAATAAAACAAGTGAAAGAAGAAAAAGAAAATTGTAA
ATTACATCAACGAAAAATCAAAAATTGCTAAATATGGGTTGAAAAATTGAAAAATTTGTA
AATTAGTTTAATTTTTGTAAAAAACAAAATAAAAAAATTAAAAAAATAAGCCAAAATTAA
AAAATAAGCCAAAATTAAAAAATAAGCCAAAATTA
>T_brucei_brucei_B8_18_clone_B_#Nigeria_Pig_1962
TTTTTTGTTTTGTTTTTTACAAAAATTAAACTAATTTACAAATTTTTCAATTTTTCAACCCATATTTAGCAATTTCTAATTTTTCATTAATGTAATTTACAATTTTCTCTCTTCTTTCACTTATTTTATTTATTTTATAATACCAATATTGTAATTTTTAAAGGTTTTATGGGAATCATAGGGGTTTTACTTCTTTTAATTTTGTTTTATTTTTTTTTAATTTGGGCTTATTTTTTTAATCTTTAACTTATTTTTTTAATCTTTAGCTTATTTTTTTTATTTTTGAGCTTATTTTTTGATTTTTTTGTTTTGTTTTTTACAAAAATTAAACCAATTTACAAATTTTTCAATTTTTCAACCCATATTTAGCAATTTCTAATTTGCATTAATGTAATTTACAATTTTCTTTTTCTTTCACTTATTATAATTCCAATTGTAAGGGGGGTTTGTGGAAAATTGGAGGTTTTTTGCTTCTTTTAATTTTGTTTTATTTTTTTTTAATTTTGACTTATTTTTTTGATTTTGACTTATTTTTTTAATTTTTAACTTATTTTTTTAATTTTTGACTTATTTTTTTAATTTTTGACTTATTTTTTAATTTTTGGCTTATTTTTTTGATTTTTTTGTTTTGTTTTTTACAAAAATTAGACTAATTTACAAATTTTTTCAATTTTTCAACCCATATTTAGCAATTTCTAATTTTTCATTAATGTAATTTACAATTTTCTCTTCTTTCACTTATTTATTTTTTATAATATTATTGGTAATTTACAATTTTATAGAAGTCTTAGGGGATGGAGAATTTTTTTTGCTTTCTTTAATTTTGTTTTATTTTTTTTTAATTTTGACTTATTTTTTTGTTTTTTTGTTTTTTGTTTTGTTTTTTACAAAAATTAAACTAATTTACAAATTTTTCAATTTTTCAACCCATATTTAGCAATTTCTAATTTTACATTAATGTAATTTACAATTTTCTCTCTTCTTTCACTTATTTTATTTATTTTATAATACCAATTGTAATTTACAAGAAGTTTTATGAAAATATGAGGGGGTTGCTTCTTTTAATTTTGTTTTATTTTTTTTTTAATTTGGGCTTATTTTTTGATTTTTTGGCTTATTTTTTGATTTTTTGGCTTATTTTTTGATTTTTTGACTTATTTTTTGATTTTTTGGCTTATTTTTTGATTTTTTGGCTTATTTTTTGATTTTTTGGCTTATTTTTTGATTTTTTGGCTTATTTTTTGATTTTATTTTTTAATTTTTGTTTTATTTTTTAATTTTTGTTTTATTTTTTAATTTTTGTTTTATTTTTTAATTTTTTGTTTTATTTTTACAAAAAACTAAAATAATTTACAATTTTTTCTAAATTTCAACCCATATATTTTTGGTGATTTTATATATTAATATTTATTTTCTTCTTTAACTTATTTAAAATTAATTTTTATTATTAAACACTTTTTAATTAGGAACTTTGCTTTTCTATGAATATTTTGTTTTTTTTGTTTTTATTTTACAAAAATTTTAACTACTACTTTTTTATTTCTAAACCAACTTATATTTTTCTTTGGAATATGTATATAATAGTTGTGATATTATAAAATTTTTGACTTTTTTACAAATCTAATTTGATTTCTTTACTTTTTTACTTTTGATTATACTATTATACATACAATATCCACAAAATACAAAAAAATAAACAATATTTCAAATTATATCTAAAATATATAACAAAATTTCATACAAATAATAACATAAATATGATCATACAAACAAAATATCAACAACAAAATATCATAAATACTACTAAAATTATTATTACAAAAAAAATTCTCCAAAACAACATTATACAATCTATATTGAAAAAATAAAAAAATAAACAACCATAATATAAAAATCCTACTGATAATATTAAAAAAACCACAAAAATTGCTATATCAAAAAAATTATAAAAATTTAAAAAAAATGATCAAAATACACAATAACTTGAAAATACAAATATACATACAAAATCTATTATAAAAAATATACTTAAAATACACATATACAAACTTATCAAACAATACACTAAACAACATTCATAATCAAATAATAAAAATAAACAATCAACCAAACAAAAACATTTGAACACAAACATCAAAAAAAATAACAAAAAATAATTATAAATCATTGTAAAAAATATAAAAATTATACTTATAAACAAAAATTCTATTATATTATAAAATGATAATAACATCAATAAAGCTAATAACATATCCTTACAATAAAAACCACATAAAAATCAAATTGAACATGAGTTTAGTATTGCGAATATTAATAACAAACGCGCTAACACACAACCACAAAAATACATAAAAAAATAACATCTTAAATCCTGTAACCCAAAAAATATATGTATTCATATACCTAATACTATAAATAATGTTGCTTTGTAGAACATATGGTAACAAAAAAATAAACTACCTATATATATATCTATACACAGACAACAAAACATAGAAAAACTAATTTGACATATTGTACTGAACGCTACGTATCGTTTTACGTCAAAATTATAAAACACACACAATGTCATTAATATTAAAATTAATGTAGACCATCCTATCAAATTATAAAAATAACTAAATCAAAAATCAAAACATCAATAAACAAAACTTAATAATATTATTCCACAAACAACTAATGTAGCTGCATGTATTAGTGCTGATACTGGGATAGGTCCTTCCATAGCATCTGGTAATCATATATGTAAGCCAAATTGTGTACTTTTTGTGAACGCACATCCTACTAACAAACATATAGAAAATTCTATATAATAATAATCCATACAAAAAAAATTTAAAAAATAAAAAGTTGTCATACAAAAACCATTTGATAAAAATATTATAGAAAAAGCGAATATTAATAACACATCTCCTATTTTACCTATAAAAAAAGCTTTAAAACCAAATTTTAATGCAAAAAAACGGTATCAGAAATATGAAATTAAAAAAAATGAGAATAGCCCTAATAATTCTCATCCGCAATAAGCTGTTAAAAAATCGTATGATAGGATGAATAAATTCATGCACACAACAAATATTCAAAATATAATCAAAAAACGCCCTAACAACATATCAAAATACATATAATAAAATGCATAAAATACTATAAAACAAAATACCATATTTATCAATAACATTATAAACATATAAAAACCTGAACATACGTATGTTAATCATATAAAACAAAAATCTAACATTAGTATTAAACAAAAATCGTAATAATAATAACCGTATAAACATACTGATACCATTAAAAAACTAAATATCATACACAATACAATAAATACTATCATTACTAAAGATAATCAAAAACTTAGAAAATTCCTACCAAACATAAATGAACCTGATATAAACCCAAACATTATAAAAAATAAAAAAAATATTAAAAACATATCTTATTCTAAAATCTCTTCTAAACGATGTTTCTTTAACCAAAACAAAGGGTTCCCCCCACCCAAATCTTTTTGAAACTCTCCTCCCCGCCTCCCTTTTATTCAAAAGAAGCTCTCCGTCGGTTCCGGCTGGGCTCGAACGGCTCTTTCTCTCCAGTCCCACTCAAAAAATCCTCGCCTTTTTACTTTAGTTTGTTATCAAAAGTGTATTAGGGATTTTAAAAGGAGAGGGCAGAGCGGGGGACGGGGTTGAGAAGAATCACGGTGTGAACAGGAATGGAGTGTTGGAGAAACCATAGGTTTGGGGTGAATGGGAGATGGGTTTTGGGGGGAGAAGTTTTGATGGGGAGGGATCACTGAAGGGGGTAAAGAGATTTGTTTGTTGTATTATACATATTTATATTAATAAATATATAAAATAATAAAATACTATAGTTGATATTGATATTGACATAAATACATATATATCATTTATACTAACATCAAGTCTAAGATATTTATCCAACCATACAAATGAATAAAAACTTAAACACATATAGATGTATATTGATGATAAAAATATCGTTAAAGTTATTATATAAAAACTTATTATATATATAAATGATATAGATATCAAACCATACAAAATAAATATATCTACATAAAATAATAACATAAACGGGAAATCTATATTAAATAAAAATAAACATAAAAATAATGAACTTCATATACTAATACCAAAAAATGAAATTAACAATAAAAAAATTCTTACACCATAATTGTCGTACATATATCCTATTACAATAAACATAAAGGATGAACTTAGTATATGTGCTAGATTACATAATATTAGTAAACCTACAAACAAAATGTCGTTATGTCATAATAATATTAATCCTATACCCGTGTGTATTATTGATCAATTCGCTATTATTTTCTTGTAGTCTGATAAAAATATTAGTGACATTGCTATAAATACTAAACCCAGCACAATTACACTATCTATAAAACCTAAAAATCATATTGATATCGTATTAAATGCGATAAATAAAAATTTGTATACACCAAAAAAACCTATTTTCAGCACAATACTTGCTAATAAAACACTCATTTCTGTATTTACCTCTACATGCATCTCTGGTAGTCACACATGGAATGGTCAGATTGGGTATTTTATAGCGAACATTATAAATAATAATATTCATATAAAAATTGCCGAATACAAACTATCAAAATAACATACATCAATAAAAGCCTGTAAATTTATAATGTTGAAATGAGATATTACTATTATACATATAATTATACATACCACTGAACTAACTGAACTAAATATTATAAGATAGAATATAGCAAAAATAAATCTATTATTAAAATTAAAAAATAAACTTACTAGACATATAGGGAAAAATAGACTTTCGAAGGCTATCATAAAACACATAAAATCATCTAATATTATTATTAACACTACATTAATATATATATACATATATATCATTACTATGTAAAAATATTTATTATATGATACACATTTCTTTGATAATAAAAATATTAATATGTACATAATAATTCCCATAAAAAATACAAATCATAAACTGATGTAATTTAAATATATATTTACATATACATAATTGATTTCTATTCCAATACAAAAACTATAGTTTATATATATATATATTATTGTAACAATTAACAATATAAAATTTATACATATTAAATTTAATTTTAACATCCAATTACTCTAATTTAATTTTATTTTTGTGCTTTCTATAAATTACCTTCTTATAATTTATTGTTATCTTTGTGTATTTATTAAAAAGGGGCTTTTAAGTTTGGTTGGGATTGATCTATGAGGAAAGGGGGGTTTGTGGGGGAGAGGAAGGGGGGTTTGGGGAAGTTGGGTTTAGAAGAGGACGAAATTGAAGGGGGGTTTGATTGGGGGGTTTTAGTTGGGGAGAAAGTGTGGGGTTTTGTGGGGAGGAGGGGGAGAGGGGGTTGATGGAATTTTTGGTTTATAATTGCGAAGAAATAGTTTTGTTTTTATTTTGGTTTTATAAAATGTTTTTTCTATGTCTTGTGTGCTTAAGTGTTTCTCATAAAATGATTGGAATTTGTTATCTTTTAGTTGCTATTTTATGTGGATTTATCGGTTATATTTACTCCTTATTTATTAGATTAGAACTTTCTCTAATTGGTTGTGGAGTTTTATTTGGTGATTATCAGTTTTACAACGTACTCATTACTTCACATGGGTTGATTATGGTTTTTGCTTTTATTATGCCTATAACTATGGGTGGGTTTACAAACTATTTTGCGCCCGTCATGGTTGGGTTTCCCGATATGGTATTTCCTCGTATAAATAACATGAGCTTTTGAATGTTTATTGGAGGATTTGGTTGCTTAGTAAGTGGGTTTTTGACTGAAGAGGGTATGGGAGTTGGTTGGACCTTGTATCCTACGTTGATTTGTATTGATTTTCATTCTAGCTTAGCATGTGACTTTATCATTTTCTCTGTGCATTTTCTCGGTATATCTAGTATATTAAATTCCATTAATGTTGTAGGTACAATTTTTTGTTGTAGACGAAAATATTTTAGCTTTCTTATTTGAACACTTTTTATTTGAGGTGCCTTGTTGACATCCATACTTTTGATTATTACACTTCCCGTTTTGGCTGGTGGAGTTACATTATTGTTATGCGATAGAAATTTTAACACATCATTTTATGATGTTGTTGGGGGTGGTGATCTAGTTTTATTTCAACACTTATTTTGGTTCTTTGGACATCCAGAGGTTTATATCATAATTCTACCTGTATTTGGATTAGTTTCCACTATTATTGAAGTTACAAGTTTTAGATGCGTTTTTAGTTCCGTCGCTATGATTTATTCTATGCTACTGATATCTGTATTAGGTATGTTTGTTTGGGCGCATCACATGTTTGTTGTTGGTATGGATGTTGATTCTAGAGCTTATTTTGGAAGTATTACTGTACTAATAGGCTTACCTACATGCATTAAATTATTTAATTGAATCTATAGCTTCTTATTCACAGATATGTGTATTTGTTTTGAAATTTATTTTATATATATGTTTATACTTATGTTTCTTGCTGGTGGATTAACTGGCTTATTTCTATCAAATGTTGGTATTGATATTTTGATGCATGATACTTATTTTGTTGTTGCGCATTTCCACTATGTTTTATCACTTGGTGCTGTTGTAGGGGTTTTTGGTGGGTTTTTTCATTTTCTCATGAAATGAATTCCTATTGAACTTCACACATTTTGATTATTTTTCTTCATTTCCACATTATGATTTGGTTCTAATATGGTTTTTTTTCCTTTACATAGCTTAGGAATGTTTGCTTTTCCGAGAAGAATTTCTGATTATCCTATCAGCTTTTTATTTTGAAGTGCGTTTACATTGTATGGTATGCTTTTGTTGACTTTTTTAGTTATATTTTGCTGTTGTTTGTTTAATGTTATATTATTCTGAGATTACTGTTTATTTTTTATTAATTTGTTTACATATAGCTTATCTATATTCTTCTATTTTTATACATGAGTACCAGTTTGTATGGCTATTTATTTACTTGTTATTGATTTTGCACATATAATACTTGACTATTTATTAATAATACTTTGCTTTTGCTTCGTATTTTATATTTTTTTTTGACAAGCCTTTCTATTATTCTTTTATATATAAATTGATAATAACTGTGTTAAACAAAACTGATTATTTTGATAATAAAATATACTATATGATAATATATCGTAATTATATAGTGATCCGAATATATCAAAATATAATGATAAAAATAAAAAATCTTTTAAAAAAAAACTAAAAAATGATATAATAAATAAAATTAAAATAAATACAAACACAAAGAATACATCAAAATATATAAACTTAAAAAATATTAATATTGCTGGCATCAATATATAACAACTTCTACTATATATCATATATAATCAATATACATAATATAATAATATGATTTGTATACCATATACTAAAAATGTAAATCCAAAAAATAAATTTATTACTAAAAATAACAATAAAAATAATAAACCTAAAATTATCACAAAACTAAAAAATCCATAAATAAAATTAAATATAAAATTAAAATATAATAATAATAAACTTATAAAATCTAAATATACTATATCACATAATAATATAGATACAAATATATCAAAATTAAAAAATAAAAAATCCATTATTACTATAAATAAACATCGTATTACAAAAAATATAAAACAAAATAAAAAATATATCACAAAATAAAATAAACAAAATAAATATGCACAAAACATTACATTAAACATATACAATATTCCAAAATAATTATATATATAATTAGAAAAACTTATAAAATCGAAAAATATGTGGAATGTTATAAATATGAAAAACTCGATATAATATATCAAAAAATTTATACCAAATGCAAAAAAAAAACATATAAAATTATATAATATATATATATAATATATATAATACCCTGTAAATAACATTGTTAATGAACAAATTCCAAAAAATGTTATAAATAACAATACAAACACAAAACTAAAAAAAATTCTAATAAAAAAACCTAAAACAAATATAAATATAAATGTAATACATACAACAAAATCGAATACAAAATCATATAATATAAAATCTAGATCAAACCATCACAATATAAAATCGTATGTTCTAATACATAACAAATCAAAAACACGACTCAATCAAAGCCAATCTTAAAATCCCCTTTCATTATAGATTATATACCTTTCTATATAAAATTTATTACAATAGGCATAAAACCGTGTAATACACCACACAATTCACTACATTGTCCGTAAAGAGTTGCGTTATTTGTAGCAAACAAAATTATTTCATTACACCTACCAGGTTCTCTACTTTTATACCTAAACTTGATATTGTAAATGAGTGTATTACATCTACTGCAGATACTCATAATTTATAAATAACCAAACTTAACAATGTCAATACATGGTTACACTGTAATATTCTTAAATCTCCTATTAAATAATCACTTTCTAATATTAAATTACTAAATATCGTGGTTTCTCCAAATAAAAAATATACCCAATATCACTGAAAACCTATTACTTTACACAAATCAAAACTCACAAAATTTATACAACTAAAATACAACAACAAACACAACCTTAACAATAAACACAATATAAACATCATTCCAAGTACAAACCAATATGTATCTATAAATTTTGATGATATAAAATCTCATGTACAATATATATTATTTATTTTTGTTACAGTTAATACTGTTGCTATAATCAATGCACATATTCATACAGATAGAAATATTGAAAAAGATATTAATACAATTATTGAATCCATTAAAAATATCATTCAAAAAGTTAATATAAAACTCATTTGTTATTATTACATTTAGATATATGCATACTTATTGTTATATTTATACTCGTTTTATCTGTCTTATGTGGGTATGTTAGTTTATGTGAACGTAAAATTTTAGCTATTGTGCAATTTAGAATAGGACCTGCACTTTTTTTATTCGGTCTTCTTACTCCTATTACTGATGGAGTTAAATTATTTGTTAAATTTACATTATTTGTGATTGGTGTTGACTCTATATTATTTATATCTAGTTTATTCATTACGGTTTTTTGTATTTTTTTTCCTTGGTTCTTTTTCCCACTTGGATTCATAATAATATTTGACAAAGGTTTTACACTTCTTTTTTTATTAGGATTTCATTTATTTTCTAATGTATTTTGCATTTTTTTCGTTGGTTGTTTTTTATTTTCAAGCTGCTTTATTTACCTAGCTGCCATGAGAACTTTATTTTTTAGTATTCTATCTGAATGTTCCATTTTAATTCTACTTTATTGTATATACATACTAGACTACTTTTGTTTCTTTGGCATAAAAGATATTTGTATAAGTCAACTTTCTTTACAAAATTGCTTTATACTTGGTCTTTTATTCATTTGTCTATTTTGAATTGGACTACTTCTTGATGGATTACGTTTACCCTTTGATTATCTAGAGTGTGAAAGTGAACTTGTTGCTGGTCTTGTTACTGAGTTATCTGGTGTTTTTTTTGTCATATACTCCATCCTTGAAATTAATCATTTATTATTAACTACTATATTATTTAGCTGCTTATGTTTTGGTGGCCTTTTTATATGCTTTAAATCTATTCTTATACTAATTCTAGGTTTTCTTATACCACGTGTTATATGCTGTAGATTAAAAATTACAACTGCACAAACATTTATATTACTTTTTTTATTTACAATGGGATTCATTAATTTTTCATTTATTGCTATTACAAAAATTATTTGCATACTTTTTTAATCTAATAACGAAACTTTTCTTATGTCCTTCTGTTTCCCATCCCTTTTCTCCTCCTAAAATCCTCAAAAATAAACCCTCTGTCCCTAAACCCCCAAAAAATCCTTGTTTTTATATATCATACACATATTCATATTTCTTATTATCTACAGCTTTATTATCTTATGTGATTATACTACACTAACATTACTAAGCTTTGATTTACTCTGATTATTAATTATTAACCTATTTTGAATAACATTATTAGATTCTTATATTTGCTTCATCTTTATACTCTTATTCTTATTTTGCTTTACATTATTTTTTTGCTTTCTATCATTCGATACCAGATTTTTATTCATTATTATTATTATTCAATACATTATTATATTCTTATTTATATTTATTAATCATATTATTATTATATCAATCCTCTTTGAAATATTTAGCTTATTGCTCTTTTTATTATTAATGTCCAGTAGATTTGGATATAAAATTTTAGTTCTATGATATTACTACATGTTAAACTTAATAAATTTTATATTATTATTTATATTATTATATTTTATGATATTAAACTACTGTTTTTTCCTATGTGATTTTTGTTTTTTAGTTTTTGATGAAGAATGACTTGGAATTTTATGCCTATTTTACACATTATTAATTTTATTCAAATTATACATCGCCTTTTTAATTTTGTTTATGGAGCAACTTTATATTAGACTTGGTGTCTTTATTTTTATTTATATGTTAACTTTCTATATTTTGTTTTGTTTTATATTAATAATTCTACTAATTAGCTTCATTTATTTTTATATTTTATTCATCAAACTTCTATTATTTCAATCTTGTACATGCGTTTTAATTGGATTAAACAGCTTTGCTATCGTTAGTTTACTATTTGTGTTAAGTGTGAATAATTTTTGCTTTTTATTCCTAATATTTATTTCAACAAAAAATTATATCTTTTATTTATATTTAAATTTTCACTTAATTTATAGTATAAGTTTAGTATTACTTATTATTATATACTATTTTTTTATTATATATAATATTTTTGACTTTAAATACAATGAAAACTATTTTTTAATCAACTTCATATTTTTTTCTTTTTTTAATAACTTTTTAATAAGTTTACTACTTGCATGTCTCTTTCTTTGCATTGGAGCTATTCCAATTGTATTTGGATTTTTTATCAAAGTTTTCTGTCTATTATTACAACTAAGTTACCTTTGTATTTGTATTGGCTTTTTCTTTATAATATGACTTATTATTATTTATATTTTTTATTTTAGATTAATTGTTAATATATTTATTTTTTCTTATCAATTTCTCGGTTTTTGAGTTGTAAAATTATCTTTTATCAATATTAAAAATTTATTATTCTTCATTTGTTCTAGCGTATATATACTTTTCTTTGATATTATTAACTTATTTGATCTTATTCTATAACTCCAAAATCACAACTTTCCCTTTCTTCTCTCCTCCCCCTAACCTTTCCTGCTCTTTCTTCTAAAAGTTTGGCAAAGGCAATTCCCAATTCCATTTCCCCTTTTCTCCCCTCTTATCCTCCTAAAAATGGGTGTTTTCAAAACCGCCGTCGCCCGCCCGCCTCTCCCCAAGAATCTCCTCAAAATTCCCCTACTTTTCTCCTCCTTGCTTCTCTCCCATAACTTAAACAAATAGTTCAAATTCAAAATCCTTTTTCCTCCCCTCAAAAAACCCCCCTCTCAAAACCTTTCTCCTTCATTTCCTCTCCTGTCTCCTTCTCTTCCGCCCAAAATTCCTCTTTTACTTTAATAATTTCACAAAATACTTATTTTTTTATTCTAAACTAATCTAACCTACACACTATCAACAAAAATAATAATAATACCCAGTATTGTAATTCCATTCATATTGGATATGCTAATACTACATATAATGCTAAAAAACCACTCATTCATATACTATAAAATAATATTAACGAATATGTTAATCATAATAATGAACTTCTACAATACACAAATCATAATATACAATTCAATATAAATAAAAATAATGAGAATAATAAAATAACCATTAAAAACAAACCCATAAACTTATCTGGGATTGCCTTTAAAAAACCGAATAAATACAAAAAAAATCATTCTGGTAATATTTTATCTGATGTTTTTAGTGTATCTACTATAACTCAAGATTCCTCATGAAATACAAAATACCAATTTATAAATATAACATACATCATACATAATAATATTGAAAATGCTAAAAACATATCTCTCAAATAAAACCACATACAAAAACTTAATCTTTCACAATAAAATGCAAACCTATCACAAAATGCATCAGAACTCATAAAATAATGTAGACAAAATAAATGTAAAATTAATATTATTAGTAATATAAATGGTAATAACACATGTAATACATGTAACTTTAATAATGTAAAATCGTTTATAAATTCACTTCCCCAAATTCAATAACATAATCATATACCTAAAATTGGTACTGTTGCTATAATATTACTAAACACCGTTAAACCTCAGTATGACATCATTGTACAAGGCAGTACATATCCTATAAAAGCTATTATTATTATGAATACAAACAATATAAAACCTATAAATCATACTAATATATGTGTGTCAAACAATATTATTAACGTTATTGACTTAAATATATGGATATATAATAGTAAATATAATAAAGATGTAAAACATATATGTACACTTCTTATCACAAAACCCAAATCAAAATCTCATAAAAATAATACAAAATATCAATTTGAACAAATAAAACAACTAAAAAATAATCAAGCTAAACACACTCCACAAATTATTTGCAATGCTATAAAAAATCCTAAACTAAAACCTACCCCATATATTCTGTATAAACAACCTGACATTAAAAGACCCTTTCTTTTTTCTCCGCTTTTATATAAAATTTATAACCATTATTCTTAACTTCCTACAAACTACCTCTTCATTCCAACTAAACCCTTTCCCCTCTCCTCTCTCTCGCTTCCTAAATCCTGTCTTCCCTCCCGTGTTCCTCCTTCCGCTCTCCCCCCTCTGCAAATTGTATTCCTTTGCCCAAAAACCCCTTTGTTTCTGCAAACAATCTCATCTGGTTTCCCCAAAAACCCCTCTCTTCCCAAAACCCCTCCAAAAACCCTTCTCCCTCACAAATTGTTTTTCCTTTTCTTAACCTCCCTTCCTTCCCTTGGTCCGAAAGCCTCCCCTCTCCTTCAAAACCGCCTTCCTCAACTCTCCTCTCTGGTCCGTTCCTCTCCCGTTCCCTCTCTCCCCTCCCCTCAAAACCTCCTCTCAAAACAAACTCTTCCAAAACCCTCCTCCTCTGGCGGTGTCCCCCAAAAATCCCCTTCCAAAAAGCCTTTTTATTCAATTTTAAACAATCCTCAATAACCAAAAATAACCTTCATCGATCTCGGTCCCCTCTTTCCTCAGAAAGCCTTCTGCTCCCGCCCTCCTCAAATAATGCTCCGCCCGCCGTCGAGCTCCCCCAAAAATTCCTCAAATCCCTTTGGGGTGTTCCACAAAGCTGAATTCCCGGCCCCCCCACTTTCTTTGGTCTAAAACTGGTTTCCTTTTAACCCCCAAAAACCCCCCTTGCTTCTCCCTCTCGCTAATCCCGTTCGAATCTGCTCCCTTCCTTCTCCTTCACAAAATCAAAAATCCTTCGACTCTCCCCTCCTCGCGGCCCCCTTCTAAATAATCAATTCTTTCTGCCCCAAAGCCGCTATCGATTCCCCTCTCTCTCCTCCCTGTTTAAAATCCCCTCCCCCTCATCAAGAATCCATTCCTGAAAGCCTGCTCGCCCCAAAACTTCTGTCTCTTTGTCAACGAAATTCCTCTGTCTAAACCGGAGCCCCTTACCCCTCTGTTCCTCCTTCTCGGAAAGTTTCAAATCTTTCGCTTGCCCGTCGCCCTCGCCTTCTCCAAAATGCCTGCTCTTCCCCATCTTCTAACCTGTCGAAATCGGAAGACATTGTTCTACACTTTTATATTCACATAACTTTTCTGTACCACGATGCAAATCACAAATTTCATCAATAAATCTTATCCCCTCTCCTCCAACTGTGCTGAAACGGGTGCTGTGGACACTGTCGTCTGTCTCCTCTTGTACTTATCATGTAGTCATGTTTTTTTATATCATAAATTAATATACAAAAATGTTCCTTATTCATTTTGTGCATTACAAAACCATATTACAAAAATATACATTTAAATTTAAACATATTTTTTTGTCTATTGATAAATACAATAGTCTGTTTTTTAACATATCTGGCATTTTAATTTGACTGAACATTATACACATTAATATTATACTAATAAAATATTCTTTCTTTATATTAATAAATAATTTTGAATATTTAATAATATCAACTTAATTTTTTTTTTTATATAAACAGAATGGAATTTTAGACGAGGAATTAATTTTGGGGAGAGGGTTGGGGAGAGGAGGAGGATTGAGAAAGGAGAAGTTGGATTGAGAGAGGGGGCGAGGGTAAAGGGGGCGGGGGGTTTGGTAGGAGGATGATTGGGTAGCGGGGGAACGCTGAAGTGATTTGGGTAGGGAAGAAACATCGAGGAGTTTTGGGGGGAAGGATCCAAGGGGAGAGGGGTTGGGAGGAGATAGAGACGACGAGAGGGCAACCTTAATTTAGTCAAAATTTAATTTCACCATGTAATTCTAAATTTCTCACTTCCCCTTCTCCCCTTCTCTCCCCCTCTTGAAAGAAAGCGCACTTCAAATAAGGCTCCCCTCCTGAATGCGTTGGCAAAAATCTGTCGGGCCTGCTCCCCTTCCGAAACAAGAATCTCTGTTCTCCGCCAGAAATGCCCCCTCCCCCCCGAAAAACTCCTGCTCAAAATGGGCTTTCCTCGCGCTCCGCTCTCCCCCAAAAATAAAACGCTGGTTCCCGCCTCTCTGGTTCTCTGGGAAATCAAAATGAAAATCCCCACCTTCCAAAAACTCCTCTTTTAATCAACCAAAACTTAAAATTATTAAATTGATTCTAATCTAGTTAAAATATATTTTTATAAATATATTAATTACTGCACGTTATTTTTATTATAAAAATTGGTGGGCAACAATACCTTTTTAATTTCTTATTTTATCTACACATACATATTTAATATAAATAATAAATTTTGATTATGATATTAACACTTTCAATTTATAATCCTTATCATGGTATCAAAAACTACAAATATTATCCTATTAATTATATGAATAAATATAATATAATATAATTTATAATTACTATAATTTTATATTTGCATATACCTAATGGTGTTTAAAAACAAATAAAAATTATTTATATTTTTATTGGTTAAATCAGCACTTAACAATTTAATATGATAATTGTATAATATTTAAAAGCATAGAAATTACCGCAACGGCTGGCATCCATTTCTGACTAATAGATTAATTTAATTTATTATTGATATATATTAATTATTTTTTTTATTTTTCCACACCCATCTAATAGCATTAACAAAACAATCTAATCAAAATTATAAATTATTATTAACTATTCCTAAAATTTTATACAAAAAATCTTTCAAAAATAAACCTTTATAAAATGATAAAACATTTAAAAAAATTAATATGAATACTAACAATTGACCATAATTTATATAAATTATATTCTTCTTTCTTTTTTCAATAATCAATCCTTGCGTACTTATATTAATTATTATTAATTATAAAAATTAAATATATAAACAAATCTGCTTTACAACGATTTTAACCCAACTAACGAATTACTATTTTGATGAACAATCAATCATGGTAATAAGTAGACGATGAAACACATTTATTTTTAATGCTTGTTAACCTGCTCGAACCTTTTATAATTTCAAAGAATATAGTTCTTATGCTATATAAATAAATATAGTATTGCCCCAATCAAACATACAATTACATATCATAATGTTCTCTTTGTAAAGGAGAGTAGGACTTGCCCTATTTTAATTTTTTAATTTTTATTAAAATTTTGATATTAATTCATACTTTATTTTATTTGTTGTAATTTAAAAATTTTCTATGGAACACTTTAATATTTAGTTAACAAATTACTATGCTACAATAATATTGCAATTGAGGATATTTTTTTATTTTAAGAATTATTAATATTTAAATATATTTACAAGAATAATCTTAAATAATTATCTTAGACAAACGCATTTAATAAACGCACTTAAAATACGATAATTTTATTAACAATATTTTTATATTTTTAAAAAACTATACACTATAATAATACTATACAATATAATAATAAAATACTTTTCATTAAACAAATATTAAATATTAAGTTATATTCATTTATACTTTTCATTTACCTACTAAAAATATACCATTAAAATACTTTAGAATTACAAATTATACTTGTACTTTTAATATTCAAATTAACTTAGATTATTATATATAACATTTTAGTTAAACAGATTAATTTTTAAATTGTTCATAATATTTACAAAGAAAAATAAATATTTATTTATTAATTCAACTAAAATAATCTTACTATATTTATTTGGTACATATAGAACAACTGTAACATCTTTAATTAAATATTTCAACATCAAACTAAAAATATTAAACTAATAATTACAGTTCAATAAATTTTAAAATATTATTTAAATATATTAATCTATAAATATATATCTAAATATAAAACAACAAATTTAAAATTTAAATATAATACACCTATTATATAAATAATACAAATAATAAATTTACTACACGGAATTTAAATATTTATTTAAAATATAAGACACCCATTATTATAATATTCTTCTTAATTGGTAAAATTTGGATTACAAATTTTAGATTTTTAAAAGCTTTTCTAACTAAATAAAATACACATAATAAACTAAACATAAACCAACCACAAATCCTTTACATAACAATTCAATAAATAAAACTAAATTAAACTAGAAAGTCATAACTATGCCTACCAACCTTAAAAATGTTTGATCTATAAAAAAATTTAAATTTATTGGAATTATTTATTAAAAAACCAAACAAGTTTCGAATTAGAATAAACCTAAATTTAAATTTGACGTCAAAAAAATTATATAATTTTAATAGCACAAAAAACATGTTTTTTATTGATAACTTAAAATTAAATTCAAATTTAAACCCTCATGTCCCAAAAAAACCTAAAATAATTTAGAAAAATAGTTTAAACCAGATTAGTTACAATTTATAAAACACATTATTACAAAAAAAACCTACTACCAAAATTTATACATTCATAATTTTAAATCAATTCTTAATAAATCACCTACCAAAAATTGTTTCAAGTTTTGGAAATTGGAGGTTTGGATTTAAGTTTAGCTTCTCTAATCGAGTACATATAATAAACACATACATAAACATATTGTATAACCACAAAGCCTTTACATAACAATTCAATGATAAAACTAAATCTAAACCAAAGTCATAGCTATTCTCCCACTAACTAACCTTGAAAATGTTTGGTCAATAAAAAATTTTAAAAATTAAACCAAAATTAAAATACCAACCATCCTTACTAAATTAAAATATTTTTGCAAAAGATTTGTAAAATATTTTCATTAGTAAAGAAGATCCTATTTAAATTTGGATTTAAAATTTAAAACTCAATTATAAAAAACCCAAAACAAATTTCAAGTTGGAATTTAAAATAGCTAAAACCTAAATTTAAATTTAATTTCGAATCAAAGAGTTATATAAAAACTCATAGCAACAAAAAATGCCATGTTTTTTATACGACTTGACCTTGAAACTAAATTTAAATTCAAGTTCGAACCTCCAAATCCCAAAACTCAAAATAATTTAGAAAAATGGTTTGCACTAAACTGATTACATTTAAATCACAAACACCCATAAATAACTGATAATAAAAACGCATTATTACAAAAAGTTTTACTACCAAAATTTATACAGCGGTGATTTAAACCTATCAATAAAATACCTACCAAAATTCCAAAATTGTTTCAAATTTTGAAAATTGAAAATTAAACTTAAATTTAATTTAAATTTTCAAATCGAAAAGCATTTTCGATCAAACTAGAAAATATATAATTTTATATTTTCATAGCCCGCCCATATACAAATTGGACTTGGTAATTTTAGATCTATCCTCAAAAAGATCTTAACAAATAATCGCAATTAGGGACTTGAGAAATTCTGTTCTTATCCTAATTCATAATTACTTGCTTTAAAATTACCCATTAAACCCATACCCAACTCACCCATCCCATAAAAAATTTCGCATGCAATAGTGTTTTTACAAAAATAAATTTACTTTGTAAATTTATTTTTTTAAAAACACAATAATAGTGTAAACTATAAATCTCCATTATTATCATGTTTAATTTCCTAAATTATACTATCTTAAATTACACTATCATACTTTTACACTATATAACTTTTAATTATCTATATACACTTACATATAATATACTTACCTACATACTTATATCTTATTATATATATATATATTATTATTATACTATGCCTAACTAGTTGCTTACTACCTACTACATCCTCTACTTACACAATCTTTTGCTTTCATCCTTCTCAATTGAACTTAGTAATAATGGAGAAACGAAAAAAATTACATTCTTAACCATTCTCCTCTATGAAAAATTCGAAAAAAAACAAATTTATAGTGACAGATACTTCAATCTTTAAAAAACCTCACAAACAAAATTCAAGAAAGTCAAACTCCTTATTTTTTTTCTTTGGAATTGAATAAAAATCGAACTTTTAATTTTTAAATTTCACAAAAAAATTTCAAAAACATCAAATTTTTTAATTTT
>T_brucei_brucei_Cow248_#Uganda_Cow_2005
TTTGTTTTGTTTTTTACAAAAATTAGATTAATTTACAAATTTTTCAATTTTTCAATTTTTCAACTCATATTTAGTAACTTCTAATTTTTCATTAATGTAATTTACAATTTTCTCTTCTTTCACTTATTTATTTTATAATACTAATTGGTAATTTACAATTTTATAGAAGTCTTAGGGAATGGTGGATTTTTTTTGCTTTCTTTAATTTTTGACTTATTTATTTTTAATTTTTGACTTATTTCTTTGTTTTTTGTTTTGTTTTTTACAAAAATTAAAATAATTTACAAATTTTTCAATTTTTCAACCCATATTTAGCAATTTCTAATTTTTCGTTAATGTAATTTACAATTTTCTCTCTTCTTTCACTTATTTTATTTATTTTATAATACCAATATTGTAATTTAAAGGGGTTTTATGGAAATATTATAGGTTTTGCTTCTTTTAATTTTGTTTTATTTTTTTTTTTATTTTGGCTTATTTTTTGAATTTTTAGCTTATTTTTTGATTTTTTTGTTTTGTTTTTTACAAAAATTAAACTAATTTACAAATTTTTTAATTTTTCAACCCATATTTAGCAATTTCTAATTTGCATTAATGTAATTTACAATTTTCTTTTTCTTTCACTTATTATAATACCAATTGTAAGGAGGGTTTGTGGAAAATTGGAGGGTTTTGCTTCTTTTAATTTTGTTTTATTTTTTTAATTTTGACTTATTTTTTTAATTTTTTTGACTTATTTTTTTTAATTTTTTGACTTATTTTTTTAATTTTTTTGACTTATTTTTTTAATTTTTTGACTTATTTTTTTTGTTTTTTTGCTTTTTTGTTTTATTTTTTACAAAAATTAAACTAATTTACAAATTTTTCAATTTTTCAACCCATATTTAACAATTCTTAATTTTACATTAATATAATTTACAATTTTCTCTCTCTCTTTCACTTATTTTATTTATTTTATAATACCAATTGTAATTTACAAGAAGTTTTATGGAAATATGAGAAAGGGAGCTGCTTCTTTTAATTTTGTTTTATTTTTTTTTAATTTGGGCTTATTTTTTGAATTTTTGGCTTATTTTTTGATTTTTTGGCTTATTTTTTGAATTTTTAGCTTATTTTTTTAATTTTTGGCTTATTTTTTGAATTTTTAGCTTATTTTTTTGAATTCTTGACTTATTTTTTGTTTTTTTGTTTTTTTGTTTTTTTGTTTTGTTTTTTACAAAAATTAAACTAATTTACAAATTTTTCAATTTTTCAACCCATATTTAGCCATTTCTAATTTTTTATTAATGTAATTTTCAATTTTCCTCTTCTTTCACTTATTTATTTTTTTATAATACTAATTTAATTGGTAATTTTCAATTTTATAGAAGTCTTAGGAAATGGAGGGTTTTTTTCTTTAATTTTGTTTTATTTTTTTTTTAATTTTGACTTATTTTTTGTTTTTTTGTTTTGTTTTTTACAAAAATTAAACACTAATTTACAAATTTTTCAATTTTTCAACCCATATTTAGCAATTCTTAATTTTATATTTTTTAATTTTTTGTTTTATTTTTTAATTTTTTGTTTTATTTTTTAATTTTTGTTTTATTTTTTAATTTTTGTTTTATTTTTACAAAAAACTAAAATAATTTACAATTTTTTCTAAATTTCAACCCATATATTTTTGTGATTTTATATATTAATATTTATTTTCTTCTTTAACTTATTTAAAATTAATTTTTATTATTAAACACTTTTTAATTTTCTAGGAACTTTGATTTTCTATGAATGTTTTGTTTTGTTTTGTTTTGTTTTGTTTTTATTTTACAAAAATTTTAACTACTACTTTTTTATTTCTAAATGCAACTTATATTTTTCTTTGAAATATGTATATAATAGTTGTAATATTATAAAATTTTGACTTTTTTACAAATCTAATCTGGTTTCTTTACTTTTTTACTTTTGATTATACTATTTATACATACAATATCCACAAAATACAAAAAAATAAACAATATTTCAAATTATATCTAAAATATATAACAAAATTTCATACAAATAATAACATAAATATGATCATACAAACAAAATATCAACAACAAAATATCATAAATACTACTAAAATTATTATTACAAAAAAAATTCTCCAAAACAACATTATGCAATCTATATTGAAAAAATAAAAAAATAAACAACCATAATATAAAAATCCTACTGATAATATTAAAAAAACCACAAAAATTGCTATATCAAAAAAATTATAAAAATTTAAAAAAAATGATCAAAATACACAATAACTTGAAAATACAAATATACATACAAAATCTATTATAAAAAATATACTTAAAATACACATATACAAACTTATCAAACAATATACTAAACAACATTCATAATCAAATAATAAAAATAAACAATCAACCAAACAAAAACATTTGAACACAAACATCAAAAAAAATAACAAAAAATAATTATAAATCATTGTAAAAAATATAAAAATTATACTTATAAACAAAAATTCTATTATATTATAAAATGATAATAACATCAATAAAGCTAATAACATATCCTTACAATAAAAACCACATAAAAATCAAATTGAACATGAGTTTAGTATTGCGAATATTAATAACAAACGCGCTAACACACAACCACAAAAATACATAAAAAAATAACATCTTAAATCCTGTAACCCAAAAAATATATGTATTCATATACCTAATACTATAAATAATGTTGCTTTGTAGAACATATGGTAACAAAAAAATAAACTACCTATATATATATCTATACACAGACAACAAAACATAGAAAAACTAATTTGACATATTGTACTGAACGCTACGTATCGTTTTACGTCAAAATTATAAAACACACACAATGTCATTAATATTAAAATTAATGTAGACCATCCTATCAAATTATAAAAATAACTAAATCAAAAATCAAAACATCAATAAACAAAACTTAATAATATTATTCCACAAACAACTAATGTAGCTGCGTGTATTAATGCTGATACTGGGATAGGTCCTTCCATAGCATCTGGTAATCATATATGTAAGCCGAATTGTGTACTTTTTGTGAACGCACATCCTACTAACAAACATATAGAAAATTCTATATAATAATAATCCATACAAAAAAAATTTAAAAAATAAAAAGTTGTCATACAAAAACCATTTGATAAAAATATTATAGAAAAAGCGAATATTAATAACACATCTCCTATTTTACCTATAAAAAAAGCTTTAAAACCAAATTTTAATGCAAAAAAACGGTATCAGAAATATGAAATTAAAAAAAATGAGAATAACCCTAATAATTCTCATCCGCAGTAAGCTGTTAAAAAATCATATGATAGGATGAATAAATTCATGCACACAACAAATATTCAAAATATAATCAAAAAACGCCCTAACAACATATCAAAATACATATAATAAAATGCGTAAAATACTATAAAACAAAATACCATATTTATCAATAACATTATAAACATATAAAAACCTGAACATACGTATGTTAATCATATAAAACAAAAATCTAACATTAGTATTAAACAAAAATCGTAATAATAATAACCGTATAAACATACTGATACCATTAAAAAACTAAATATCATACACAATACAATAAATATTATCATTACTAAAGATAATCAAAAACTTAGAAAATTCCTACCAAACATAAATGAACCTGATATAAACCCAAACATTATAAAAAATAAAAAAAATATTAAAAACATATCTTATTCTAAAATCTCTTCTAAACGATGTTTCTTTAACCAAAACAAAGGGTTCCCCCCACCCAAATCTTTTTGAAACTCTCCTCCCCGCCTCCCTTTTATTCAAAAGAAGCTCTCCGTCGGTTCCGGCTGGGCTCGAACGGCTCTTTCTCTCCAGTCCCACTCAAAAAATCCTCGCCTTTTTACTTTAGTTTGTTATCAAAAGTGTATTAGGGATTTTAAAAGGAGAGAGCAGAGCGGGGGGCGGGGTTGAGAAGAATCACGGTGTGAACAGGAATGGAGTGTTGGAGAAACCATAGGTTTGGGGTGAATGGGAGATGGGTTTTGGGGGGAGAAGTTTTGATGGGGAGGGATCACTGAAGGGGGTAAAGAGATTTGTTTGTTGTATTATACATATTATATTAATAAATATATAAAATAATAAAATACTATAGTTGATATTGATATTGACATAAATACATATATATCATTTATACTAACATCAAGTCTAAGATATTTATCCAACCATACAAATGAATAAAAACTTAAACACATATAGATGTATATTGATGATAAAAATATCGTTAAAGTTATTATATAAAAACTTATTATATATATAAATGATATAGATATCAAACCATACAAAATAAATATATCTACATAAAATAATAACATAAACGGGAAATCTATATTAAATAAAAATAAACATAAAAACAATGAACTTCATATACTAATACCAAAAAATGAAATTAACAATAAAAAAATTCTTACGCCATAATTGTCGTACATATATCCTATTACAATAAACATAAAGGATGAACTTAGTATATGTGCTAGATTACATAATATTAGTAAACCTACAAACAAAATGTCATTATGTCATAATAATATTAATCCTATACCCGTGTGTATTATTGATCAATTCGCTATTATTTTCTTGTAGTCTGATAAAAATATTAGTGACATTGCTATAAATACTAAACCCAACACAATTACACTATCTATAAAACCTAAAAATCATATTGATATCGTATTAAATGCGATAAATAAAAATTTGTATACACCAAAAAAACCTATTTTCAGCACAATACTTGCTAATAAAACACTCATTTCTGTATTTACCTCTACATGCATCTCTGGTAGTCACACATGGAATGGTCAGATTGGGTATTTTATAGCGAACATTATAAATAATAATATTCATATAAAAATTGCCGAATACAAACTATCAAAATAACATACATCAATAAAAGCCTGTAAATTTATAATGTTGAAATGAGATATTACTATTATACATATAATTATACATACCACTGAACTAACTGAACTAAATATTATAAGATAGAATATAGCAAAAATAAATCTATTATTAAAATTAAAAAATAAACTTACTAGACATATAGGGAAAAATAGACTTTCGAAGGCTATCATAAAACACATAAAATCATCTAATATTATTATTAACACTACATTAATATATATATACATATATATCATTACTATGTAAAAATATTTATTATATGATACACATTTCTTTGATAATAAAAATATTAATATGTACATAATAATTCCCATAAAAAATACAAATCATAGACTGATGTAATTTAAATATATATTTACATATACATAATTGATTTCTATTCCAATACAAAAACTATAGTTTATATATATATATATTATTGTAACAATTAACAATATAAAATTTATACATATTAAATTTAATTTTAACATTCAATTACTCTAATTTAATTTTATTTTTGTGCTTTCTATAAATTTCCTTCTTATAATTTATTGTTATCTTTGTGTATTTATTAAAAAGGGGCTTTAAGTTTGGTTGGGATTGATCTATGAGGAAAGGGGGGTTTGTGGGGGAGAGGAAGGGGGATTTGGGGAAGTTGGGTTTAGAAGAGGACGAAATTGAAGGGGAGTTTGATTGGGGGGTTTTAGTTGGGGAGAAAGTGTGGGGTTTTGTGGGGAGGAGGGGGAGAGGGGGTTGATGGAATTTTGGTTTATAATTGCGAAGAAATAGTTTTGTTTTTATTTTGGTTTTATAAAATGTTTTTTCTATGTCTTGTGTGCTTAAGTGTTTCTCATAAAATGATTGGAATTTGTTATCTTTTAGTTGCTATTTTATGTGGATTTATCGGTTATATTTACTCCTTATTTATTAGATTAGAACTTTCTCTAATTGGTTGTGGAGTTTTATTTGGTGATTATCAGTTTTACAACGTACTCATTACTTCACATGGGTTGATTATGGTTTTTGCTTTTATTATGCCTATAACTATGGGTGGGTTTACAAACTATTTTGCGCCCGTCATGGTTGGGTTTCCCGATATGGTATTTCCTCGTATAAATAATATGAGCTTTTGAATGTTTATTGGAGGATTTGGTTGCTTAGTAAGTGGGTTTTTGACTGAAGAGGGTATGGGGGTTGGTTGGACCTTGTATCCTACGTTGATTTGTATTGATTTTCATTCTAGCTTAGCATGTGACTTTATCATTTTCTCTGTGCATTTTCTTGGTATATCTAGTATATTAAATTCCATTAATGTTGTAGGTACAATTTTTTGCTGTAGACGAAAATATTTTAGCTTTCTTATTTGAACACTTTTTATTTGAGGTGCCTTGTTGACATCCATACTTTTGATTATTACACTTCCCGTTTTGGCTGGTGGAGTTACATTATTATTATGCGATAGAAATTTTAACACATCATTTTATGATGTTGTTGGGGGTGGAGATCTAGTTTTATTTCAACACTTATTTTGGTTCTTTGGACATCCAGAAGTTTATATCATAATTCTACCTGTATTTGGATTAGTTTCCACTATTATTGAAGTTACAAGTTTTAGATGCGTTTTTAGTTCCGTCGCTATGATTTATTCTATGCTACTGATATCTGTATTAGGTATGTTTGTTTGAGCGCATCACATGTTTGTTGTTGGTATGGATGTTGATTCTAGAGCTTATTTTGGAAGTATTACTGTACTAATAGGCTTACCTACATGCATTAAATTATTTAATTGAATCTATAGCTTCTTATTCACAGATATGTGTATTTGTTTTGAAATTTATTTTATATATATGTTTATACTTATGTTTCTTGCTGGTGGATTAACTGGCTTATTTCTATCAAATGTTGGTATTGATATTTTGATGCATGATACTTATTTTGTTGTTGCGCATTTCCACTATGTTTTATCACTTGGTGCTGTTGTAGGGGTTTTTGGTGGGTTTTTTCATTTTCTCATGAAATGAATTCCTATTGAACTTCACACATTTTGATTATTTTTCTTCATTTCCACATTATGATTTGGTTCTAATATGGTTTTTTTTCCTTTACATAGCTTAGGAATGTTTGCTTTTCCAAGAAGAATTTCTGATTATCCTATCAGCTTTTTATTTTGAAGTGCGTTTACATTGTATGGTATGCTTTTGTTGACTTTTTTAGTTATATTTTGCTGTTGTTTGTTTAATGTTATATTATTCTGAGATTACTGTTTATTTTTTATTAATTTGTTTACATATAGCTTATCTATATTCTTCTATTTTTATACATGAGTACCAGTTTGTATGGCTATTTATTTACTTGTTATTGATTTTGCGCATATAATACTTGACTATTTATTAATAATACTTTGCTTTTGCTTCGTATTTTATATTTTTTTTTGACAAGCCTTCCTATTATTCTTTTATATATAAATTGATAATAACTGTGTTAAACAAAACTGATTATTTTGATAATAAAATATACTATATGATAATATATCGTAATTATATAATGATCCGAATATATCAAAATATAATGATAAAAATAAAAAATCTTTTAAAAAAAAACTAAAAAATGATATAATAAATAAAATTAAAATAAATACAAACACAAAGAATACATCAAAATATATAAACTTAAAAAATATTAATATTGCTGGCATCAATATATAACAACTTCTACTATATATCATATATAATCAATATACATAATATAATAATATGATTTGTATACCATATACTAAAAATGTAAATCCAAAAAATAAATTTATTACTAAAAATAACAATAAAAATAATAAACCTAAAATTATCACAAAACTAAAAAATCCATAAATAAAATTAAATATAAAATTAAAATATAATAATAATAAACTTATAAAATCTAAATATACTATATCACATAATAATATAGATACAAATATATCAAAATTAAAAAATAAAAAATCCATTATTACTATAAATAAACATCGTATTACAAAAAATATAAAACAAAATAAAAAATATATCACAAAATAAAATAAACAAAATAAATATGCACAAAACATTACATTAAACATATACAATATTCCAAAATAATTATATATATAATTAGAAAAACTTATAAAATCGAAAAATATATGGAATGTTATAAATATGAAAAACTCGATATAATATATCAAAAAATTTATACCAAATGCAAAAAAAAAACATATAAAATTATATAATATATATATATAATATATATAATACCCTGTAAATAACATTGTTAATGAACAAATTCCAAAAAATGTTATAAATAACAATACAAACACAAAACTAAAAAAAATTCTAATAAAAAAACCTAAAACAAATATAAATATAAATGTAATACATACAACAAAATCGAATACAAAATCATATAATATAAAATCTAGATCAAACCATCACAATATAAAATCATATGTTCTAATACATAACAAATCAAAAACACGACTCAATCAAAGCCAATCTTAAAATCCCCTTTCATTATAGATTATATACCTTTCTATATAAAATTTATTACAATAGGCATAAAACCGTGTAATACACCACACAATTCACTACATTGTCCGTAAAGAGTTGCGTTATTTGTAGCAAACAAAATTATTTCATTACACCTACCAGGTTCTCTACTTTTATACCTAAACTTGATATTGTAAATGAGTGTATTACATCTACTGCAGATACTCATAATTTATAAATAACCAAACTTAACAATGTCAATACATGGTTACACTGTAATATTCTTAAATCTCCTATTAAATAATCACTTTCTAATATTAAATTACTAAATATCGTGGTTTCTCCGAATAAAAAATATACCCAATATCACTGAAAACCTATTACTTTACACAAATCAAAACTCACAAAATTTATACAACTAAAATACAACAACAAACACAACCTTAACAATAAACACAATATAAACATCATTCCAAGTACAAACCAATATGTATCTATAAATTTTGATGATATAAAATCTCATGTACAATATATATTATTTATTTTTGTTACAGTTAATACTGTTGCTATAATCAATGCACATATTCATATAGATAGAAATATTGAAAAAGATATTAATACAATTATTGAATCCATTAAAAATATCATTCAAAAAGTTAATATAAAACTCATTTGTTATTATTACATTTAGATATATGCATACTTATTGTTATATTTATACTCGTTTTATCTGTCTTATGTGGGTATGTTAGTTTATGTGAACGTAAAATTTTAGCTATTGTGCAATTCAGAATAGGACCTGCACTTTTTTTATTCGGTCTTCTTACTCCTATTACTGATGGAGTTAAATTATTTGTTAAATTTACATTATTTGTGATTGGTGTTGACTCTATATTATTTATATCTAGTTTATTCATTACAGCTTTTTGTATTTTTTTTCCTTGGTTCTTTTTCCCACTTGGATTCATAATAATATTTGACAAAGGTTTTACACTTCTTTTTTTATTAGGATTTCATTTATTTTCTAATGTATTTTGCATTTTTTTCGTTGGTTGTTTTTTATTTTCAAGCTGCTTTATTTACCTAGCTGCCATGAGAACTTTATTTTTTAGTATTCTATCTGAATGTTCCATTTTAATTCTACTTTATTGTATATACATACTAGACTACTTTTGTTTCTTTGGCATAAAAGATATTTGTATAAGTCAACTTTCTTTACAAAATTGCTTTATACTTGGTCTTTTATTCATTTGTCTATTTTGAATTGGACTGCTTCTTGATGGATTACGTTTACCCTTTGATTATCTAGAGTGTGAAAGTGAACTTGTTGCTGGCCTTGTTACTGAATTATCTGGTATTTTTTTTGTCATATACTCCGTCCTTGAAATTAATCATTTATTACTAACTACTATATTATTTAGCTGCTTATGTTTTGGTGGCCTTTTTATATGCTTTAAATCTATTCTTATACTAATTCTAGGTTTTCTTATACCACGTGTTATATGCTGTAGATTAAAAATTACAACTGCACAAACATTTATATTACTTTTTTTATTTACAATGGGATTCATTAATTTTTCATTTATTGCTATTACAAAAATTATTTGCATACTTTTTTAATCTAATAACGAAACTTTTCTTATGTCCTTCTGTTTCCCATCCCTTTTCTCCTCCTAAAATCCTCAAAAATAAACCCTCTGTCCCTAAACCCCCAAAAAATCCTTGTTTTTATATATCATACACATATTTATATTTCTTATTATCTACAGCTTTATTATCTTATGTGATTATACTACACTAACATTACTAAGCTTTGATTTACTCTGATTATTAATTATTAACCTATTTTGAATAACATTATTAGATTCTTATATTTGTTTCATCTTTATACTCTTATTCTTATTTTGCTTTACATTATTTTTTTGCTTTCTATCATTCGATACCAGATTTTTATTCATTATTATTATTATTCAATACATTATTATATTCTTATTTATATTTATTAATCATATTATTATTATATCAATCCTCTTTGAAATATTTAGCTTATTGCTCTTTTTATTATTAATGTCCAGTAGATTTGGATATAAAATTTTAGTTCTATGATATTACTACATGTTAAACTTAATAAATTTTATATTATTATTTATATTATTATATTTTATGATATTAAACTACTGTTTTTTCCTATGTGATTTTTGTTTTTTAGTTTTTGATGAAGAATGACTTGGAATTTTATGCCTATTTTACACATTATTAATTTTATTCAAATTATACATCGCCTTTTTAATTTTGTTTATGGAGCAACTTTATATTAGACTTGGTGTCTTTATTTTTATTTATATGTTAACTTTTTATATTTTGTTTTGTTTTATATTAATAATTCTACTAATTAGCTTCATTTATTTTTATATTTTATTCATCAAACTTCTATTATTTCAATCTTGTACATGCGTTTTAATTGGATTAAACAGCTTTGCTATCGTTAGTTTACTATTTGTGTTAAGTGTGAATAATTTTTGCTTTTTATTCCTAATATTTATTTCAACAAAAAATTATATCTTTTATTTATATTTAAATTTTCACTTAATTTATAGTATAAGTTTAGTATTACTTATTATTATATACTATTTTTTTATTATATATAATATTTTTGACTTTAAATACAATGAAAACTATTTTTTAATCAACTTCATATTTTTTTCTTTTTTTAATAACTTTTTAATAAGTTTACTACTTGCATGTCTCTTTCTTTGCATTGGAGCTATTCCAATTGTATTTGGATTTTTTATCAAAGTTTTCTGTCTATTATTACAACTAAGTTACCTTTGTATTTGTATTGGCTTTTTCTTTATAATATGACTTATTATCATTTATATTTTTTATTTTAGATTAATTGTTAATATATTTATTTTTTCTTATCAATTTCTCGGTTTTTGAGTTGTAAAATTATCTTTTATCAATATTAAAAATCTATTATTCTTCATTTGTTCTAGCGTATATATACTTTTCTTTGATATTATTAACTTATTTGATCTTATTCTATAACTCCAAAATCACAACTTTCCCTTTCTTCTCTCCTCCCCCTAACCTTTCCTGCTCTTTCTTCTAAAAGTTTGGCAAAGGCAATTCCCAATTCCATTTCCCCTTTTCTCCCCTCTTATCCTCCTAAAAATGGGTGTTTTCAAAACCGCCGTCGCCCGCCCGCCTCTCCCCAAGAATCTCCTCAAAATTCCCCTACTTTTCTCCTCCTTGCTTCTCTCCCATAACTTAAACAAATAGTTCAAATTCAAAATTCTTTTTCCTCCCCTCAAAAAACCCCCCTCTCAAAACCTTTCTCCTTCATTTCCTCTCCTGTCTCCTTCTCTTCCGCCCAAAATTCCTCTTTTACTTTAATAATATCAAAATACTTATTTTTTTATTCTAAACTAATCTAACCTACACACTATCAACAAAAATAATAATAATACTCAGTATTGTAATTCCATTCATATTGGATATGCTAATACTACATATAATGCTAAAAAACCACTCATTCATATACTATAAAATAATATTAACGAATATGTTAATCATAATAATGAACTTCTACAATACACAAATCATAATATACAATTCAATATAAATAAAAATAATGAGAATAATAAAATAACCATTAAAAACAAACCCATAAACTTATCTGGGATTGCCTTTAAAAAACCGAATAAATACAAAAAAAATCATTCTGGTAATATTTTATCTGATGTTTTTAGTGTATCTACTATAACTCAAGATTCCTCATGAAATACAAAATACCAATTTATAAATATAACATACATCATACATAATAATATTGAAAATGCTAAAAACATATCTCTCAAATAAAACCACATACAAAAACTTAATCTTTCACAATAAAATGCAAACCTATCACAAAATGCATCAGAACTCATAAAATAATGTAGACAAAATAAATGTAAAATTAATATTATTAGTAATATAAATGGTAATAACACATGTAATACATGTAACTTTAATAATGTAAAATCGTTTATAAATTCACTTCCCCAAATTCAATAACATAATCATATACCTAAAATTGGTACTGTTGCTATAATATTACTAAACACCGTTAAACCTCAGTATGACATCATTGTACAAGGCAGTACATATCCTATAAAAGCTATTATTATTATAAATACAAACAATATAAAACCTATAAATCATACTAATATATGTGTGTCAAACAATATTATTAACGTTATTGACTTAAATATATGGATATATAATAGTAAATATAATAAAGATGTAAAACATATATGTACACTTCTTATCACAAAACCCAAATCAAAATCTCATAAAAATAATACAAAATATCAATTTGAACAAATAAAACAACTAAAAAATAATCAAGCTAAACACACTCCACAAATTATTTGCAATGCTATAAAAAATCCTAAACTAAAACCTACCCCATATATTCTATATAAACAACCTGACATTAAAAGACCCTTTCTTTTTTCTCCGCTTTTATATAAAATTTATAACCATTATTCTTAACTTCCTACAAACTACCTCTTCATTCCAACTAAAACCCTTTCCCCTCTCCTCTCTCTCGCTTCCTAAATCCTGTCTTCCCTCCCGTGTTCCTCCTTCCGCTCTCCCCCCTCTGCAAATTGTATTCCTTTGCCCAAAAACCCCTTTGTTTCTGCAAACAATCTCATCTGGTTTCCCCAAAACCCCTCTCTTCCCAAAACCCCTCCAAAAACCCTTCTCCCTCACAAATTGTTTTTCCTTTTCTTAACCTCCCTTCCTTCCCTTGGTCCGAAAGCCTCCCCTCTCCTTCAAAACCGCCTTCCTCAACTCTCCTCTCTGGTCCGTTCCTCTCCCGTTCCCTCTCTCCCCTCCCCTCAAAACCTCCTCTCAAAACAAACTCTTCCAAAACCCTCCTCCTCTGGCGGTGTCCCCCAAAAATCCCCTTCCAAAAAGCCTTTTTATTCAATTTTAAACAATCCTCAATAACCAAAAAATAACCTTCATCGATCTCGGTCCCCTCTTTCCTCAGAAAGCCTTCTGCTCCCGCCCTCCTCAAATAATGCTCCGCCCGCCGTCGAGCTCCCCCAAAAATTCCTCAAATCCCTTTGGGGTGTTCCACAAAGCTGAATTCCCGGCCCCCCCCTTTCTTTGGTCTAAAACTGGTTTCCTTTTAACCCCCAAAAACCCCCCTTGCTTCTCCCTCTCGCTATCCCGTTCGAATCTGCTCCCTTCCTTCTCCTTCACAAAAATCAAAAATCCTTCGACTCTCCCCTCCTCGCGGCCCCCTTCTAAATAATCAATTCTTTCTGCCCCAAAGCCGCTATCGATTCCCCTCTCTCTCCTCCCTGTTTAAAATCCCCTCCCCCTCATCAAGAATCCATTCCTGAAAGCCTGCTCGCCCCAAAACTTCTGTCTCTTTGTCAACGAAATTCCTCTGTCTAAACCGGAGCCCCTTACCCCTCTGTTCCCCCTTCTCGGAAAGTTTCAAAATCTTTCGCTTGCCCGTCGCCCTCGCCTTCTCCAAAATGCCTGCTCTTCCCCATCTTCTAACCTGTCGAAATCGGAAGACATTGTTCTACACTTTTATATTCACATAACTTTTCTGTACCACGATGCAAATCACAAATTTCATCAATAAATCTTATCCCCTCTCCTCCAACTGTGCTGAAACGGGTGCTGTGGACACTGTCGTCTGTCTCCTCTTGTACTTATCATGTAGTCATGTTTTTTGTATCATATAAATTAATATACAAAAATGTTCCTTATTCATTTTGTGCATTACAAAACCATATTACAAAAATATACATTTAAATTTAAACATATTTTTTTGTCTATTGATAAATACAATAGCCTGTTTTTTAACATATCTGGTATTTTAATTTGACTTAACATTATACACATTAATATTATACTAATAAAATATTCTTTCTTTATATTAATAAATAATTTTGAATATTTAATAATATTAATATCAACTTAATTTTTTTTTATAAACAAAATGGAATTTTAGACGAGGAATTAATTTTGGGGAGAGGGTTGGGGAGAGGAGGAGGATTGAGAAAGGAGAAGTTGGATTGAGAGAGGGGGCGAGGGTAAAGGGGGCGGGGGGTTTGGTAGGAGGATGATTGGGTAGCGGGGGAACGCTGAAGTGATTTGGGTAGGGAAGAAACATCGAGGAGTTTTGGGGGGAAGGATCCAAGGGGAGAGGGGTTGGGAGGAGATAGAGACGACAAGAGGGCAACCTTAATTTAGTCAAAATTTAATTTCACCGTGTAATTCTAAATTTCTCACTTCCCCTTCTCCCCTTCTCTCCCCCTCTTGAAAGAAAGCGCACTTCAAATAAGGCTCCCCTCCTGAATGCGTTGGCAAAAATCTGTCGGGCCTGCTCCCCTTCCGAAACAAGAATCTCTGTTCTCCGCCAGAAATGCCCCCTCCCCCCCGAAAAACTCCTGCTCAAAATGGGCTTTCCTCGCGCTCCGCTCTCCCCCAAAAATAAAACGCTGGTTCCCGCCTCTCTGGTTCTCTGGGAAATCAAAATGAAAATCCCCAACCTTCCAAAAACTCCTCTTTTAATCAACCAAAACTTAAAATTATTAAATTGATTCTAATTTAGCTAAAATATATTTTTATAAATATATTAATTACTGCACGTTATTTTTATTATAAAAATTGGTGGGCAACAATACCTTTTTAATTTCTTATTTTATCTACACATACATATTTAATATAAATAATAAATTTTGATTATGATATTAACACTTTCAATTTATAATCCTTATCATGGTATCAAAAACTACAAATATTATCCTATTAATTATATGAATAAATATAATATAATATAATTTATAATTACTATAATTTTATATTTGCATATACCTAATGGTGTTTAAAAACAAATAAAAATTATTTATATTTTTATTGGTTAAATCAGCACTTAACAATTTAATATGATAATTGTATAATATTTAAAAGCATAGAAATTACCGCAACGGCTGGCATCCATTTCTGACTAATAGATTAATTTAATTTATTATTGATATATATTAATTATTTTTTTTATTTTTCCACACCCATCTAATAGCATTAACAAAACAATCTAATCAAAATTATAAATTATTATTAACTATTCCTAAAATTTTATACAAAAAATCTTTCAAAAATAAACCTTTATAAAATGATAAAACATTTAAAAAAATTAATATGAATACTAACAATTGACCATAATTTATATAAATTATATTCTTCTTTCTTTTTTCAATAATCAATCCTTGCGTACTTATATTAATTATTATTAATTATAAAAATTAAATATATAAACAAATCTGCTTTACAACGATTTTAACCCAACTAACGAATTACTATTTTGATGAACAATCAATCATGGTAATAAGTAGACGATGAAACACATTTATTTTTAATGCTTGTTAACCTGCTCGAACCTTTTATAATTTCAAAGAATATAGTTCTTATGCTATATAAATAAATATAGTATTGCCCCAATCAAACATACAATTACATATCATAATGTTCTCTTTGTAAAGGAGAGTAGGACTTGCCCTATTTTAATTTTTTAATTTTTATTAAAATTTTGATATTAATTCATACTTTATTTTATTTGTTGTAATTTAAAAATTTTCTATGGAACACTTTAATATTTAGTTAACAAATTACTATGCTACAATAATATTGCAATTGAGGATATTTTTTTATTTTAAGAATTATTAATATTTAAATATATTTACAAGAATAATCTTAAATAATTATCTTAGACAAACGCATTTAATAAACGCACTTAAAATACGATAATTTTATTAACAATATTTTTATATTTTTAAAAAACTATACACTATAATAATACTATACAATATAATAATAAAATACTTTTCATTAAACAAATATTAAATATTAAGTTATATTCATTTATACTTTTCATTTACCTACTAAAAATATACCATTAAAATACTTTAGAATTACAAATTATACTTGTACTTTTAATATTCAAATTAACTTAGATTATTATATATAACATTTTAGTTAAACAGATTAATTTTTAAATTGTTCATAATATTTACAAAGAAAAATAAATATTTATTTATTAATTCAACTAAAATAATCTTACTATATTTATTTGGTACATATAGAACAACTGTAACATCTTTAATTAAATATTTCAACATCAAACTAAAAATATTAAACTAATAATTACAGTTCAATAAATTTTAAAATATTATTTAAATATATTAATCTATAAATATGTATCTAAATATAAAACAACAAATTTAAAATTTAAATATAATACACCTATTATATAAATAATACAAATAATAAATTTACTACACGGAATTTAAATATTTATTTAAAATATAAGACACCCATTATTATAATATTCTTCTTAATTGGTAAAATTTGGATTACAAATTTTAAATTTTTAAAAGCTTTTCTAATTAAATAAAATACACATAATAAACATAAACATAAACATTCCCAACCACAAATCCTTTACATAACAATTCAATAAATAAAACTAAATTAAACTAGAAAGTCATAACTATGCCTACCAACCTTAAAAATGTTTGATCTATAAAAAAATTTAGATTTATTGGAGTTATTTATTAAAAAACCAAAAAGTTTCGAATTAGAATAAACCTAAATTTAAATTTGACGTCAAAAAGATTATATAAATTTTAATAGCACAAAAAACATGTTTTTTATTGATAACTTAAAAGTAAATTCAAATTTAAACTCTCATGTCCCAAAAAAAACCTAAAATAATTTAGAAAAATAGTTTAAACCAGATTAGTTACAATTTATAAACACATTATTACAAAAAAAACCTACTACCAAAATTTATACATTCATAATTTTAAATCAATTCTTAATAAATCACCTAAAAATTGTTTCAAGTTTTGGAAATTGGAGGTTTGATTTAAGTTTAGCTTCTCTAATCGAGTACATATAATAAACACATACATAAACATATTGTATAACCACAAAGCCTTTACATAACAATTCAATGATAAAACTAAATCTAAACCAAAGTCATAGCTATTCCCACTAACCTTGAAAATGTTTGGTCAATAAAAAAATTTTAAAAATTAAACCGAAATTTAAAATACCAACCATCCTTACTAAATTAAAATATTTTTGCAAAAGATTTGTAAAAATTTTCATTAGTAAAGAAGATCCTATTTAAATTTGGATTTAAAATTTAAAACTCAATTATAAAAACCCAAAACAAATTTCAAGTTGGAATTTAAAATAGCTAAAACCTAAATTTAAATTTAATTTCGAATCAAAGAGTTATATAAAAAACTTATAGCAACAAAAAATGCCATGTTTTTTATACGACTTGACTTGAAACTAAATTTAAATTCAAGTTCAAACCTCCAAATCCCAAAACTCAAAATAATTTAGAAAAATGATTTGTACTAAACTGATTACATTTAAATCACAAACACCCATAAATAACTGATAATAAAAACGCATTATTACAAAAAGTTTTACTACCAAAATTTATACAGCGGTGATTTAAACCTATCAATAAAATACCTACCAAAATTCCAAAATTGTTTCAAATTTTGAAAATTGAAAATTAAACTTAAATTTAATTTAAATTTTCAAATCGAAAAGCATTTTCGATCAAACTAGAAAATATATAATTTTATATTTTCATAGCCCGCCCATATACAAAAATTGGACTTGGTAATTTTAGATCTATCCTCAAAAAGATCTTAACAAATAATCGCAATTAGGGACTTGAGGAATTCTGTTCTTATCCTAATTCATAATTACTTGCTTTAAAATTACCCATTAAACCCATACCCGACTCACCCATCCCATAAAAAATTTCGCGTGCAATAGTGTTTTTAAAAAAATAAATTTACTTTGTAAATTTATTTTTTTAAAAACACAATAATAGTGTAAACTATAAATCTCCATTATTATCATGTTTAATTTCCTAAATTATACTATCTTAAATTACACTATCCATACTTTACACTATATAACTTTTAACTATCTATATACACTTACATATAATATACTTACTCTACATACTTATATCTTATTATATATATATATATTATTATTATACTATGCCTAACTAGTTACTTACTTCCCACTACATCCTCCACTTACACAATCTTTTGCTTTTGTCCTTCTCAATTGAACTTAGTAATAATGGAGAAACGAAAAAAATTGCATTCTTGAACCATTCTCCTCTATGAAAAATTCGAAAAAACATCAAATTTATAGTGGAAAGACACTTCAATCTTTAAAAACCTCACAAACAAAATTCAAAAAAGTCAAACTCCTTATTTTTTTTTTCTTGAGATTGAATAAAAATCGAATTTTTAATTTTTAAATTTCGCAAAAAAACCTCAAAAACATCAAATTTTTTAATTTTTTAAATTTTGCAAAAAATTCCAAAAAACATCAAATTTTTTAATTTTTAAATTTCACAAAAAATTCGAAAAAACATCAAATTTTTTAATTTTTAAATTTTGCAAAAAATTTTAAAAAAATTCAAATTTTTTAATTTTTTACTCTGAAAATTGGACAAAAACATCAAATTTTTTAATTTTAAAGTTTCACAAAAAAAATTTCAAAAACATCAAATTTTTTTATTTTTAAATTTTGCAAAAAATTCAAAAAAAGTCAAATTTTTATTTTTAAATTTTGCAAAAAAATTCAAAAAAAAGTCAAAATTTTTACATTTTTGACAACGGGATACTTTTAGGCTTTATAATAAAATGAATAAAAAAATAAATCAACTTTTAAATTTGAAAAATTTCAAAAAGTAAATTTTTAATTTAAAAAAACCACCAAAAAAAAAAAACCAAAAACATCAAATTTTTTAATTTTTAAATTTCACAAAAAATTCCAAAAACATCAAATTTTTTATTTTTTTACTCTGAAAATTGAATAAAAACATCAAATTTTTTAATTTTAAAATTTTGTAAAAAAACTCAAAAACATCAAATTTTTTAATTTTTAAATTTTTGCAAAAAATTTAAAATATTAAATATCGATTTTTAAAACCTTGCAAAAAAATTCAAAAAAAAATTCAAAAAAATAAATTTTTTTAAACATCAAATTTTCAAATTTTTTACTTTGTTTTTACTTTGTTTTTACTTTGTTTTTATTTTGTTTTTATTTTGTTTTTATTTTTGTTTTTATTTTGTTTTTATTTTGTTTTTATTTTGTTTTTATTTTGTTTTTA
>T_brucei_brucei_H879_#Uganda_Bovine_2009
TTTTTACAAAAATTAAACTAATTTACAAATTTTTCAATTTTTCAACCCATATTTAGCAATTTCTAATTTTACATTAATGTAATTTACAATTTTCTCCTTCTTTCACTTATTTATTTATTTTATAATACTAAATTTGGTAATTTACAATTTTATAGGGGTTTTTGGGGAATGGGGGATTTTGCTTTTTTTAAGTTTGTTTTATTTTTTTTAAGTTTGTTTTATTTTTTTTTTTAAGTTTGGCTTATTTTTTGATTTTTTTGTTTTGTTTTTCACAAAAATTAAACTAATTTACAAATTTTTCAATTTTTCAACCCATATTTAGCAATTCTTAATTTTACATTAATGTAGTTTACAATTTTCTCTCTTCTTTCACTTATTTTATTTATTTTATAACACAAATTGTAATTTACAAGGAGTTTTATGGGGGAAATGGGGGTTGGTTTACTTCTTTTAATTTTGTTTTATTTTTTTTTTAATTTTGACTTATTTTTTTTAATTTTGACTTATTTTTTGTTTTTTTTATTTTATTTTTTAATTTTTGTTTTATTTTTTAATTTTTGTTTTATTTTTTAATTTTTTGTTTTATTTTTACAAAAAACTAAAATAATTTACAATTTTTTCTAAATTTCAACCCATATATTTTTGGTGATTTTATATATTAATATTTATTTTCTTCTTTAACTTATTTAAAATTAATTTTTATTATTAAACACTTTTTAATTAGGAACTTTGCTTTTCTATGAATATTTTGTTTTTTTTGTTTTTATTTTACAAAAATTTTAACTACTACTTTTTTATTTCTAAACCAACTTATATTTTTCTTTGGAATATGTATATAATAGTTGTGATATTATAAAATTTTTGACTTTTTTACAAATCTAATTTGGTTTCTTTACTTTTTTACTTTTGATTATACTATTATACATACAATATCCACAAAATACAAAAAAATAAACAATATTTCAAATTATATCTAAAATATATAACAAAATTTCATACAAATAATAACATAAATATGATCATACAAATAAAATATCAACAACAAAATATCATAAATACTACTAAAATTATTATTACAAAAAAAATTCTCCAAAACAACATTATACAATCTATATTGAAAAAATAAAAAAATAAACAACCATAATATAAAAATCCTACTGATAATATTAAAAAAACCACAAAAATTGCTATATCAAAAAAATTATAAAAATTTAAAAAAAATGATCAAAATACACAATAACTTGAAAATACAAATATACATACAAAATCTATTATAAAAAATATACTTAAAATACACATATACAAACTTATCAAACAATACACTAAACAACATTCATAATCAAATAATAAAAATAAACAATCAACCAAACAAAAACATTTGAACACAAACATCAAAAAAAATAACAAAAAATAATTATAAATCATTGTAAAAAATATAAAAATTATACTTATAAACAAAAATTCTATTATATTATAAAATGATAATAACATCAATAAAGCTAATAACATATCCTTACAATAAAAACCACATAAAAATCAAATTGAACATGAGTTTAGTATTGCGAATATTAATAACAAACGCGCTAACACACAACCACAAAAATACATAAAAAAATAACATCTTAAATCCTGTAACCCAAAAAATATATGTATTCATATACCTAATACTATAAATAATGTTGCTTTGTAGAACATATGGTAACAAAAAAATAAACTACCTATATATATATCTATACACAGACAACAAAACATAGAAAAACTAATTTGACATATTGTACTGAACGCTACGTATCGTTTTACGTCAAAATTATAAAACACACACAATGTCATTAATATTAAAATTAATGTAGACCATCCTATCAAATTATAAAAATAACTAAATCAAAAATCAAAACATCAATAAACAAAACTTAATAATATTATTCCACAAACAACTAATGTAGCTGCATGTATTAGTGCTGATACTGGGATAGGTCCTTCCATAGCATCTGGTAATCATATATGTAAGCCAAATTGTGTACTTTTTGTGAACGCACATCCTACTAACAAACATATAGAAAATTCTATATAATAATAATCCATACAAAAAAAATTTAAAAAATAAAAAGTTGTCATACAAAAACCATTTGATAAAAATATTATAGAAAAAGCGAATATTAATAACACATCTCCTATTTTACCTATAAAAAAAGCTTTAAAACCAAATTTTAATGCAAAAAAACGGTATCAGAAATATGAAATTAAAAAAAATGAGAATAGCCCTAATAATTCTCATCCGCAATAAGCTGTTAAAAAATCGTATGATAGGATGAATAAATTCATGCACACAACAAATATTCAAAATATAATCAAAAAACGCCCTAACAACATATCAAAATACATATAATAAAATGCATAAAATACTATAAAACAAAATACCATATTTATCAATAACATTATAAACATATAAAAACCTGAACATACGTATGTTAATCATATAAAACAAAAATCTAACATTAGTATTAAACAAAAATCGTAATAATAATAACCGTATAAACATACTGATACCATTAAAAAACTAAATATCATACACAATACAATAAATATTATCATTACTAAAGATAATCAAAAACTTAGAAAATTCCTACCAAACATAAATGAACCTGATATAAACCCAAACATTATAAAAAATAAAAAAAATATTAAAAACATATCTTATTCTAAAATCTCTTCTAAACGATGTTTCTTTAACCAAAACAAAGGGTTCCCCCCACCCAAATCTTTTTGAAACTCTCCTCCCCGCCTCCCTTTTATTCAAAAGAAGCTCTCCGTCGGTTCCGGCTGGGCTCGAACGGCTCTTTCTCTCCAGTCCCACTCAAAAAATCCTCGCCTTTTTACTTTAGTTTGTTATCAAAAGTGTATTAGGGATTTTAAAAGGAGAGGGCAGAGCGGGGGACGGGGTTGAGAAGAATCACGGTGTGAACAGGAATGGAGTGTTGGAGAAACCATAGGTTTGGGGTGAATGGGAGATGGGTTTTGGGGGGAGAAGTTTTGATGGGGAGGGATCACTGAAGGGGGTAAAGAGATTTGTTTGTTGTATTATACATATTTATATTAATAAATATATAAAATAATAAAATACTATAGTTGATATTGATATTGACATAAATACATATATATCATTTATACTAACATCAAGTCTAAGATATTTATCCAACCATACAAATGAATAAAAACTTAAACACATATAGATGTATATTGATGATAAAAATATCGTTAAAGTTATTATATAAAAACTTATTATATATATAAATGATATAGATATCAAACCATACAAAATAAATATATCTACATAAAATAATAACATAAACGGGAAATCTATATTAAATAAAAATAAACATAAAAATAATGAACTTCATATACTAATACCAAAAAATGAAATTAACAATAAAAAAATTCTTACACCATAATTGTCGTACATATATCCTATTACAATAAACATAAAGGATGAACTTAGTATATGTGCTAGATTACATAATATTAGTAAACCTACAAACAAAATGTCGTTATGTCATAATAATATTAATCCTATACCCGTGTGTATTATTGATCAATTCGCTATTATTTTCTTGTAGTCTGATAAAAATATTAGTGACATTGCTATAAATACTAAACCCAGCACAATTACACTATCTATAAAACCTAAAAATCATATTGATATCGTATTAAATGCGATAAATAAAAATTTGTATACACCAAAAAAACCTATTTTCAGCACAATACTTGCTAATAAAACACTCATTTCTGTATTTACCTCTACATGCATCTCTGGTAGTCACACATGGAATGGTCAGATTGGGTATTTTATAGCGAACATTATAAATAATAATATTCATATAAAAATTGCCGAATACAAACTATCAAAATAACATACATCAATAAAAGCCTGTAAATTTATAATGTTGAAATGAGATATTACTATTATACATATAATTATACATACCACTGAACTAACTGAACTAAATATTATAAGATAGAATATAGCAAAAATAAATCTATTATTAAAATTAAAAAATAAACTTACTAGACATATAGGGAAAAATAGACTTTCGAAGGCTATCATAAAACACATAAAATCATCTAATATTATTATTAACACTACATTAATATATATATACATATATATCATTACTATGTAAAAATATTTATTATATGATACACATTTCTTTGATAATAAAAATATTAATATGTACATAATAATTCCCATAAAAAATACAAATCATAAACTGATGTAATTTAAATATATATTTACATATACATAATTGATTTCTATTCCAATACAAAAACTATAGTTTATATATATATATATTATTGTAACAATTAACAATATAAAATTTATACATATTAAATTTAATTTTAACATCCAATTACTCTAATTTAATTTTATTTTTGTGCTTTCTATAAATTACCTTCTTATAATTTATTGTTATCTTTGTGTATTTATTAAAAAGGGGCTTTTAAGTTTGGTTGGGATTGATCTATGAGGAAAGGGGGGTTTGTGGGGGAGAGGAAGGGGGGTTTGGGGAAGTTGGGTTTAGAAGAGGACGAAATTGAAGGGGGGTTTGATTGGGGGGTTTTAGTTGGGGAGAAAGTGTGGGGTTTTGTGGGGAGGAGGGGGAGAGGGGGTTGATGGAATTTTTGGTTTATAATTGCGAAGAAATAGTTTTGTTTTTATTTTGGTTTTATAAAATGTTTTTTCTATGTCTTGTGTGCTTAAGTGTTTCTCATAAAATGATTGGAATTTGTTATCTTTTAGTTGCTATTTTATGTGGATTTATCGGTTATATTTACTCCTTATTTATTAGATTAGAACTTTCTCTAATTGGTTGTGGAGTTTTATTTGGTGATTATCAGTTTTACAACGTACTCATTACTTCACATGGGTTGATTATGGTTTTTGCTTTTATTATGCCTATAACTATGGGTGGGTTTACAAACTATTTTGCGCCCGTCATGGTTGGGTTTCCCGATATGGTATTTCCTCGTATAAATAACATGAGCTTTTGAATGTTTATTGGAGGATTTGGTTGCTTAGTAAGTGGGTTTTTGACTGAAGAGGGTATGGGAGTTGGTTGGACCTTGTATCCTACGTTAATTTGTATTGATTTTCATTCTAGCTTAGCATGTGACTTTATCATTTTCTCTGTGCATTTTCTTGGTATATCTAGTATATTAAATTCCATTAATGTTGTAGGTACAATTTTTTGTTGTAGACGAAAATATTTTAGCTTTCTTATTTGAACACTTTTTATTTGAGGTGCCTTGTTGACATCCATACTTTTGATTATTACACTTCCCGTTTTGGCTGGTGGAGTTACATTATTGTTATGCGATAGAAATTTTAACACATCATTTTATGATGTTGTTGGGGGTGGTGATCTAGTTTTATTTCAACACTTATTTTGGTTCTTTGGACATCCAGAGGTTTATATCATAATTCTACCTGTATTTGGATTAGTTTCCACTATTATTGAAGTTACAAGTTTTAGATGCGTTTTTAGTTCCGTCGCTATGATTTATTCTATGCTACTGATATCTGTATTAGGTATGTTTGTTTGGGCGCATCACATGTTTGTTGTTGGTATGGATGTTGATTCTAGAGCTTATTTTGGAAGTATTACTGTACTAATAGGCTTACCTACATGCATTAAATTATTTAATTGAATCTATAGCTTCTTATTCACAGATATGTGTATTTGTTTTGAAATTTATTTTATATATATGTTTATACTTATGTTTCTTGCTGGTGGATTAACTGGCTTATTTCTATCAAATGTTGGTATTGATATTTTGATGCATGATACTTATTTTGTTGTTGCGCATTTCCACTATGTTTTATCACTTGGTGCTGTTGTAGGGGTTTTTGGTGGGTTTTTTCATTTTCTCATGAAATGAATTCCTATTGAACTTCACACATTTTGATTATTTTTCTTCATTTCCACATTATGATTTGGTTCTAATATGGTTTTTTTTCCTTTACATAGCTTAGGAATGTTTGCTTTTCCGAGAAGAATTTCTGATTATCCTATCAGCTTTTTATTTTGAAGTGCGTTTACATTGTATGGTATGCTTTTGTTGACTTTTTTAGTTATATTTTGCTGTTGTTTGTTTAATGTTATATTATTCTGAGATTACTGTTTATTTTTTATTAATTTGTTTACATATAGCTTATCTATATTCTTCTATTTTTATACATGAGTACCAGTTTGTATGGCTATTTATTTACTTGTTATTGATTTTGCACATATAATACTTGACTATTTATTAATAATACTTTGCTTTTGCTTCGTATTTTATATTTTTTTTTGACAAGCCTTCCTATTATTCTTTTATATATAAATTGATAATAACTGTGTTAAACAAAACTGATTATTTTGATAATAAAATATACTATATGATAATATATCGTAATTATATAGTGATCCGAATATATCAAAATATAATGATAAAAATAAAAAATCTTTTAAAAAAAAACTAAAAAATGATATAATAAATAAAATTAAAATAAATACAAACACAAAGAATACATCAAAATATATAAACTTAAAAAATATTAATATTGCTGGCATCAATATATAACAACTTCTACTATATATCATATATAATCAATATACATAATATAATAATATGATTTGTATACCATATACTAAAAATGTAAATCCAAAAAATAAATTTATTACTAAAAATAACAATAAAAATAATAAACCTAAAATTATCACAAAACTAAAAAATCCATAAATAAAATTAAATATAAAATTAAAATATAATAATAATAAACTTATAAAATCTAAATATACTATATCACATAATAATATAGATACAAATATATCAAAATTAAAAAATAAAAAATCCATTATTACTATAAATAAACATCGTATTACAAAAAATATAAAACAAAATAAAAAATATATCACAAAATAAAATAAACAAAATAAATATGCACAAAACATTACATTAAACATATACAATATTCCAAAATAATTATATATATAATTAGAAAAACTTATAAAATCGAAAAATATGTGGAATGTTATAAATATGAAAAACTCGATATAATATATCAAAAAATTTATACCAAATGCAAAAAAAAAACATATAAAATTATATAATATATATATATAATATATATAATACCCTGTAAATAACATTGTTAATGAACAAATTCCAAAAAATGTTATAAATAACAATACAAACACAAAACTAAAAAAAATTCTAATAAAAAAACCTAAAACAAATATAAATATAAATGTAATACATACAACAAAATCGAATACAAAATCATATAATATAAAATCTAGATCAAACCATCACAATATAAAATCGTATGTTCTAATACATAACAAATCAAAAACACGACTCAATCAAAGCCAATCTTAAAATCCCCTTTCATTATAGATTATATACCTTTCTATATAAAATTTATTACAATAGGCATAAAACCGTGTAATACACCACACAATTCACTACATTGTCCGTAAAGAGTTGCGTTATTTGTAGCAAACAAAATTATTTCATTACACCTACCAGGTTCTCTACTTTTATACCTAAACTTGATATTGTAAATGAGTGTATTACATCTACTGCAGATACTCATAATTTATAAATAACCAAACTTAACAATGTCAATACATGGTTACACTGTAATATTCTTAAATCTCCTATTAAATAATCACTTTCTAATATTAAATTACTAAATATCGTGGTTTCTCCAAATAAAAAATATACCCAATATCACTGAAAACCTATTACTTTACACAAATCAAAACTCACAAAATTTATACAACTAAAATACAACAACAAACACAACCTTAACAATAAACACAATATAAACATCATTCCAAGTACAAACCAATATGTATCTATAAATTTTGATGATATAAAATCTCATGTACAATATATATTATTTATTTTTGTTACAGTTAATACTGTTGCTATAATCAATGCACATATTCATACAGATAGAAATATTGAAAAAGATATTAATACAATTATTGAATCCATTAAAAATATCATTCAAAAAGTTAATATAAAACTCATTTGTTATTATTACATTTAGATATATGCATACTTATTGTTATATTTATACTCGTTTTATCTGTCTTATGTGGGTATGTTAGTTTATGTGAACGTAAAATTTTAGCTATTGTGCAATTTAGAATAGGACCTGCACTTTTTTTATTCGGTCTTCTTACTCCTATTACTGATGGAGTTAAATTATTTGTTAAATTTACATTATTTGTGATTGGTGTTGACTCTATATTATTTATATCTAGTTTATTCATTACGGTTTTTTGTATTTTTTTTCCTTGGTTCTTTTTCCCACTTGGATTCATAATAATATTTGACAAAGGTTTTACACTTCTTTTTTTATTAGGATTTCATTTATTTTCTAATGTATTTTGCATTTTTTTCGTTGGTTGTTTTTTATTTTCAAGCTGCTTTATTTACCTAGCTGCCATGAGAACTTTATTTTTTAGTATTCTATCTGAATGTTCCATTTTAATTCTACTTTATTGTATATACATACTAGACTACTTTTGTTTCTTTGGCATAAAAGATATTTGTATAAGTCAACTTTCTTTACAAAATTGCTTTATACTTGGTCTTTTATTCATTTGTCTATTTTGAATTGGACTACTTCTTGATGGATTACGTTTACCCTTTGATTATCTAGAGTGTGAAAGTGAACTTGTTGCTGGTCTTGTTACTGAGTTATCTGGTGTTTTTTTTGTCATATACTCCATCCTTGAAATTAATCATTTATTATTAACTACTATATTATTTAGCTGCTTATGTTTTGGTGGCCTTTTTATATGCTTTAAATCTATTCTTATACTAATTCTAGGTTTTCTTATACCACGTGTTATATGCTGTAGATTAAAAATTACAACTGCACAAACATTTATATTACTTTTTTTATTTACAATGGGATTCATTAATTTTTCATTTATTGCTATTACAAAAATTATTTGCATACTTTTTTAATCTAATAACGAAACTTTTCTTATGTCCTTCTGTTTCCCATCCCTTTTCTCCTCCTAAAATCCTCAAAAATAAACCCTCTGTCCCTAAACCCCCAAAAAATCCTTGTTTTTATATATCATACACATATTCATATTTCTTATTATCTACAGCTTTATTATCTTATGTGATTATACTACACTAACATTACTAAGCTTTGATTTACTCTGATTATTAATTATTAACCTATTTTGAATAACATTATTAGATTCTTATATTTGCTTCATCTTTATACTCTTATTCTTATTTTGCTTTACATTATTTTTTTGCTTTCTATCATTCGATACCAGATTTTTATTCATTATTATTATTATTCAATACATTATTATATTCTTATTTATATTTATTAATCATATTATTATTATATCAATCCTCTTTGAAATATTTAGCTTATTGCTCTTTTTATTATTAATGTCCAGTAGATTTGGATATAAAATTTTAGTTCTATGATATTACTACATGTTAAACTTAATAAATTTTATATTATTATTTATATTATTATATTTTATGATATTAAACTACTGTTTTTTCCTATGTGATTTTTGTTTTTTAGTTTTTGATGAAGAATGACTTGGAATTTTATGCCTATTTTACACATTATTAATTTTATTCAAATTATACATCGCCTTTTTAATTTTGTTTATGGAGCAACTTTATATTAGACTTGGTGTCTTTATTTTTATTTATATGTTAACTTTCTATATTTTGTTTTGTTTTATATTAATAATTCTACTAATTAGCTTCATTTATTTTTATATTTTATTCATCAAACTTCTATTATTTCAATCTTGTACATGCGTTTTAATTGGATTAAACAGCTTTGCTATCGTTAGTTTACTATTTGTGTTAAGTGTGAATAATTTTTGCTTTTTATTCCTAATATTTATTTCAACAAAAAATTATATCTTTTATTTATATTTAAATTTTCACTTGCTTTATAGTATAAGTTTAGTATTACTTATTATTATATACTATTTTTTTATTATATATAATATTTTTGACTTTAAATACAATGAAAACTATTTTTTAATCAACTTCATATTTTTTTCTTTTTTTAATAACTTTTTAATAAGTTTACTACTTGCATGTCTCTTTCTTTGCATTGGAGCTATTCCAATTGTATTTGGATTTTTTATCAAAGTTTTCTGTCTATTATTACAACTAAGTTACCTTTGTATTTGTATTGGCTTTTTCTTTATAATATGACTTATTATTATTTATATTTTTTATTTTAGATTAATTGTTAATATATTTATTTTTTCTTATCAATTTCTCGGTTTTTGAGTTGTAAAATTATCTTTTATCAATATTAAAAATTTATTATTCTTCATTTGTTCTAGCGTATATATACTTTTCTTTGATATTATTAACTTATTTGATCTTATTCTATAACTCCAAAATCACAACTTTCCCTTTCTTCTCTCCTCCCCCTAACCTTTCCTGCTCTTTCTTCTAAAAGTTTGGCAAAGGCAATTCCCAATTCCATTTCCCCTTTTCTCCCCTCTTATCCTCCTAAAAATGGGTGTTTTCAAAACCGCCGTCGCCCGCCCGCCTCTCCCCAAGAATCTCCTCAAAATTCCCCTACTTTTCTCCTCCTTGCTTCTCTCCCATAACTTAAACAAATAGTTCAAATTCAAAATCCTTTTTCCTCCCCTCAAAAAACCCCCCTCTCAAAACCTTTCTCCTTCATTTCCTCTCCTGTCTCCTTCTCTTCCGCCCAAAATTCCTCTTTTACTTTAATAATATCACAAAATACTTATTTTTTTATTCTAAACTAATCTAACCTACACACTATCAACAAAAATAATAATAATACCCAGTATTGTAATTCCATTCATATTGGATATGCTAATACTACATATAATGCTAAAAAACCACTCATTCATATACTATAAAATAATATTAACGAATATGTTAATCATAATAATGAACTTCTACAATACACAAATCATAATATACAATTCAATATAAATAAAAATAATGAGAATAATAAAATAACCATTAAAAACAAACCCATAAACTTATCTGGGATTGCCTTTAAAAAACCGAATAAATACAAAAAAAATCATTCTGGTAATATTTTATCTGATGTTTTTAGTGTATCTACTATAACTCAAGATTCCTCATGAAATACAAAATACCAATTTATAAATATAACATACATCATACATAATAATATTGAAAATGCTAAAAACATATCTCTCAAATAAAACCACATACAAAAACTTAATCTTTCACAATAAAATGCAAACCTATCACAAAATGCATCAGAACTCATAAAATAATGTAGACAAAATAAATGTAAAATTAATATTATTAGTAATATAAATGGTAATAACACATGTAATACATGTAACTTTAATAATGTAAAATCGTTTATAAATTCACTTCCCCAAATTCAATAACATAATCATATACCTAAAATTGGTACTGTTGCTATAATATTACTAAACACCGTTAAACCTCAGTATGACATCATTGTACAAGGCAGTACATATCCTATAAAAGCTATTATTATTATGAATACAAACAATATAAAACCTATAAATCATACTAATATATGTGTGTCAAACAATATTATTAACGTTATTGACTTAAATATATGGATATATAATAGTAAATATAATAAAGATGTAAAACATATATGTACACTTCTTATCACAAAACCCAAATCAAAATCTCATAAAAATAATACAAAATATCAATTTGAACAAATAAAACAACTAAAAAATAATCAAGCTAAACACACTCCACAAATTATTTGCAATGCTATAAAAAATCCTAAACTAAAACCTACCCCATATATTCTGTATAAACAACCTGACATTAAAAGACCCTTTCTTTTTTCTCCGCTTTTATATAAAATTTATAACCATTATTCTTAACTTCCTACAAACTACCTCTTCATTCCAACTAAACCCTTTCCCCTCTCCTCTCTCTCGCTTCCTAAATCCTGTCTTCCCTCCCGTGTTCCTCCTTCCGCTCTCCCCCCTCTGCAAATTGTATTCCTTTGCCCAAAAACCCCTTTGTTTCTGCAAACAATCTCATCTGGTTTCCCCAAAACCCCTCTCTTCCCAAAACCCCTCCAAAAACCCTTCTCCCTCACAAATTGTTTTTCCTTTTCTTAACCTCCCTTCCTTCCCTTGGTCCGAAAGCCTCCCCTCTCCTTCAAAACCGCCTTCCTCAACTCTCCTCTCTGGTCCGTTCCTCTCCCGTTCCCTCTCTCCCCTCCCCTCAAAACCTCCTCTCAAAACAAACTCTTCCAAAACCCTCCTCCTCTGGCGGTGTCCCCCAAAAATCCCCTTCCAAAAAGCCTTTTTATTCAATTTTAAACAATCCTCAATAACCAAAAATAACCTTCATCGATCTCGGTCCCCTCTTTCCTCAGAAAGCCTTCTGCTCCCGCCCTCCTCAAATAATGCTCCGCCCGCCGTCGAGCTCCCCCAAAAATTCCTCAAATCCCTTTGGGGTGTTCCACAAAGCTGAATTCCCGGCCCCCCCACTTTCTTTGGTCTAAAACTGGTTTCCTTTTAACCCCCAAAAACCCCCCTTGCTTCTCCCTCTCGCTAATCCCGTTCGAATCTGCTCCCTTCCTTCTCCTTCACAAAATCAAAAATCCTTCGACTCTCCCCTCCTCGCGGCCCCCTTCTAAATAATCAATTCTTTCTGCCCCAAAGCCGCTATCGATTCCCCTCTCTCTCCTCCCTGTTTAAAATCCCCTCCCCCTCATCAAGAATCCATTCCTGAAAGCCTGCTCGCCCCAAAACTTCTGTCTCTTTGTCAACGAAATTCCTCTGTCTAAACCGGAGCCCCTTACCCCTCTGTTCCTCCTTCTCGGAAAGTTTCAAATCTTTCGCTTGCCCGTCGCCCTCGCCTTCTCCAAAATGCCTGCTCTTCCCCATCTTCTAACCTGTCGAAATCGGAAGACATTGTTCTACACTTTTATATTCACATAACTTTTCTGTACCACGATGCAAATCACAAATTTCATCAATAAATCTTATCCCCTCTCCTCCAACTGTGCTGAAACGGGTGCTGTGGACACTGTCGTCTGTCTCCTCTTGTACTTATCATGTAGTCATGTTTTTTTTATATCATAAATTAATATACAAAAATGTTCCTTATTCATTTTGTGCATTACAAAACCATATTACAAAAATATACATTTAAATTTAAACATATTTTTTTGTCTATTGATAAATACAATAGTCTGTTTTTTAACATATCTGGCATTTTAATTTGACTGAACATTATACACATTAATATTATACTAATAAAATATTCTTTCTTTATATTAATAAATAATTTTGAATATTTAATAATATCAACTTAATTTTTTTTTTTTTATAAACAGAATGGAATTTTAGACGAGGAATTAATTTTGGGGAGAGGGTTGGGGAGAGGAGGAGGATTGAGAAAGGAGAAGTTGGATTGAGAGAGGGGGCGAGGGTAAAGGGGGCGGGGGGTTTGGTAGGAGGATGATTGGGTAGCGGGGGAACGCTGAAGTGATTTGGGTAGGGAAGAAACATCGAGGAGTTTTGGGGGGAAGGATCCAAGGGGAGAGGGGTTGGGAGGAGATAGAGACGACGAGAGGGCAACCTTAATTTAGTCAAAATTTAATTTCACCATGTAATTCTAAATTTCTCACTTCCCCTTCTCCCCTTCTCTCCCCCTCTTGAAAGAAAGCGCACTTCAAATAAGGCTCCCCTCCTGAATGCGTTGGCAAAAATCTGTCGGGCCTGCTCCCCTTCCGAAACAAGAATCTCTGTTCTCCGCCAGAAATGCCCCCTCCCCCCCGAAAAACTCCTGCTCAAAATGGGCTTTCCTCGCGCTCCGCTCTCCCCCAAAAATAAAACGCTGGTTCCCGCCTCTCTGGTTCTCTGGGAAATCAAAATGAAAATCCCCACCTTCCAAAAACTCCTCTTTTAATCAACCAAAACTTAAAATTATTAAATTGATTCTAATCTAGTTAAAATATATTTTTATAAATATATTAATTACTGCACGTTATTTTTATTATAAAAATTGGTGGGCAACAATACCTTTTTAATTTCTTATTTTATCTACACATACATATTTAATATAAATAATAAATTTTGATTATGATATTAACACTTTCAATTTATAATCCTTATCATGGTATCAAAAACTACAAATATTATCCTATTAATTATATGAATAAATATAATATAATATAATTTATAATTACTATAATTTTATATTTGCATATACCTAATGGTGTTTAAAAACAAATAAAAATTATTTATATTTTTATTGGTTAAATCAGCACTTAACAATTTAATATGATAATTGTATAATATTTAAAAGCATAGAAATTACCGCAACGGCTGGCATCCATTTCTGACTAATAGATTAATTTAATTTATTATTGATATATATTAATTATTTTTTTTATTTTTCCACACCCATCTAATAGCATTAACAAAACAATCTAATCAAAATTATAAATTATTATTAACTATTCCTAAAATTTTATACAAAAAATCTTTCAAAAATAAACCTTTATAAAATGATAAAACATTTAAAAAAATTAATATGAATACTAACAATTGACCATAATTTATATAAATTATATTCTTCTTTCTTTTTTCAATAATCAATCCTTGCGTACTTATATTAATTATTATTAATTATAAAAATTAAATATATAAACAAATCTGCTTTACAACGATTTTAACCCAACTAACGAATTACTATTTTGATGAACAATCAATCATGGTAATAAGTAGACGATGAAACACATTTATTTTTAATGCTTGTTAACCTGCTCGAACCTTTTATAATTTCAAAGAATATAGTTCTTATGCTATATAAATAAATATAGTATTGCCCCAATCAAACATACAATTACATATCATAATGTTCTCTTTGTAAAGGAGAGTAGGACTTGCCCTATTTTAATTTTTTAATTTTTATTAAAATTTTGATATTAATTCATACTTTATTTTATTTGTTGTAATTTAAAAATTTTCTATGGAACACTTTAATATTTAGTTAACAAATTACTATGCTACAATAATATTGCAATTGAGGATATTTTTTTATTTTAAGAATTATTAATATTTAAATATATTTACAAGAATAATCTTAAATAATTATCTTAGACAAACGCATTTAATAAACGCACTTAAAATACGATAATTTTATTAACAATATTTTTATATTTTTAAAAAACTATACACTATAATAATACTATACAATATAATAATAAAATACTTTTCATTAAACAAATATTAAATATTAAGTTATATTCATTTATACTTTTCATTTACCTACTAAAAATATACCATTAAAATACTTTAGAATTACAAATTATACTTGTACTTTTAATATTCAAATTAACTTAGATTATTATATATAACATTTTAGTTAAACAGATTAATTTTTAAATTGTTCATAATATTTACAAAGAAAAATAAATATTTATTTATTAATTCAACTAAAATAATCTTACTATATTTATTTGGTACATATAGAACAACTGTAACATCTTTAATTAAATATTTCAACATCAAACTAAAAATATTAAACTAATAATTACAGTTCAATAAATTTTAAAATATTATTTAAATATATTAATCTATAAATATATATCTAAATATAAAACAACAAATTTAAAATTTAAATATAATACACCTATTATATAAATAATACAAATAATAAATTTACTACACGGAATTTAAATATTTATTTAAAATATAAGACACCCATTATTATAATATTCTTCTTAATTGGTAAAATTTGGATTACAAATTTTAGATTTTTAAAAGCTTTTCTAACTAAATAAAATACACATAATAAACTAAACATAAACCAACCACAAATCCTTTACATAACAATTCAATAAATAAAACTAAATTAAACTAGAAAGTCATAACTATGCCTACCAACCTTAAAAATGTTTGATCTATAAAAAAATTTAAATTTATTGGAATTATTTATTAAAAAACCAAACAAGTTTCGAATTAGAATAAACCTAAATTTAAATTTGACGTCAAAAAAATTATATAATTTTAATAGCACAAAAAACATGTTTTTTATTGATAACTTAAAATTAAATTCAAATTTAAACCCTCATGTCCCAAAAAAACCTAAAATAATTTAGAAAAATAGTTTAAACCAGATTAGTTACAATTTATAAAACACATTATTACAAAAAAAACCTACTACCAAAATTTATACATTCATAATTTTAAATCAATTCTTAATAAATCACCTACCAAAAATTGTTTCAAGTTTTGGAAATTGGAGGTTTGAATTTAAGTTTAGCTTCTCTAATCGAGTACATATAATAAACACATACATAAACATATTGTATAACCACAAAGCCTTTACATAACAATTCAATGATAAAACTAAATCTAAACCAAAGTCATAGCTATTCTCCCACTAACTAACCTTGAAAATGTTTGGTCAATAAAAAATTTTAAAAATTAAACCAAAATTAAAATACCAACCATCCTTACTAAATTAAAATATTTTTGCAAAAGATTTGTAAAATATTTTCATTAGTAAAGAAGATCCTATTTAAATTTGGATTTAAAATTTAAAACTCAATTATAAAAAACCCAAAACAAATTTCAAGTTGGAATTTAAAATAGCTAAAACCTAAATTTAAATTTAATTTCGAATCAAAGAGTTATATAAAAACTCATAGCAACAAAAAATGCCATGTTTTTTATACGACTTGACCTTGAAACTAAATTTAAATTCAAGTTCGAACCTCCAAATCCCAAAACTCAAAATAATTTAGAAAAATGGTTTGCACTAAACTGATTACATTTAAATCACAAACACCCATAAATAACTGATAATAAAAACGCATTATTACAAAAAGTTTTACTACCAGAATTTATACAGCGGTGATTTAAACCTATCAATAAAATACCTACCAAAATTCCAAAATTGTTTCAAATTTTGAAAATTGAAAATTAAACTTAAATTTAATTTAAATTTTCAAATCGAAAAGCATTTTCGATCAAACTAGAAAATATATAATTTTATATTTTCATAGCCCGCCCATATACAAATTGGACTTGGTAATTTTAGATCTATCCTCAAAAAGATCTTAACAAATAATCGCAATTAGGGACTTGAGGAATTCTGTTCTTATCCTAATTCATAATTACTTGCTTTAAAATTACCCATTAAACCCATACCCAACTCACCCATCCCATAAAAAATTTCGCATGCAATAGTGTTTTTAAAAAAATAAATTTACAAAGTAAATTTATTTTTTTAAAAACACAATAATAGTGTAAACTATAAATCTCCATTATTATCATGTTTAATTTCCCAAATTATACTATCTTAAATTACACTATCATACTTTTACACTATATAACCTTTAATTATCTATATACACTTACATATAATATACTTACCTACATACTTATATCTTATTATATATATATATATATTATTATTATACTATGCCTAACTAGTTGCTTACTACCTACTACATCCTCTACTTACACAATCTTTTGCTTTCATCCTTCTCAATTGAACTTAGTAATAATGGAGAAACGAAAAAAATTACATTCTTAACCATTCTCCTCTATGAAAAATTCGAAAAAAAAACAAATTTATAGTGACAGATACTTCAATCTTTAAAAAACCTCACAAACAAAATTCAAGAAAGTCAAACTCCTTATTTTTTTTCTTTGGAATTGAATAAAAATCGAACTTTTAATTTTTAAATTTCACAAAAAAAATTTCAAAAACATCAAATTTTTTAATTTTTAAATTTTGCAAAAAATTCCAAAAAACATCAAATTTTTTAATTTTTAAATTTTGCAAAAAATTCCAAAAAACATCAAATTTTTTAATTTTTAAATTTTGCAAAAAA
>T_brucei_brucei_H883_#Uganda_Canine_2005
AATTTTTTGCAAAATTTAAAAATTAAAAAATTTGATGTTTTTGAAATTTTTTTTGTGAAATTTAAAAATTAAAAGTTCGATTTTTATTCAATTCCAAAGAAAAAAAATAAGGAGTTTGACTTTCTTGAATTTTGTTTGTGAGGTTTTTTAAAGATTGAAGTATCTGTCACTATAAATTTGTTTTTTTTTCGAATTTTTCATAGAGGAGAATGGTTAAGAATGTAATTTTTTTCGTTTCTCCATTATTACTAAGTTCAATTGAGAAGGATGAAAGCAAAAGATTGTGTAAGTAGAGGATGTAGTAGGTAGTAAGCAACTAGTTAGGCATAGTATAATAATAATATATATATATATATAATAAGATATAAGTATGTAGGTAAGTATATTATATGTAAGTGTATATAGATAATTAAAGGTTATATAGTGTAAAAGTATGATAGTGTAATTTAAGATAGTATAATTTGGGAAATTAAACATGATAATAATGGAGATTTATAGTTTACACTATTATTGTGTTTTTAAAAAAATAAATTTACTTTGTAAATTTATTTTTTTAAAAACACTATTGCATGCGAAATTTTTTATGGGATGGGTGAGTTGGGTATGGGTTTAATGGGTAATTTTAAAGCAAGTAATTATGAATTAGGATAAGAACAGAATTCCTCAAGTCCCTAATTGCGATTATTTGTTAAGATCTTTTTGAGGATAGATCTAAAATTACCAAGTCCAATTTGTATATGGGCGGGCTATGAAAATATAAAATTATATATTTTCTAGTTTGATCGAAAATGCTTTTCGATTTGAAAATTTAAATTAAATTTAAGTTTAATTTTCAATTTTCAAAATTTGAAACAATTTTGGAATTTTGGTAGGTATTTTATTGATAGGTTTAAATCACCGCTGTATAAATTCTGGTAGTAAAACTTTTTGTAATAATGCGTTTTTATTATCAGTTATTTATGGGTGTTTGTGATTTAAATGTAATCAGTTTAGTGCAAACCATTTTTCTAAATTATTTTGAGTTTTGGGATTTGGAGGTTCGAACTTGAATTTAAATTTAGTTTCAAGGTCAAGTCGTATAAAAAACATGGCATTTTTTGTTGCTATGAGTTTTTATATAACTCTTTGATTCGAAATTAAATTTAAATTTAGGTTTTAGCTATTTTAAATTCCAACTTGAAATTTGTTTTGGGTTTTTTATAATTGAGTTTTAAATTTTAAATCCAAATTTAAATAGGATCTTCTTTACTAATGAAAATATTTTACAAATCTTTTGCAAAAATATTTTAATTTAGTAAGGATGGTTGGTATTTTAATTTTGGTTTAATTTTTAAAATTTTTTATTGACCAAACATTTTCAAGGTTAGTTAGTGGGAGAATAGCTATGACTTTGGTTTAGATTTAGTTTTATCATTGAATTGTTATGTAAAGGCTTTGTGGTTATACAATATGTTTATGTATGTGTTTATTATATGTACTCGATTAGAGAAGCTAAACTTAAATTCAAACCTCCAATTTCCAAAACTTGAAACAATTTTTGGTAGGTGATTTATTAAGAATTGATTTAAAATTATGAATGTATAAATTTTGGTAGTAGGTTTTTTTTGTAATAATGTGTTTTATAAATTGTAACTAATCTGGTTTAAACTATTTTTCTAAATTATTTTAGGTTTTTTTGGGACATGAGGGTTTAAATTTGAATTTAATTTTAAGTTATCAATAAAAAACATGTTTTTTGTGCTATTAAAATTATATAATTTTTTTGACGTCAAATTTAAATTTAGGTTTATTCTAATTCGAAACTTGTTTGGTTTTTTAATAAATAATTCCAATAAATTTAAATTTTTTTATAGATCAAACATTTTTAAGGTTGGTAGGCATAGTTATGACTTTCTAGTTTAATTTAGTTTTATTTATTGAATTGTTATGTAAAGGATTTGTGGTTGGTTTATGTTTAGTTTATTATGTGTATTTTATTTAGTTAGAAAAGCTTTTAAAAATCTAAAATTTGTAATCCAAATTTTACCAATTAAGAAGAATATTATAATAATGGGTGTCTTATATTTTAAATAAATATTTAAATTCCGTGTAGTAAATTTATTATTTGTATTATTTATATAATAGGTGTATTATATTTAAATTTTAAATTTGTTGTTTTATATTTAGATATATATTTATAGATTAATATATTTAAATAATATTTTAAAATTTATTGAACTGTAATTATTAGTTTAATATTTTTAGTTTGATGTTGAAATATTTAATTAAAGATGTTACAGTTGTTCTATATGTACCAAATAAATATAGTAAGATTATTTTAGTTGAATTAATAAATAAATATTTATTTTTCTTTGTAAATATTATGAACAATTTAAAAATTAATCTGTTTAACTAAAATGTTATATATAATAATCTAAGTTAATTTGAATATTAAAAGTACAAGTATAATTTGTAATTCTAAAGTATTTTAATGGTATATTTTTAGTAGGTAAATGAAAAGTATAAATGAATATAACTTAATATTTAATATTTGTTTAATGAAAAGTATTTTATTATTATATTGTATAGTATTATTATAGTGTATAGTTTTTTAAAAATATAAAAATATTGTTAATAAAATTATCGTATTTTAAGTGCGTTTATTAAATGCGTTTGTCTAAGATAATTATTTAAGATTATTCTTGTAAATATATTTAAATATTAATAATTCTTAAAATAAAAAAATATCCTCAATTGCAATATTATTGTAGCATAGTAATTTGTTAACTAAATATTAAAGTGTTCCATAGAAAATTTTTAAATTACAACAAATAAAATAAAGTATGAATTAATATCAAAATTTTAATAAAAATTAAAAAATTAAAATAGGGCAAGTCCTACTCTCCTTTACAAAGAGAACATTATGATATGTAATTGTATGTTTGATTGGGGCAATACTATATTTATTTATATAGCATAAGAACTATATTCTTTGAAATTATAAAAGGTTCGAGCAGGTTAACAAGCATTAAAAATAAATGTGTTTCATCGTCTACTTATTACCATGATTGATTGTTCATCAAAATAGTAATTCGTTAGTTGGGTTAAAATCGTTGTAAAGCAGATTTGTTTATATATTTAATTTTTATAATTAATAATAATTAATATAAGTACGCAAGGATTGATTATTGAAAAAAGAAAGAAGAATATAATTTATATAAATTATGGTCAATTGTTAGTATTCATATTAATTTTTTTAAATGTTTTATCATTTTATAAAGGTTTATTTTTGAAAGATTTTTTGTATAAAATTTTAGGAATAGTTAATAATAATTTATAATTTTGATTAGATTGTTTTGTTAATGCTATTAGATGGGTGTGGAAAAATAAAAAAAAATAATTAATATATATCAATAATAAATTAAATTAATCTATTAGTCAGAAATGGATGCCAGCCGTTGCGGTAATTTCTATGCTTTTAAATATTATACAATTATCATATTAAATTGTTAAGTGCTGATTTAACCAATAAAAATATAAATAATTTTTATTTGTTTTTAAACACCATTAGGTATATGCAAATATAAAATTATAGTAATTATAAATTATATTATATTATATTTATTCATATAATTAATAGGATAATATTTGTAGTTTTTGATACCATGATAAGGATTATAAATTGAAAGTGTTAATATCATAATCAAAATTTATTATTTATATTAAATATGTATGTGTAGATAAAATAAGAAATTAAAAAGGTATTGTTGCCCACCAATTTTTATAATAAAAATAACGTGCAGTAATTAATATATTTATAAAAATATATTTTAACTAGATTAGAATCAATTTAATAATTTTAAGTTTTGGTTGATTAAAAGAGGAGTTTTTGGAAGGTGGGGATTTTCATTTTGATTTCCCAGAGAACCAGAGAGGCGGGAACCAGCGTTTTATTTTTGGGGGAGAGCGGAGCGCGAGGAAAGCCCATTTTGAGCAGGAGTTTTTCGGGGGGGAGGGGGCATTTCTGGCGGAGAACAGAGATTCTTGTTTCGGAAGGGGAGCAGGCCCGACAGATTTTTGCCAACGCATTCAGGAGGGGAGCCTTATTTGAAGTGCGCTTTCTTTCAAGAGGGGGAGAGAAGGGGAGAAGGGGAAGTGAGAAATTTAGAATTACATGGTGAAATTAAATTTTGACTAAATTAAGGTTGCCCTCTCGTCGTCTCTATCTCCTCCCAACCCCTCTCCCCTTGGATCCTTCCCCCCAAAACTCCTCGATGTTTCTTCCCTACCCAAATCACTTCAGCGTTCCCCCGCTACCCAATCATCCTCCTACCAAACCCCCCGCCCCCTTTACCCTCGCCCCCTCTCTCAATCCAACTTCTCCTTTCTCAATCCTCCTCCTCTCCCCAACCCTCTCCCCAAAATTAATTCCTCGTCTAAAATTCCATTCTGTTTATAAAAAAAAAAAATTAAGTTGATATTATTAAATATTCAAAATTATTTATTAATATAAAGAAAGAATATTTTATTAGTATAATATTAATGTGTATAATGTTCAGTCAAATTAAAATGCCAGATATGTTAAAAAACAGACTATTGTATTTATCAATAGACAAAAAAATATGTTTAAATTTAAATGTATATTTTTGTAATATGGTTTTGTAATGCACAAAATGAATAAGGAACATTTTTGTATATTAATTTATGATATAAAAAAAACATGACTACATGATAAGTACAAGAGGAGACAGACGACAGTGTCCACAGCACCCGTTTCAGCACAGTTGGAGGAGAGGGGATAAGATTTATTGATGAAATTTGTGATTTGCATCGTGGTACAGAAAAGTTATGTGAATATAAAAGTGTAGAACAATGTCTTCCGATTTCGACAGGTTAGAAGATGGGGAAGAGCAGGCATTTTGGAGAAGGCGAGGGCGACGGGTAAGCGAAAGATTTGAAACTTTCCGAGAAGGAGGAACAGAGGGGTAAGGGGCTCCGGTTTAGACAGAGGAATTTCGTTGACAAAGAGACAGAAGTTTTGGGGCGAGCAGGCTTTCAGGAATGGATTCTTGATGAGGGGGAGGGGATTTTAAACAGGGAGGAGAGAGAGGGGAATCGATAGCGGCTTTGGGGCAGAAAGAATTGATTATTTAGAAGGGGGCCGCGAGGAGGGGAGAGTCGAAGGATTTTTGATTTTGTGAAGGAGAAGGAAGGGAGCAGATTCGAACGGGATTAGCGAGAGGGAGAAGCAAGGGGGGTTTTTGGGGGTTAAAAGGAAACCAGTTTTAGACCAAAGAAAGTGGGGGGGCCGGGAATTCAGCTTTGTGGAACACCCCAAAGGGATTTGAGGAATTTTTGGGGGAGCTCGACGGCGGGCGGAGCATTATTTGAGGAGGGCGGGAGCAGAAGGCTTTCTGAGGAAAGAGGGGACCGAGATCGATGAAGGTTATTTTTGGTTATTGAGGATTGTTTAAAATTGAATAAAAAGGCTTTTTGGAAGGGGATTTTTGGGGGACACCGCCAGAGGAGGAGGGTTTTGGAAGAGTTTGTTTTGAGAGGAGGTTTTGAGGGGAGGGGAGAGAGGGAACGGGAGAGGAACGGACCAGAGAGGAGAGTTGAGGAAGGCGGTTTTGAAGGAGAGGGGAGGCTTTCGGACCAAGGGAAGGAAGGGAGGTTAAGAAAAGGAAAAACAATTTGTGAGGGAGAAGGGTTTTTGGAGGGGTTTTGGGAAGAGAGGGGTTTTGGGGAAACCAGATGAGATTGTTTGCAGAAACAAAGGGGTTTTTGGGCAAAGGAATACAATTTGCAGAGGGGGGAGAGCGGAAGGAGGAACACGGGAGGGAAGACAGGATTTAGGAAGCGAGAGAGAGGAGAGGGGAAAGGGTTTAGTTGGAATGAAGAGGTAGTTTGTAGGAAGTTAAGAATAATGGTTATAAATTTTATATAAAAGCGGAGAAAAAAGAAAGGGTCTTTTAATGTCAGGTTGTTTATACAGAATATATGGGGTAGGTTTTAGTTTAGGATTTTTTATAGCATTGCAAATAATTTGTGGAGTGTGTTTAGCTTGATTATTTTTTAGTTGTTTTATTTGTTCAAATTGATATTTTGTATTATTTTTATGAGATTTTGATTTGGGTTTTGTGATAAGAAGTGTACATATATGTTTTACATCTTTATTATATTTACTATTATATATCCATATATTTAAGTCAATAACGTTAATAATATTGTTTGACACACATATATTAGTATGATTTATAGGTTTTATATTGTTTGTATTCATAATAATAATAGCTTTTATAGGATATGTACTGCCTTGTACAATGATGTCATACTGAGGTTTAACGGTGTTTAGTAATATTATAGCAACAGTACCAATTTTAGGTATATGATTATGTTATTGAATTTGGGGAAGTGAATTTATAAACGATTTTACATTATTAAAGTTACATGTATTACATGTGTTATTACCATTTATATTACTAATAATATTAATTTTACATTTATTTTGTCTACATTATTTTATGAGTTCTGATGCATTTTGTGATAGGTTTGCATTTTATTGTGAAAGATTAAGTTTTTGTATGTGGTTTTATTTGAGAGATATGTTTTTAGCATTTTCAATATTATTATGTATGATGTATGTTATATTTATAAATTGGTATTTTGTATTTCATGAGGAATCTTGAGTTATAGTAGATACACTAAAAACATCAGATAAAATATTACCAGAATGATTTTTTTTGTATTTATTCGGTTTTTTAAAGGCAATCCCAGATAAGTTTATGGGTTTGTTTTTAATGGTTATTTTATTATTCTCATTATTTTTATTTATATTGAATTGTATATTATGATTTGTGTATTGTAGAAGTTCATTATTATGATTAACATATTCGTTAATATTATTTTATAGTATATGAATGAGTGGTTTTTTAGCATTATATGTAGTATTAGCATATCCAATATGAATGGAATTACAATACTGGGTATTATTATTATTTTTGTTGATAGTGTGTAGGTTAGATTAGTTTAGAATAAAAAAATAAGTATTTTGTGATATTATTAAAGTAAAAGAGGAATTTTGGGCGGAAGAGAAGGAGACAGGAGAGGAAATGAAGGAGAAAGGTTTTGAGAGGGGGGTTTTTTGAGGGGAGGAAAAAGGATTTTGAATTTGAACTATTTGTTTAAGTTATGGGAGAGAAGCAAGGAGGAGAAAAGTAGGGGAATTTTGAGGAGATTCTTGGGGAGAGGCGGGCGGGCGACGGCGGTTTTGAAAACACCCATTTTTAGGAGGATAAGAGGGGAGAAAAGGGGAAATGGAATTGGGAATTGCCTTTGCCAAACTTTTAGAAGAAAGAGCAGGAAAGGTTAGGGGGAGGAGAGAAGAAAGGGAAAGTTGTGATTTTGGAGTTATAGAATAAGATCAAATAAGTTAATAATATCAAAGAAAAGTATATATACGCTAGAACAAATGAAGAATAATAAATTTTTAATATTGATAAAAGATAATTTTACAACTCAAAAACCGAGAAATTGATAAGAAAAAATAAATATATTAACAATTAATCTAAAATAAAAAATATAAATAATAATAAGTCATATTATAAAGAAAAAGCCAATACAAATACAAAGGTAACTTAGTTGTAATAATAGACAGAAAACTTTGATAAAAAATCCAAATACAATTGGAATAGCTCCAATGCAAAGAAAGAGACATGCAAGTAGTAAACTTATTAAAAAGTTATTAAAAAAAGAAAAAAATATGAAGTTGATTAAAAAATAGTTTTCATTGTATTTAAAGTCAAAAATATTATATATAATAAAAAAATAGTATATAATAATAAGTAATACTAAACTTATACTATAAAGCAAGTGAAAATTTAAATATAAATAAAAGATATAATTTTTTGTTGAAATAAATATTAGGAATAAAAAGCAAAAATTATTCACACTTAACACAAATAGTAAACTAACGATAGCAAAGCTGTTTAATCCAATTAAAACGCATGTACAAGATTGAAATAATAGAAGTTTGATGAATAAAATATAAAAATAAATGAAGCTAATTAGTAGAATTATTAATATAAAACAAAACAAAATATAGAAAGTTAACATATAAATAAAAATAAAGACACCAAGTCTAATATAAAGTTGCTCCATAAACAAAATTAAAAAGGCGATGTATAATTTGAATAAAATTAATAATGTGTAAAATAGGCATAAAATTCCAAGTCATTCTTCATCAAAAACTAAAAAACAAAAATCACATAGGAAAAAACAGTAGTTTAATATCATAAAATATAATAATATAAATAATAATATAAAATTTATTAAGTTTAACATGTAGTAATATCATAGAACTAAAATTTTATATCCAAATCTACTGGACATTAATAATAAAAAGAGCAATAAGCTAAATATTTCAAAGAGGATTGATATAATAATAATATGATTAATAAATATAAATAAGAATATAATAATGTATTGAATAATAATAATAATGAATAAAAATCTGGTATCGAATGATAGAAAGCAAAAAAATAATGTAAAGCAAAATAAGAATAAGAGTATAAAGATGAAGCAAATATAAGAATCTAATAATGTTATTCAAAATAGGTTAATAATTAATAATCAGAGTAAATCAAAGCTTAGTAATGTTAGTGTAGTATAATCACATAAGATAATAAAGCTGTAGATAATAAGAAATATGAATATGTGTATGATATATAAAAACAAGGATTTTTTGGGGGTTTAGGGACAGAGGGTTTATTTTTGAGGATTTTAGGAGGAGAAAAGGGATGGGAAACAGAAGGACATAAGAAAAGTTTCGTTATTAGATTAAAAAAGTATGCAAATAATTTTTGTAATAGCAATAAATGAAAAATTAATGAATCCCATTGTAAATAAAAAAAGTAATATAAATGTTTGTGCAGTTGTAATTTTTAATCTACAGCATATAACACGTGGTATAAGAAAACCTAGAATTAGTATAAGAATAGATTTAAAGCATATAAAAAGGCCACCAAAACATAAGCAGCTAAATAATATAGTAGTTAATAATAAATGATTAATTTCAAGGATGGAGTATATGACAAAAAAAACACCAGATAACTCAGTAACAAGACCAGCAACAAGTTCACTTTCACACTCTAGATAATCAAAGGGTAAACGTAATCCATCAAGAAGTAGTCCAATTCAAAATAGACAAATGAATAAAAGACCAAGTATAAAGCAATTTTGTAAAGAAAGTTGACTTATACAAATATCTTTTATGCCAAAGAAACAAAAGTAGTCTAGTATGTATATACAATAAAGTAGAATTAAAATGGAACATTCAGATAGAATACTAAAAAATAAAGTTCTCATGGCAGCTAGGTAAATAAAGCAGCTTGAAAATAAAAAACAACCAACGAAAAAAATGCAAAATACATTAGAAAATAAATGAAATCCTAATAAAAAAAGAAGTGTAAAACCTTTGTCAAATATTATTATGAATCCAAGTGGGAAAAAGAACCAAGGAAAAAAAATACAAAAAACCGTAATGAATAAACTAGATATAAATAATATAGAGTCAACACCAATCACAAATAATGTAAATTTAACAAATAATTTAACTCCATCAGTAATAGGAGTAAGAAGACCGAATAAAAAAAGTGCAGGTCCTATTCTAAATTGCACAATAGCTAAAATTTTACGTTCACATAAACTAACATACCCACATAAGACAGATAAAACGAGTATAAATATAACAATAAGTATGCATATATCTAAATGTAATAATAACAAATGAGTTTTATATTAACTTTTTGAATGATATTTTTAATGGATTCAATAATTGTATTAATATCTTTTTCAATATTTCTATCTGTATGAATATGTGCATTGATTATAGCAACAGTATTAACTGTAACAAAAATAAATAATATATATTGTACATGAGATTTTATATCATCAAAATTTATAGATACATATTGGTTTGTACTTGGAATGATGTTTATATTGTGTTTATTGTTAAGGTTGTGTTTGTTGTTGTATTTTAGTTGTATAAATTTTGTGAGTTTTGATTTGTGTAAAGTAATAGGTTTTCAGTGATATTGGGTATATTTTTTATTTGGAGAAACCACGATATTTAGTAATTTAATATTAGAAAGTGATTATTTAATAGGAGATTTAAGAATATTACAGTGTAACCATGTATTGACATTGTTAAGTTTGGTTATTTATAAATTATGAGTATCTGCAGTAGATGTAATACACTCATTTACAATATCAAGTTTAGGTATAAAAGTAGAGAACCTGGTAGGTGTAATGAAATAATTTTGTTTGCTACAAATAACGCAACTCTTTACGGACAATGTAGTGAATTGTGTGGTGTATTACACGGTTTTATGCCTATTGTAATAAATTTTATATAGAAAGGTATATAATCTATAATGAAAGGGGATTTTAAGATTGGCTTTGATTGAGTCGTGTTTTTGATTTGTTATGTATTAGAACATACGATTTTATATTGTGATGGTTTGATCTAGATTTTATATTATATGATTTTGTATTCGATTTTGTTGTATGTATTACATTTATATTTATATTTGTTTTAGGTTTTTTTATTAGAATTTTTTTTAGTTTTGTGTTTGTATTGTTATTTATAACATTTTTTGGAATTTGTTCATTAACAATGTTATTTACAGGGTATTATATATATTATATATATATATTATATAATTTTATATGTTTTTTTTTTGCATTTGGTATAAATTTTTTGATATATTATATCGAGTTTTTCATATTTATAACATTCCACATATTTTTCGATTTTATAAGTTTTTCTAATTATATATATAATTATTTTGGAATATTGTATATGTTTAATGTAATGTTTTGTGCATATTTATTTTGTTTATTTTATTTTGTGATATATTTTTTATTTTGTTTTATATTTTTTGTAATACGATGTTTATTTATAGTAATAATGGATTTTTTATTTTTTAATTTTGATATATTTGTATCTATATTATTATGTGATATAGTATATTTAGATTTTATAAGTTTATTATTATTATATTTTAATTTTATATTTAATTTTATTTATGGATTTTTTAGTTTTGTGATAATTTTAGGTTTATTATTTTTATTGTTATTTTTAGTAATAAATTTATTTTTTGGATTTACATTTTTAGTATATGGTATACAAATCATATTATTATATTATGTATATTGATTATATATGATATATAGTAGAAGTTGTTATATATTGATGCCAGCAATATTAATATTTTTTAAGTTTATATATTTTGATGTATTCTTTGTGTTTGTATTTATTTTAATTTTATTTATTATATCATTTTTTAGTTTTTTTTTAAAAGATTTTTTATTTTTATCATTATATTTTGATATATTCGGATCACTATATAATTACGATATATTATCATATAGTATATTTTATTATCAAAATAATCAGTTTTGTTTAACACAGTTATTATCAATTTATATATAAAAGAATAATAGGAAGGCTTGTCAAAAAAAAATATAAAATACGAAGCAAAAGCAAAGTATTATTAATAAATAGTCAAGTATTATATGTGCAAAATCAATAACAAGTAAATAAATAGCCATACAAACTGGTACTCATGTATAAAAATAGAAGAATATAGATAAGCTATATGTAAACAAATTAATAAAAAATAAACAGTAATCTCAGAATAATATAACATTAAACAAACAACAGCAAAATATAACTAAAAAAGTCAACAAAAGCATACCATACAATGTAAACGCACTTCAAAATAAAAAGCTGATAGGATAATCAGAAATTCTTCTCGGAAAAGCAAACATTCCTAAGCTATGTAAAGGAAAAAAAACCATATTAGAACCAAATCATAATGTGGAAATGAAGAAAAATAATCAAAATGTGTGAAGTTCAATAGGAATTCATTTCATGAGAAAATGAAAAAACCCACCAAAAACCCCTACAACAGCACCAAGTGATAAAACATAGTGGAAATGCGCAACAACAAAATAAGTATCATGCATCAAAATATCAATACCAACATTTGATAGAAATAAGCCAGTTAATCCACCAGCAAGAAACATAAGTATAAACATATATATAAAATAAATTTCAAAACAAATACACATATCTGTGAATAAGAAGCTATAGATTCAATTAAATAATTTAATGCATGTAGGTAAGCCTATTAGTACAGTAATACTTCCAAAATAAGCTCTAGAATCAACATCCATACCAACAACAAACATGTGATGCGCCCAAACAAACATACCTAATACAGATATCAGTAGCATAGAATAAATCATAGCGACGGAACTAAAAACGCATCTAAAACTTGTAACTTCAATAATAGTGGAAACTAATCCAAATACAGGTAGAATTATGATATAAACCTCTGGATGTCCAAAGAACCAAAATAAGTGTTGAAATAAAACTAGATCACCACCCCCAACAACATCATAAAATGATGTGTTAAAATTTCTATCGCATAACAATAATGTAACTCCACCAGCCAAAACGGGAAGTGTAATAATCAAAAGTATGGATGTCAACAAGGCACCTCAAATAAAAAGTGTTCAAATAAGAAAGCTAAAATATTTTCGTCTACAACAAAAAATTGTACCTACAACATTAATGGAATTTAATATACTAGATATACCAAGAAAATGCACAGAGAAAATGATAAAGTCACATGCTAAGCTAGAATGAAAATCAATACAAATTAACGTAGGATACAAGGTCCAACCAACTCCCATACCCTCTTCAGTCAAAAACCCACTTACTAAGCAACCAAATCCTCCAATAAACATTCAAAAGCTCATGTTATTTATACGAGGAAATACCATATCGGGAAACCCAACCATGACGGGCGCAAAATAGTTTGTAAACCCACCCATAGTTATAGGCATAATAAAAGCAAAAACCATAATCAACCCATGTGAAGTAATGAGTACGTTGTAAAACTGATAATCACCAAATAAAACTCCACAACCAATTAGAGAAAGTTCTAATCTAATAAATAAGGAGTAAATATAACCGATAAATCCACATAAAATAGCAACTAAAAGATAACAAATTCCAATCATTTTATGAGAAACACTTAAGCACACAAGACATAGAAAAAACATTTTATAAAACCAAAATAAAAACAAAACTATTTCTTCGCAATTATAAACCAAAAATTCCATCAACCCCCTCTCCCCCTCCTCCCCACAAAACCCCACACTTTCTCCCCAACTAAAACCCCCCAATCAAACCCCCCTTCAATTTCGTCCTCTTCTAAACCCAACTTCCCCAAACCCCCCTTCCTCTCCCCCACAAACCCCCCTTTCCTCATAGATCAATCCCAACCAAACTTAAAAGCCCCTTTTTAATAAATACACAAAGATAACAATAAATTATAAGAAGGTAATTTATAGAAAGCACAAAAATAAAATTAAATTAGAGTAATTGGATGTTAAAATTAAATTTAATATGTATAAATTTTATATTGTTAATTGTTACAATAATATATATATATATAAACTATAGTTTTTGTATTGGAATAGAAATCAATTATGTATATGTAAATATATATTTAAATTACATCAGTTTATGATTTGTATTTTTTATGGGAATTATTATGTACATATTAATATTTTTATTATCAAAGAAATGTGTATCATATAATAAATATTTTTACATAGTAATGATATATATGTATATATATATTAATGTAGTGTTAATAATAATATTAGATGATTTTATGTGTTTTATGATAGCCTTCGAAAGTCTATTTTTCCCTATATGTCTAGTAAGTTTATTTTTTAATTTTAATAATAGATTTATTTTTGCTATATTCTATCTTATAATATTTAGTTCAGTTAGTTCAGTGGTATGTATAATTATATGTATAATAGTAATATCTCATTTCAACATTATAAATTTACAGGCTTTTATTGATGTATGTTATTTTGATAGTTTGTATTCGGCAATTTTTATATGAATATTATTATTTATAATGTTCGCTATAAAATACCCAATCTGACCATTCCATGTGTGACTACCAGAGATGCATGTAGAGGTAAATACAGAAATGAGTGTTTTATTAGCAAGTATTGTGCTGAAAATAGGTTTTTTTGGTGTATACAAATTTTTATTTATCGCATTTAATACGATATCAATATGATTTTTAGGTTTTATAGATAGTGTAATTGTGCTGGGTTTAGTATTTATAGCAATGTCACTAATATTTTTATCAGACTACAAGAAAATAATAGCGAATTGATCAATAATACACACGGGTATAGGATTAATATTATTATGACATAACGACATTTTGTTTGTAGGTTTACTAATATTATGTAATCTAGCACATATACTAAGTTCATCCTTTATGTTTATTGTAATAGGATATATGTACGACAATTATGGTGTAAGAATTTTTTTATTGTTAATTTCATTTTTTGGTATTAGTATATGAAGTTCATTATTTTTATGTTTATTTTTATTTAATATAGATTTCCCGTTTATGTTATTATTTTATGTAGATATATTTATTTTGTATGGTTTGATATCTATATCATTTATATATATAATAAGTTTTTATATAATAACTTTAACGATATTTTTATCATCAATATACATCTATATGTGTTTAAGTTTTTATTCATTTGTATGGTTGGATAAATATCTTAGACTTGATGTTAGTATAAATGATATATATGTATTTATGTCAATATCAATATCAACTATAGTATTTTATTATTTTATATATTTATTAATATAAATATGTATAATACAACAAACAAATCTCTTTACCCCCTTCAGTGATCCCTCCCCATCAAAACTTCTCCCCCCAAAACCCATCTCCCATTCACCCCAAACCTATGGTTTCTCCAACACTCCATTCCTGTTCACACCGTGATTCTTCTCAACCCCGTCCCCCGCTCTGCCCTCTCCTTTTAAAATCCCTAATACACTTTTGATAACAAACTAAAGTAAAAAGGCGAGGATTTTTTGAGTGGGACTGGAGAGAAAGAGCCGTTCGAGCCCAGCCGGAACCGACGGAGAGCTTCTTTTGAATAAAAGGGAGGCGGGGAGGAGAGTTTCAAAAAGATTTGGGTGGGGGGAACCCTTTGTTTTGGTTAAAGAAACATCGTTTAGAAGAGATTTTAGAATAAGATATGTTTTTAATATTTTTTTTATTTTTTATAATGTTTGGGTTTATATCAGGTTCATTTATGTTTGGTAGGAATTTTCTAAGTTTTTGATTATCTTTAGTAATGATAATATTTATTGTATTGTGTATGATATTTAGTTTTTTAATGGTATCAGTATGTTTATACGGTTATTATTATTACGATTTTTGTTTAATACTAATGTTAGATTTTTGTTTTATATGATTAACATACGTATGTTCAGGTTTTTATATGTTTATAATGTTATTGATAAATATGGTATTTTGTTTTATAGTATTTTATGCATTTTATTATATGTATTTTGATATGTTGTTAGGGCGTTTTTTGATTATATTTTGAATATTTGTTGTGTGCATGAATTTATTCATCCTATCATACGATTTTTTAACAGCTTATTGCGGATGAGAATTATTAGGGCTATTCTCATTTTTTTTAATTTCATATTTCTGATACCGTTTTTTTGCATTAAAATTTGGTTTTAAAGCTTTTTTTATAGGTAAAATAGGAGATGTGTTATTAATATTCGCTTTTTCTATAATATTTTTATCAAATGGTTTTTGTATGACAACTTTTTATTTTTTAAATTTTTTTTGTATGGATTATTATTATATAGAATTTTCTATATGTTTGTTAGTAGGATGTGCGTTCACAAAAAGTACACAATTTGGCTTACATATATGATTACCAGATGCTATGGAAGGACCTATCCCAGTATCAGCACTAATACATGCAGCTACATTAGTTGTTTGTGGAATAATATTATTAAGTTTTGTTTATTGATGTTTTGATTTTTGATTTAGTTATTTTTATAATTTGATAGGATGGTCTACATTAATTTTAATATTAATGACATTGTGTGTGTTTTATAATTTTGACGTAAAACGATACGTAGCGTTCAGTACAATATGTCAAATTAGTTTTTCTATGTTTTGTTGTCTGTGTATAGATATATATATAGGTAGTTTATTTTTTTGTTACCATATGTTCTACAAAGCAACATTATTTATAGTATTAGGTATATGAATACATATATTTTTTGGGTTACAGGATTTAAGATGTTATTTTTTTATGTATTTTTGTGGTTGTGTGTTAGCGCGTTTGTTATTAATATTCGCAATACTAAACTCATGTTCAATTTGATTTTTATGTGGTTTTTATTGTAAGGATATGTTATTAGCTTTATTGATGTTATTATCATTTTATAATATAATAGAATTTTTGTTTATAAGTATAATTTTTATATTTTTTACAATGATTTATAATTATTTTTTGTTATTTTTTTTGATGTTTGTGTTCAAATGTTTTTGTTTGGTTGATTGTTTATTTTTATTATTTGATTATGAATGTTGTTTAGTGTATTGTTTGATAAGTTTGTATATGTGTATTTTAAGTATATTTTTTATAATAGATTTTGTATGTATATTTGTATTTTCAAGTTATTGTGTATTTTGATCATTTTTTTTAAATTTTTATAATTTTTTTGATATAGCAATTTTTGTGGTTTTTTTAATATTATCAGTAGGATTTTTATATTATGGTTGTTTATTTTTTTATTTTTTCAATATAGATTGTATAATGTTGTTTTGGAGAATTTTTTTTGTAATAATAATTTTAGTAGTATTTATGATATTTTGTTGTTGATATTTTGTTTGTATGATCATATTTATGTTATTATTTGTATGAAATTTTGTTATATATTTTAGATATAATTTGAAATATTGTTTATTTTTTTGTATTTTGTGGATATTGTATGTATAATAGTATAATCAAAAGTAAAAAAGTAAAGAAACCAAATTAGATTTGTAAAAAAGTCAAAAATTTTATAATATCACAACTATTATATACATATTCCAAAGAAAAATATAAGTTGGTTTAGAAATAAAAAAGTAGTAGTTAAAATTTTTGTAAAATAAAAACAAAAAAAACAAAATATTCATAGAAAAGCAAAGTTCCTAATTAAAAAGTGTTTAATAATAAAAATTAATTTTAAATAAGTTAAAGAAGAAAATAAATATTAATATATAAAATCACCAAAAATATATGGGTTGAAATTTAGAAAAAATTGTAAATTATTTTAGTTTTTTGTAAAAATAAAACAAAAAATTAAAAAATAAAACAAAAATTAAAAAATAAAACAAAAATTAAAAAATAAAATAAAAAAAACAAAAAATAAGTCAAAATTAAAAAAAATAAGTCAAAATTAAAAAAAATAAGTCAAAATTAAAAAAAAAATAAAACAAAATTAAAAGAAGTAAACCAACCCCCATTTCCCCCATAAAACTCCTTGTAAATTACAATTTGTGTTATAAAATAAATAAAATAAGTGAAAGAAGAGAGAAAATTGTAAACTACATTAATGTAAAATTAAGAATTGCTAAATATGGGTTGAAAAATTGAAAAATTTGTAAATTAGTTTAATTTTTGTGAAAAACAAAACAAAAAAATCAAAAAATAAGCCAAACTTAAAAAAAAAAATAAAACAAACTTAAAAAAAATAAAACAAACTTAAAAAAAGCAAAATCCCCCATTCCCCAAAAACCCCTATAAAATTGTAAATTACCAAATTTAGTATTATAAAATAAATAAATAAGTGAAAGAAGGAGAAAATTGTAAATTACATTAATGTAAAATTAGAAATTGCTAAATATGGGTTGAAAAATTGAAAAATTTGTAAATTAGTTTAATTTTTGTAAAAA
>T_brucei_brucei_H884_#Uganda_Bovine_2003
AACTAATTTACAAATTTTTCAATTTTTCAACCCATATTTAGCAATTTCTAATTTTACATTAATGTAATTTACAATTTTCTCCTTCTTTCACTTATTTATTTATTTTATAATACTAAATTTGGTAATTTACAATTTTATAGGGGTTTTTGGGGAATGGGGGATTTTGCTTTTTTTAAGTTTGTTTTATTTTTTTTAAGTTTGTTTTATTTTTTTTTTAAGTTTGGCTTATTTTTTGATTTTTTTGTTTTGTTTTTCACAAAAATTAAACTAATTTACAAATTTTTCAATTTTTCAACCCATATTTAGCAATTCTTAATTTTACATTAATGTAGTTTACAATTTTCTCTCTTCTTTCACTTATTTTATTTATTTTATAACACAAATTGTAATTTACAAGGAGTTTTATGGGGGAAATGGGGGTTGGTTTACTTCTTTTAATTTTGTTTTATTTTTTTTTTAATTTTGACTTATTTTTTTTAATTTTGACTTATTTTTTTTAATTTTGACTTATTTTTTGTTTTTTTTATTTTATTTTTTAATTTTTGTTTTATTTTTTAATTTTTTGTTTTATTTTTACAAAAAACTAAAATAATTTACAATTTTTTCTAAATTTCAACCCATATATTTTTGGTGATTTTATATATTAATATTTATTTTCTTCTTTAACTTATTTAAAATTAATTTTTATTATTAAACACTTTTTAATTAGGAACTTTGCTTTTCTATGAATATTTTGTTTTTTTTGTTTTTATTTTACAAAAATTTTAACTACTACTTTTTTATTTCTAAACCAACTTATATTTTTCTTTGGAATATGTATATAATAGTTGTGATATTATAAAATTTTTGACTTTTTTACAAATCTAATTTGGTTTCTTTACTTTTTTACTTTTGATTATACTATTATACATACAATATCCACAAAATACAAAAAAATAAACAATATTTCAAATTATATCTAAAATATATAACAAAATTTCATACAAATAATAACATAAATATGATCATACAAACAAAATATCAACAACAAAATATCATAAATACTACTAAAATTATTATTACAAAAAAAATTCTCCAAAACAACATTATACAATCTATATTGAAAAAATAAAAAAATAAACAACCATAATATAAAAATCCTACTGATAATATTAAAAAAACCACAAAAATTGCTATATCAAAAAAATTATAAAAATTTAAAAAAAATGATCAAAATACACAATAACTTGAAAATACAAATATACATACAAAATCTATTATAAAAAATATACTTAAAATACACATATACAAACTTATCAAACAATACACTAAACAACATTCATAATCAAATAATAAAAATAAACAATCAACCAAACAAAAACATTTGAACACAAACATCAAAAAAAATAACAAAAAATAATTATAAATCATTGTAAAAAATATAAAAATTATACTTATAAACAAAAATTCTATTATATTATAAAATGATAATAACATCAATAAAGCTAATAACATATCCTTACAATAAAAACCACATAAAAATCAAATTGAACATGAGTTTAGTATTGCGAATATTAATAACAAACGCGCTAACACACAACCACAAAAATACATAAAAAAATAACATCTTAAATCCTGTAACCCAAAAAATATATGTATTCATATACCTAATACTATAAATAATGTTGCTTTGTAGAACATATGGTAACAAAAAAATAAACTACCTATATATATATCTATACACAGACAACAAAACATAGAAAAACTAATTTGACATATTGTACTGAACGCTACGTATCGTTTTACGTCAAAATTATAAAACACACACAATGTCATTAATATTAAAATTAATGTAGACCATCCTATCAAATTATAAAAATAACTAAATCAAAAATCAAAACATCAATAAACAAAACTTAATAATATTATTCCACAAACAACTAATGTAGCTGCATGTATTAGTGCTGATACTGGGATAGGTCCTTCCATAGCATCTGGTAATCATATATGTAAGCCAAATTGTGTACTTTTTGTGAACGCACATCCTACTAACAAACATATAGAAAATTCTATATAATAATAATCCATACAAAAAAAATTTAAAAAATAAAAAGTTGTCATACAAAAACCATTTGATAAAAATATTATAGAAAAAGCGAATATTAATAACACATCTCCTATTTTACCTATAAAAAAAGCTTTAAAACCAAATTTTAATGCAAAAAAACGGTATCAGAAATATGAAATTAAAAAAAATGAGAATAGCCCTAATAATTCTCATCCGCAATAAGCTGTTAAAAAATCGTATGATAGGATGAATAAATTCATGCACACAACAAATATTCAAAATATAATCAAAAAACGCCCTAACAACATATCAAAATACATATAATAAAATGCATAAAATACTATAAAACAAAATACCATATTTATCAATAACATTATAAACATATAAAAACCTGAACATACGTATGTTAATCATATAAAACAAAAATCTAACATTAGTATTAAACAAAAATCGTAATAATAATAACCGTATAAACATACTGATACCATTAAAAAACTAAATATCATACACAATACAATAAATATTATCATTACTAAAGATAATCAAAAACTTAGAAAATTCCTACCAAACATAAATGAACCTGATATAAACCCAAACATTATAAAAAATAAAAAAAATATTAAAAACATATCTTATTCTAAAATCTCTTCTAAACGATGTTTCTTTAACCAAAACAAAGGGTTCCCCCCACCCAAATCTTTTTGAAACTCTCCTCCCCGCCTCCCTTTTATTCAAAAGAAGCTCTCCGTCGGTTCCGGCTGGGCTCGAACGGCTCTTTCTCTCCAGTCCCACTCAAAAAATCCTCGCCTTTTTACTTTAGTTTGTTATCAAAAGTGTATTAGGGATTTTAAAAGGAGAGGGCAGAGCGGGGGACGGGGTTGAGAAGAATCACGGTGTGAACAGGAATGGAGTGTTGGAGAAACCATAGGTTTGGGGTGAATGGGAGATGGGTTTTGGGGGGAGAAGTTTTGATGGGGAGGGATCACTGAAGGGGGTAAAGAGATTTGTTTGTTGTATTATACATATTTATATTAATAAATATATAAAATAATAAAATACTATAGTTGATATTGATATTGACATAAATACATATATATCATTTATACTAACATCAAGTCTAAGATATTTATCCAACCATACAAATGAATAAAAACTTAAACACATATAGATGTATATTGATGATAAAAATATCGTTAAAGTTATTATATAAAAACTTATTATATATATAAATGATATAGATATCAAACCATACAAAATAAATATATCTACATAAAATAATAACATAAACGGGAAATCTATATTAAATAAAAATAAACATAAAAATAATGAACTTCATATACTAATACCAAAAAATGAAATTAACAATAAAAAAATTCTTACACCATAATTGTCGTACATATATCCTATTACAATAAACATAAAGGATGAACTTAGTATATGTGCTAGATTACATAATATTAGTAAACCTACAAACAAAATGTCGTTATGTCATAATAATATTAATCCTATACCCGTGTGTATTATTGATCAATTCGCTATTATTTTCTTGTAGTCTGATAAAAATATTAGTGACATTGCTATAAATACTAAACCCAGCACAATTACACTATCTATAAAACCTAAAAATCATATTGATATCGTATTAAATGCGATAAATAAAAATTTGTATACACCAAAAAAACCTATTTTCAGCACAATACTTGCTAATAAAACACTCATTTCTGTATTTACCTCTACATGCATCTCTGGTAGTCACACATGGAATGGTCACATTGGGTATTTTATAGCGAACATTATAAATAATAATATTCATATAAAAATTGCCGAATACAAACTATCAAAATAACATACATCAATAAAAGCCTGTAAATTTATAATGTTGAAATGAGATATTACTATTATACATATAATTATACATACCACTGAACTAACTGAACTAAATATTATAAGATAGAATATAGCAAAAATAAATCTATTATTAAAATTAAAAAATAAACTTACTAGACATATAGGGAAAAATAGACTTTCGAAGGCTATCATAAAACACATAAAATCATCTAATATTATTATTAACACTACATTAATATATATATACATATATATCATTACTATGTAAAAATATTTATTATATGATACACATTTCTTTGATAATAAAAATATTAATATGTACATAATAATTCCCATAAAAAATACAAATCATAAACTGATGTAATTTAAATATATATTTACATATACATAATTGATTTCTATTCCAATACAAAAACTATAGTTTATATATATATATATTATTGTAACAATTAACAATATAAAATTTATACATATTAAATTTAATTTTAACATCCAATTACTCTAATTTAATTTTATTTTTGTGCTTTCTATAAATTACCTTCTTATAATTTATTGTTATCTTTGTGTATTTATTAAAAAGGGGCTTTTAAGTTTGGTTGGGATTGATCTATGAGGAAAGGGGGGTTTGTGGGGGAGAGGAAGGGGGGTTTGGGGAAGTTGGGTTTAGAAGAGGACGAAATTGAAGGGGGGTTTGATTGGGGGGTTTTAGTTGGGGAGAAAGTGTGGGGTTTTGTGGGGAGGAGGGGGAGAGGGGGTTGATGGAATTTTTGGTTTATAATTGCGAAGAAATAGTTTTGTTTTTATTTTGGTTTTATAAAATGTTTTTTCTATGTCTTGTGTGCTTAAGTGTTTCTCATAAAATGATTGGAATTTGTTATCTTTTAGTTGCTATTTTATGTGGATTTATCGGTTATATTTACTCCTTATTTATTAGATTAGAACTTTCTCTAATTGGTTGTGGAGTTTTATTTGGTGATTATCAGTTTTACAACGTACTCATTACTTCACATGGGTTGATTATGGTTTTTGCTTTTATTATGCCTATAACTATGGGTGGGTTTACAAACTATTTTGCGCCCGTCATGGTTGGGTTTCCCGATATGGTATTTCCTCGTATAAATAACATGAGCTTTTGAATGTTTATTGGAGGATTTGGTTGCTTAGTAAGTGGGTTTTTGACTGAAGAGGGTATGGGAGTTGGTTGGACCTTGTATCCTACGTTGATTTGTATTGATTTTCATTCTAGCTTAGCATGTGACTTTATCATTTTCTCTGTGCATTTTCTTGGTATATCTAGTATATTAAATTCCATTAATGTTGTAGGTACAATTTTTTGTTGTAGACGAAAATATTTTAGCTTTCTTATTTGAACACTTTTTATTTGAGGTGCCTTGTTGACATCCATACTTTTGATTATTACACTTCCCGTTTTGGCTGGTGGAGTTACATTATTGTTATGCGATAGAAATTTTAACACATCATTTTATGATGTTGTTGGGGGTGGTGATCTAGTTTTATTTCAACACTTATTTTGGTTCTTTGGACATCCAGAGGTTTATATCATAATTCTACCTGTATTTGGATTAGTTTCCACTATTATTGAAGTTACAAGTTTTAGATGCGTTTTTAGTTCCGTCGCTATGATTTATTCTATGCTACTGATATCTGTATTAGGTATGTTTGTTTGGGCGCATCACATGTTTGTTGTTGGTATGGATGTTGATTCTAGAGCTTATTTTGGAAGTATTACTGTACTAATAGGCTTACCTACATGCATTAAATTATTTAATTGAATCTATAGCTTCTTATTCACAGATATGTGTATTTGTTTTGAAATTTATTTTATATATATGTTTATACTTATGTTTCTTGCTGGTGGATTAACTGGCTTATTTCTATCAAATGTTGGTATTGATATTTTGATGCATGATACTTATTTTGTTGTTGCGCATTTCCACTATGTTTTATCACTTGGTGCTGTTGTAGGGGTTTTTGGTGGGTTTTTTCATTTTCTCATGAAATGAATTCCTATTGAACTTCACACATTTTGATTATTTTTCTTCATTTCCACATTATGATTTGGTTCTAATATGGTTTTTTTTCCTTTACATAGCTTAGGAATGTTTGCTTTTCCGAGAAGAATTTCTGATTATCCTATCAGCTTTTTATTTTGAAGTGCGTTTACATTGTATGGTATGCTTTTGTTGACTTTTTTAGTTATATTTTGCTGTTGTTTGTTTAATGTTATATTATTCTGAGATTACTGTTTATTTTTTATTAATTTGTTTACATATAGCTTATCTATATTCTTCTATTTTTATACATGAGTACCAGTTTGTATGGCTATTTATTTACTTGTTATTGATTTTGCACATATAATACTTGACTATTTATTAATAATACTTTGCTTTTGCTTCGTATTTTATATTTTTTTTTGACAAGCCTTCCTATTATTCTTTTATATATAAATTGATAATAACTGTGTTAAACAAAACTGATTATTTTGATAATAAAATATACTATATGATAATATATCGTAATTATATAGTGATCCGAATATATCAAAATATAATGATAAAAATAAAAAATCTTTTAAAAAAAAACTAAAAAATGATATAATAAATAAAATTAAAATAAATACAAACACAAAGAATACATCAAAATATATAAACTTAAAAAATATTAATATTGCTGGCATCAATATATAACAACTTCTACTATATATCATATATAATCAATATACATAATATAATAATATGATTTGTATACCATATACTAAAAATGTAAATCCAAAAAATAAATTTATTACTAAAAATAACAATAAAAATAATAAACCTAAAATTATCACAAAACTAAAAAATCCATAAATAAAATTAAATATAAAATTAAAATATAATAATAATAAACTTATAAAATCTAAATATACTATATCACATAATAATATAGATACAAATATATCAAAATTAAAAAATAAAAAATCCATTATTACTATAAATAAACATCGTATTACAAAAAATATAAAACAAAATAAAAAATATATCACAAAATAAAATAAACAAAATAAATATGCACAAAACATTACATTAAACATATACAATATTCCAAAATAATTATATATATAATTAGAAAAACTTATAAAATCGAAAAATATGTGGAATGTTATAAATATGAAAAACTCGATATAATATATCAAAAAATTTATACCAAATGCAAAAAAAAAACATATAAAATTATATAATATATATATATAATATATATAATACCCTGTAAATAACATTGTTAATGAACAAATTCCAAAAAATGTTATAAATAACAATACAAACACAAAACTAAAAAAAATTCTAATAAAAAAACCTAAAACAAATATAAATATAAATGTAATACATACAACAAAATCGAATACAAAATCATATAATATAAAATCTAGATCAAACCATCACAATATAAAATCGTATGTTCTAATACATAACAAATCAAAAACACGACTCAATCAAAGCCAATCTTAAAATCCCCTTTCATTATAGATTATATACCTTTCTATATAAAATTTATTACAATAGGCATAAAACCGTGTAATACACCACACAATTCACTACATTGTCCGTAAAGAGTTGCGTTATTTGTAGCAAACAAAATTATTTCATTACACCTACCAGGTTCTCTACTTTTATACCTAAACTTGATATTGTAAATGAGTGTATTACATCTACTGCAGATACTCATAATTTATAAATAACCAAACTTAACAATGTCAATACATGGTTACACTGTAATATTCTTAAATCTCCTATTAAATAATCACTTTCTAATATTAAATTACTAAATATCGTGGTTTCTCCAAATAAAAAATATACCCAATATCACTGAAAACCTATTACTTTACACAAATCAAAACTCACAAAATTTATACAACTAAAATACAACAACAAACACAACCTTAACAATAAACACAATATAAACATCATTCCAAGTACAAACCAATATGTATCTATAAATTTTGATGATATAAAATCTCATGTACAATATATATTATTTATTTTTGTTACAGTTAATACTGTTGCTATAATCAATGTACATATTCATACAGATAGAAATATTGAAAAAGATATTAATACAATTATTGAATCCATTAAAAATATCATTCAAAAAGTTAATATAAAACTCATTTGTTATTATTACATTTAGATATATGCATACTTATTGTTATATTTATACTCGTTTTATCTGTCTTATGTGGGTATGTTAGTTTATGTGAACGTAAAATTTTAGCTATTGTGCAATTTAGAATAGGACCTGCACTTTTTTTATTCGGTCTTCTTACTCCTATTACTGATGGAGTTAAATTATTTGTTAAATTTACATTATTTGTGATTGGTGTTGACTCTATATTATTTATATCTAGTTTATTCATTACGGTTTTTTGTATTTTTTTTCCTTGGTTCTTTTTCCCACTTGGATTCATAATAATATTTGACAAAGGTTTTACACTTCTTTTTTTATTAGGATTTCATTTATTTTCTAATGTATTTTGCATTTTTTTCGTTGGTTGTTTTTTATTTTCAAGCTGCTTTATTTACCTAGCTGCCATGAGAACTTTATTTTTTAGTATTCTATCTGAATGTTCCATTTTAATTCTACTTTATTGTATATACATACTAGACTACTTTTGTTTCTTTGGCATAAAAGATATTTGTATAAGTCAACTTTCTTTACAAAATTGCTTTATACTTGGTCTTTTATTCATTTGTCTATTTTGAATTGGACTACTTCTTGATGGATTACGTTTACCCTTTGATTATCTAGAGTGTGAAAGTGAACTTGTTGCTGGTCTTGTTACTGAGTTATCTGGTGTTTTTTTTGTCATATACTCCATCCTTGAAATTAATCATTTATTATTAACTACTATATTATTTAGCTGCTTATGTTTTGGTGGCCTTTTTATATGCTTTAAATCTATTCTTATACTAATTCTAGGTTTTCTTATACCACGTGTTATATGCTGTAGATTAAAAATTACAACTGCACAAACATTTATATTACTTTTTTTATTTACAATGGGATTCATTAATTTTTCATTTATTGCTATTACAAAAATTATTTGCATACTTTTTTAATCTAATAACGAAACTTTTCTTATGTCCTTCTGTTTCCCATCCCTTTTCTCCTCCTAAAATCCTCAAAAATAAACCCTCTGTCCCTAAACCCCCAAAAAATCCTTGTTTTTATATATCATACACATATTCATATTTCTTATTATCTACAGCTTTATTATCTTATGTGATTATACTACACTAACATTACTAAGCTTTGATTTACTCTGATTATTAATTATTAACCTATTTTGAATAACATTATTAGATTCTTATATTTGCTTCATCTTTATACTCTTATTCTTATTTTGCTTTACATTATTTTTTTGCTTTCTATCATTCGATACCAGATTTTTATTCATTATTATTATTATTCAATACATTATTATATTCTTATTTATATTTATTAATCATATTATTATTATATCAATCCTCTTTGAAATATTTAGCTTATTGCTCTTTTTATTATTAATGTCCAGTAGATTTGGATATAAAATTTTAGTTCTATGATATTACTACATGTTAAACTTAATAAATTTTATATTATTATTTATATTATTATATTTTATGATATTAAACTACTGTTTTTTCCTATGTGATTTTTGTTTTTTAGTTTTTGATGAAGAATGACTTGGAATTTTATGCCTATTTTACACATTATTAATTTTATTCAAATTATACATCGCCTTTTTAATTTTGTTTATGGAGCAACTTTATATTAGACTTGGTGTCTTTATTTTTATTTATATGTTAACTTTCTATATTTTGTTTTGTTTTATATTAATAATTCTACTAATTAGCTTCATTTATTTTTATATTTTATTCATCAAACTTCTATTATTTCAATCTTGTACATGCGTTTTAATTGGATTAAACAGCTTTGCTATCGTTAGTTTACTATTTGTGTTAAGTGTGAATAATTTTTGCTTTTTATTCCTAATATTTATTTCAACAAAAAATTATATCTTTTATTTATATTTAAATTTTCACTTAATTTATAGTATAAGTTTAGTATTACTTATTATTATATACTATTTTTTTATTATATATAATATTTTTGACTTTAAATACAATGAAAACTATTTTTTAATCAACTTCATATTTTTTTCTTTTTTTAATAACTTTTTAATAAGTTTACTACTTGCATGTCTCTTTCTTTGCATTGGAGCTATTCCAATTGTATTTGGATTTTTTATCAAAGTTTTCTGTCTATTATTACAACTAAGTTACCTTTGTATTTGTATTGGCTTTTTCTTTATAATATGACTTATTATTATTTATATTTTTTATTTTAGATTAATTGTTAATATATTTATTTTTTCTTATCAATTTCTCGGTTTTTGAGTTGTAAAATTATCTTTTATCAATATTAAAAATTTATTATTCTTCATTTGTTCTAGCGTATATATACTTTTCTTTGATATTATTAACTTATTTGATCTTATTCTATAACTCCAAAATCACAACTTTCCCTTTCTTCTCTCCTCCCCCTAACCTTTCCTGCTCTTTCTTCTAAAAGTTTGGCAAAGGCAATTCCCAATTCCATTTCCCCTTTTCTCCCCTCTTATCCTCCTAAAAATGGGTGTTTTCAAAACCGCCGTCGCCCGCCCGCCTCTCCCCAAGAATCTCCTCAAAATTCCCCTACTTTTCTCCTCCTTGCTTCTCTCCCATAACTTAAACAAATAGTTCAAATTCAAAATCCTTTTTCCTCCCCTCAAAAAACCCCCCTCTCAAAACCTTTCTCCTTCATTTCCTCTCCTGTCTCCTTCTCTTCCGCCCAAAATTCCTCTTTTACTTTAATAATATCACAAAATACTTATTTTTTTATTCTAAACTAATCTAACCTACACACTATCAACAAAAATAATAATAATACCCAGTATTGTAATTCCATTCATATTGGATATGCTAATACTACATATAATGCTAAAAAACCACTCATTCATATACTATAAAATAATATTAACGAATATGTTAATCATAATAATGAACTTCTACAATACACAAATCATAATATACAATTCAATATAAATAAAAATAATGAGAATAATAAAATAACCATTAAAAACAAACCCATAAACTTATCTGGGATTGCCTTTAAAAAACCGAATAAATACAAAAAAAATCATTCTGGTAATATTTTATCTGATGTTTTTAGTGTATCTACTATAACTCAAGATTCCTCATGAAATACAAAATACCAATTTATAAATATAACATACATCATACATAATAATATTGAAAATGCTAAAAACATATCTCTCAAATAAAACCACATACAAAAACTTAATCTTTCACAATAAAATGCAAACCTATCACAAAATGCATCAGAACTCATAAAATAATGTAGACAAAATAAATGTAAAATTAATATTATTAGTAATATAAATGGTAATAACACATGTAATACATGTAACTTTAATAATGTAAAATCGTTTATAAATTCACTTCCCCAAATTCAATAACATAATCATATACCTAAAATTGGTACTGTTGCTATAATATTACTAAACACCGTTAAACCTCAGTATGACATCATTGTACAAGGCAGTACATATCCTATAAAAGCTATTATTATTATGAATACAAACAATATAAAACCTATAAATCATACTAATATATGTGTGTCAAACAATATTATTAACGTTATTGACTTAAATATATGGATATATAATAGTAAATATAATAAAGATGTAAAACATATATGTACACTTCTTATCACAAAACCCAAATCAAAATCTCATAAAAATAATACAAAATATCAATTTGAACAAATAAAACAACTAAAAAATAATCAAGCTAAACACACTCCACAAATTATTTGCAATGCTATAAAAAATCCTAAACTAAAACCTACCCCATATATTCTGTATAAACAACCTGACATTAAAAGACCCTTTCTTTTTTCTCCGCTTTTATATAAAATTTATAACCATTATTCTTAACTTCCTACAAACTACCTCTTCATTCCAACTAAACCCTTTCCCCTCTCCTCTCTCTCGCTTCCTAAATCCTGTCTTCCCTCCCGTGTTCCTCCTTCCGCTCTCCCCCCTCTGCAAATTGTATTCCTTTGCCCAAAAACCCCTTTGTTTCTGCAAACAATCTCATCTGGTTTCCCCAAAACCCCTCTCTTCCCAAAACCCCTCCAAAAACCCTTCTCCCTCACAAATTGTTTTTCCTTTTCTTAACCTCCCTTCCTTCCCTTGGTCCGAAAGCCTCCCCTCTCCTTCAAAACCGCCTTCCTCAACTCTCCTCTCTGGTCCGTTCCTCTCCCGTTCCCTCTCTCCCCTCCCCTCAAAACCTCCTCTCAAAACAAACTCTTCCAAAACCCTCCTCCTCTGGCGGTGTCCCCCAAAAATCCCCTTCCAAAAAGCCTTTTTATTCAATTTTAAACAATCCTCAATAACCAAAAATAACCTTCATCGATCTCGGTCCCCTCTTTCCTCAGAAAGCCTTCTGCTCCCGCCCTCCTCAAATAATGCTCCGCCCGCCGTCGAGCTCCCCCAAAAATTCCTCAAATCCCTTTGGGGTGTTCCACAAAGCTGAATTCCCGGCCCCCCCACTTTCTTTGGTCTAAAACTGGTTTCCTTTTAACCCCCAAAAACCCCCCTTGCTTCTCCCTCTCGCTAATCCCGTTCGAATCTGCTCCCTTCCTTCTCCTTCACAAAATCAAAAATCCTTCGACTCTCCCCTCCTCGCGGCCCCCTTCTAAATAATCAATTCTTTCTGCCCCAAAGCCGCTATCGATTCCCCTCTCTCTCCTCCCTGTTTAAAATCCCCTCCCCCTCATCAAGAATCCATTCCTGAAAGCCTGCTCGCCCCAAAACTTCTGTCTCTTTGTCAACGAAATTCCTCTGTCTAAACCGGAGCCCCTTACCCCTCTGTTCCTCCTTCTCGGAAAGTTTCAAATCTTTCGCTTGCCCGTCGCCCTCGCCTTCTCCAAAATGCCTGCTCTTCCCCATCTTCTAACCTGTCGAAATCGGAAGACATTGTTCTACACTTTTATATTCACATAACTTTTCTGTACCACGATGCAAATCACAAATTTCATCAATAAATCTTATCCCCTCTCCTCCAACTGTGCTGAAACGGGTGCTGTGGACACTGTCGTCTGTCTCCTCTTGTACTTATCATGTAGTCATGTTTTTTTTATATCATAAATTAATATACAAAAATGTTCCTTATTCATTTTGTGCATTACAAAACCATATTACAAAAATATACATTTAAATTTAAACATATTTTTTTGTCTATTGATAAATACAATAGTCTGTTTTTTAACATATCTGGCATTTTAATTTGACTGAACATTATACACATTAATATTATACTAATAAAATATTCTTTCTTTATATTAATAAATAATTTTGAATATTTAATAATATCAACTTAATTTTTTTTTTTTTATAAACAGAATGGAATTTTAGACGAGGAATTAATTTTGGGGAGAGGGTTGGGGAGAGGAGGAGGATTGAGAAAGGAGAAGTTGGATTGAGAGAGGGGGCGAGGGTAAAGGGGGCGGGGGGTTTGGTAGGAGGATGATTGGGTAGCGGGGGAACGCTGAAGTGATTTGGGTAGGGAAGAAACATCGAGGAGTTTTGGGGGGAAGGATCCAAGGGGAGAGGGGTTGGGAGGAGATAGAGACGACGAGAGGGCAACCTTAATTTAGTCAAAATTTAATTTCACCATGTAATTCTAAATTTCTCACTCCCCCTTCTCCCCTTCTCTCCCCCTCTTGAAAGAAAGCGCACTTCAAATAAGGCTCCCCTCCTGAATGCGTTGGCAAAAATCTGTCGGGCCTGCTCCCCTTCCGAAACAAGAATCTCTGTTCTCCGCCAGAAATGCCCCCTCCCCCCCGAAAAACTCCTGCTCAAAATGGGCTTTCCTCGCGCTCCGCTCTCCCCCAAAAATAAAACGCTGGTTCCCGCCTCTCTGGTTCTCTGGGAAATCAAAATGAAAATCCCCACCTTCCAAAAACTCCTCTTTTAATCAACCAAAACTTAAAATTATTAAATTGATTCTAATCTAGTTAAAATATATTTTTATAAATATATTAATTACTGCACGTTATTTTTATTATAAAAATTGGTGGGCAACAATACCTTTTTAATTTCTTATTTTATCTACACATACATATTTAATATAAATAATAAATTTTGATTATGATATTAACACTTTCAATTTATAATCCTTATCATGGTATCAAAAACTACAAATATTATCCTATTAATTATATGAATAAATATAATATAATATAATTTATAATTACTATAATTTTATATTTGCATATACCTAATGGTGTTTAAAAACAAATAAAAATTATTTATATTTTTATTGGTTAAATCAGCACTTAACAATTTAATATGATAATTGTATAATATTTAAAAGCATAGAAATTACCGCAACGGCTGGCATCCATTTCTGACTAATAGATTAATTTAATTTATTATTGATATATATTAATTATTTTTTTTTATTTTTCCACACCCATCTAATAGCATTAACAAAACAATCTAATCAAAATTATAAATTATTATTAACTATTCCTAAAATTTTATACAAAAAATCTTTCAAAAATAAACCTTTATAAAATGATAAAACATTTAAAAAAATTAATATGAATACTAACAATTGACCATAATTTATATAAATTATATTCTTCTTTCTTTTTTCAATAATCAATCCTTGCGTACTTATATTAATTATTATTAATTATAAAAATTAAATATATAAACAAATCTGCTTTACAACGATTTTAACCCAACTAACGAATTACTATTTTGATGAACAATCAATCATGGTAATAAGTAGACGATGAAACACATTTATTTTTAATGCTTGTTAACCTGCTCGAACCTTTTATAATTTCAAAGAATATAGTTCTTATGCTATATAAATAAATATAGTATTGCCCCAATCAAACATACAATTACATATCATAATGTTCTCTTTGTAAAGGAGAGTAGGACTTGCCCTATTTTAATTTTTTAATTTTTATTAAAATTTTGATATTAATTCATACTTTATTTTATTTGTTGTAATTTAAAAATTTTCTATGGAACACTTTAATATTTAGTTAACAAATTACTATGCTACAATAATATTGCAATTGAGGATATTTTTTATTTTAAGAATTATTAATATTTAAATATATTTACAAGAATAATCTTAAATAATTATCTTAGACAAACGCATTTAATAAACGCACTTAAAATACGATAATTTTATTAACAATATTTTTATATTTTTAAAAAACTATACACTATAATAATACTATACAATATAATAATAAAATACTTTTCATTAAACAAATATTAAATATTAAGTTATATTCATTTATACTTTTCATTTACCTACTAAAAATATACCATTAAAATACTTTAGAATTACAAATTATACTTGTACTTTTAATATTCAAATTAACTTAGATTATTATATATAACATTTTAGTTAAACAGATTAATTTTTAAATTGTTCATAATATTTACAAAGAAAAATAAATATTTATTTATTAATTCAACTAAAATAATCTTACTATATTTATTTGGTACATATAGAACAACTGTAACATCTTTAATTAAATATTTCAACATCAAACTAAAAATATTAAACTAATAATTACAGTTCAATAAATTTTAAAATATTATTTAAATATATTAATCTATAAATATATATCTAAATATAAAACAACAAATTTAAAATTTAAATATAATACACCTATTATATAAATAATACAAATAATAAATTTACTACACGGAATTTAAATATTTATTTAAAATATAAGACACCCATTATTATAATATTCTTCTTAATTGGTAAAATTTGGATTACAAATTTTAGATTTTTAAAAGCTTTTCTAACTAAATAAAATACACATAATAAACTAAACATAAACCAACCACAAATCCTTTACATAACAATTCAATAAATAAAACTAAATTAAACTAGAAAGTCATAACTATGCCTACCAACCTTAAAAATGTTTGATCTATAAAAAAATTTAAATTTATTGGAATTATTTATTAAAAAACCAAACAAGTTTCGAATTAGAATAAACCTAAATTTAAATTTGACGTCAAAAAAATTATATAATTTTAATAGCACAAAAAACATGTTTTTTATTGATAACTTAAAATTAAATTCAAATTTAAACCCTCATGTCCCAAAAAAACCTAAAATAATTTAGAAAAATAGTTTAAACCAGATTAGTTACAATTTATAAAACACATTATTACAAAAAAAACCTACTACCAAAATTTATACATTCATAATTTTAAATCAATTCTTAATAAATCACCTACCAAAAATTGTTTCAAGTTTTGGAAATTGGAGGTTTGAATTTAAGTTTAGCTTCTCTAATCGAGTACATATAATAAACACATACATAAACATATTGTATAACCACAAAGCCTTTACATAACAATTCAATGATAAAACTAAATCTAAACCAAAGTCATAGCTATTCTCCCACTAACTAACCTTGAAAATGTTTGGTCAATAAAAAATTTTAAAAATTAAACCAAAATTAAAATACCAACCATCCTTACTAAATTAAAATATTTTTGCAAAAGATTTGTAAAATATTTTCATTAGTAAAGAAGATCCTATTTAAATTTGGATTTAAAATTTAAAACTCAATTATAAAAAACCCAAAACAAATTTCAAGTTGGAATTTAAAATAGCTAAAACCTAAATTTAAATTTAATTTCGAATCAAAGAGTTATATAAAAACTCATAGCAACAAAAAATGCCATGTTTTTTATACGACTTGACCTTGAAACTAAATTTAAATTCAAGTTCGAACCTCCAAATCCCAAAACTCAAAATAATTTAGAAAAATGGTTTGCACTAAACTGATTACATTTAAATCACAAACACCCATAAATAACTGATAATAAAAACGCATTATTACAAAAAGTTTTACTACCAAAATTTATACAGCGGTGATTTAAACCTATCAATAAAATACCTACCAAAATTCCAAAATTGTTTCAAATTTTGAAAATTGAAAATTAAACTTAAATTTAATTTAAATTTTCAAATCGAAAAGCATTTTCGATCAAACTAGAAAATATATAATTTTATATTTTCATAGCCCGCCCATATACAAATTGGACTTGGTAATTTTAGATCTATCCTCAAAAAGATCTTAACAAATAATCGCAATTAGGGACTTGAGGAATTCTGTTCTTATCCTAATTCATAATTACTTGCTTTAAAATTACCCATTAAACCCATACCCAACTCACCCATCCCATAAAAAATTTCGCATGCAATAGTGTTTTTACAAAAATAAATTTACTTTGTAAATTTATTTTTTTAAAAACACAATAATAGTGTAAACTATAAATCTCCATTATTATCATGTTTAATTTCCTAAATTATACTATCTTAAATTACACTATCATACTTTTACACTATATAACTTTTAATTATCTATATACACTTACATATAATATTACCTACATACTTATATCTTATTATATATATATATATATATTATTATTATACTATGCCTAACTAGTTGCTTACTACCTACTACATCCTCTACTTACACAATCTTTTGCTTTCATCCTTCTCAATTGAACTTAGTAATAATGGAGAAACGAAAAAAATTACATTCTTAACCATTCTCCTCTATGAAAAATTCGAAAAAAAACAAATTTATAGTGACAGATACTTCAATCTTTAAAAAACCTCACAAACAAAATTCAAGAAAGTCAAACTCCTTATTTTTTTTCTTTGGAATTGAATAAAAATCGAACTTTTAATTTTTAAATTTCACAAAAAAAATTTCAAAAACATCAAATTTTTTAATTT
>T_brucei_brucei_J10_#Zambia_Hyena_1973
TTTTTTGGTTTTGGCTTATTTTTTTGGTTTTGGCTTATTTTTTTGGTTTTGGCTTTTTTTTAATTTTGACTTATTTTTTTATTTTGGCTTATTTTTTAATTTTGGCTTATTTTTTTTTAATTTTGGCTTATTTTTATTTTTTTTGTTTTATTTTTTAATTTTTTGTTTTATTTTTTAATTTTTTGTTTTATTTTTACAAAAAACTGAAGTAATTTTTTAATTTTTTTTTAAATTTCAACCCATATATTTTTGGTAATTTTATATATTAATATTTATTCTCTTCTTTTTTTACTTATTTAAAATTAATTTTTATTTTATTTTACAAAAATTTTAACTACTACTTTTTTATTTCTAAATCTAACTTATATTTTTCTTTGAAATATGTATGTAACAAAACAATTTTGTAATATTGTAAAATATTTTGACTTTTTTACAAATCTAATTTGGTTTCTTTACTTTTTTTACTTTTAATTATACTATTTATACATACAATATCCACAAAATACAAAAAAATAAACAATATTTCAAATTATATCTAAAATATATAACAAAATTTCATACAAATAATAACATAAACATGATCATACAAACGAAATATCAACAACAAAATATCGTAAATACTATTAAAATTATTATTACAAAAAAAATTCTCCAAAACAACATTATACAATCTATATTGAAAAAATAAAAAAATAAACAACCATAATATAAAAATCCTACTGATAATATTAGAAAAACCACAAAAATTGCTATATCAAAAAAATTATAAAAATTTAAAAAAAATGATCAAAATACACAATAACTTGAAAATACAAATATACATATAAAATCTATTATAAAAAATATACTTAAAATACACATATACAAACTTATCAAACAATATACTAAACAACATTCATAATCAAATAATAAAAATAAACAATCAACCAAACAAAAACATTTGAACACAAACATCAAAAAAAATAACAAAAAATAATTATAAACCATTGTAAAAAATATAAAAATTATACTTATAAACAAAAATTCTATTATATTATAAAATGATAATAACATCAATAAAGCTAATAACATATCCTTACAATAAAAACCACATAAAAATCAAATTGAACATGAGTTTAGTATTGCGAATATTAATAACAAACGCGCTAACACACAACCACAAAAATACATAAAAAAATAACATCTTAAATCCTGTAACCCAAAAAATATATGTATTCATACACCTAATACTATAAATAATGTTGCTTTGTAGAACATATGGTAACAAAAAAATAAACTACCTATATATATATCTATACACAGACAACAAAACATAGAAAAACTAATTTGGCATATTGTGCTGAATGCTACATATCGTTTTACGTCAAAATTATAAAACACACACAACGTCATTAATATTAAAATTAATGTAGACCATCCTATCAAATTATAAAAATAACTAAATCAAAAATCAAAACATCAATAAACAAAACTTAATAATATTATTCCACAAACAACTAATGTAGCTGCGTGTATTAATGCTGATACTGGAATAGGTCCTTCCATAGCATCTGGTAATCATATATGTAATCCAAATTGTGTGCTTTTTGTGAACGCACATCCTACTAACAAACATATAGAAAATTCTATATAATAATAATCCATACAAAAAAAATTTAAAAAATAAAAAGTTGTCATACAAAAACCATTTGATAAAAATATTATAGAAAAAGCGAATATTAATAACACATCTCCTATTTTACCTATAAAAAAAGCTTTAAAACCGAATTTTAATGCAAAAAAACGGTATCAGAAATATGAAATTAAAAAAAATGAGAATAACCCTAATAACTCTCATCCGCAGTAAGCTGTTAAAAAATCGTATGATAGGATGAATAAATTCATACATACAACAAATATTCAAAATATAATCAAAAAACGTCCTAACAACATATCAAAATACATATAATAAAATGCGTAAAATACTATAAAACAAAATACCATATTTATCAATAACATTATAAACATATAAAAACCTGAACATACGTATGTTAATCATATAAAACAAAAATCTAACATTAGTATTAAACAAAAATCATAATAATAATAACCGTATAAACATACTGATACCATTAAAAAACTAAATATCATACACAATACAATAAATATTATCATTACTAAGGATAACCAAAAACTTAGAAAATTCCTACCAAACATAAATGAACCTGATATAAACCCGAACATTATAAAAAATAAAAAAAAAATTAAAAACATATCTTATCCTAAAATCTCTTCTAAACGATGTTTCTTTAACCAAAACAAAGGGTTCCCCCCACCCAAATCTTTTTGAAACTCTCCTCCCCGCCTCCCTTTTATTCAAAAGAAGCTCTCCGTCGGTTCCGGCTGGGCTCGAACGGCTCTTTCTCTCCAGTCCCACTCAAAAAATCCTCGCCTTTTTTACTTTAGTTTGTTATCAAAAGTGTATTAGGGATTTTAAAAGGAGAGAGCAGAGCGGGGGGCGGGGTTGAGAAGAATCACGGTGTGAACAGGAATGGAGTGTTGGAGAAACCATAGGTTTTGGGGTGGATGGGAGATGGGTTTTTGGGGGGAGAGGTTTTGATGGGGAGAGATCACTGAAGGAGGTAAAGGGGTTTATTTGTTGTATTATACATATTATATTAATAAATATATAAAATAATAAAATACTATAGTTGATATAGATATTGACATAAATACATATATATCATTTATACTAACATCAAGTCTAAGATATTTATCCAACCATACAAATGAATAAAAACTTAAACACATATAAATATATATTGATGATAAAAATATCGTTAAAGTTACTATATAAAAGCTTATTATATATATAAATGATATAGATATCAAACCGTATAAAATAAATATATCTACATAAAATAACAACATAAACGGGAAATCTATATTAAATAAAAATAAACATAAAAACAATGAACTTCATATACTAATACCAAAAAATGAAATTAACAATAAAAAAATTCTTACACCATAATTGTCGTACATATATCCTATTACAATAAACATAAATGATGAACTTAGTATATGCGCTAGATTACATAATATTAGTAAACCTACAAACAAAATGTCGTTATGCCATAATAATATTAATCCTATACCCGTGTGTATTATTGACCAATTGGCTATTATTTTCTTGTAGTCTGACAAAAATATTAATGACATTGCTATAAATACTAAACCTAACACAATTATACTATCTATAAAACCTAAAAATCATATTGATATTGTATTAAACGCGACAAATAAAAATTTGTATACACCAAAAAAACCTATTTTCAACACAATACTCGCTAATAAAACACTCATTTCTGTATTTACCTCTACATGCATCTCTGGTAGTCACACATGGAATGGTCAGATTGGATATTTTATAGCAAACATTATAAATAATAATATTCATATAAAAATTGCCGAATACAAACTATCAAAATAGCATACATCAATAAAAGCCTGTAGATTTATAATATTGAAATGAGATATCACTATTATACATATAATTATACATACCACTGAACTAACTGAACTAAATATTATAAGGTAGAATATAGCAAAAATAAATCTATTATTAAAATTAAAAAATAAACTTACTAGACATATAGGAAAAAATAGACTTTCGAATGCTATCATAAAACACATAAAATCATCTAATATTATTATTAACACTACATTAATATATATATACATATATATCATTACTATGTAAAAATATTTATTATACGATACACATTTCTTTGATAATAAAAATATTAATATGTACATAATAATTCCCATAAAAAATACAAATCATAAACTGATGTAATTTAAATATATATTTACATATACATAATTGATTTCTATTCCAATACAAAAACTATAGTTTATATATATATATATTATTGTAACAATTAACAATATAAAATTTATACATATTAAATTTAATTTTAACATTCAATTACTCTAATTTAATTTTATTTTTGTGCTTTCTATAAATCTCATTCTTATAATTTATTGTTATCTTTGTGTATTTATTAAAAAGGGGCTTTTAAGTTTGGTTGGGATTGATCTATGAGGAAAGGGGGGTTTTGTGGGGGAGAGGAAGGGGGATTTGGGGAAGTTGAGTTTGGAAGAAGGCGAAATTGAAGGGGGGTTTGATTGGGGGGTTTTAGTTGGGGAGAGAGTTGTGGGGTTTTGTGGGGAGGAGGGGGAGAGGGGGTTGATGGAATTTTGATTTATAATTGCGAAGAAATAGTTTTGTTTTTATTTTGGTTTTATAAAATGTTTTTTCTATGTCTTGTTTGCTTAAGTGTTTCTCACAAAATGATTGGGATTTGTTATCTTTTAGTTGCCATTTTATGTGGGTTTATTGGGTATATTTACTCCTTATTTATTAGATTAGAACTTTCTCTAATTGGTTGTGGAGTTTTATTTGGTGATTATCAGTTTTATAATGTACTCATTACTTCACATGGGTTGATTATGGTTTTTGCTTTTATTATGCCTATAACTATGGGTGGATTTACAAACTATTTTGCACCCGTCATGGTTGGATTTCCCGATATGGTATTTCCTCGTATAAATAATATGAGCTTTTGGATGTTTATTGGAGGATTTGGTTGTCTAGTGAGTGGGTTTTTGACTGAAGAGGGTATGGGGGTTGGTTGAACCTTGTATCCTACGTTGATTTGTATTGATTTTCATTCTAGCTTAGCATGTGACTTTATCATTTTCTCTGTGCATTTTCTTGGTATATCTAGTATATTAAATTCCATTAATGTTGTAGGTACAATTTTTTGCTGTAGACGAAAATATTTTAGCTTTCTTATTTGAACACTTTTTATTTGAGGTGCCTTGTTGACATCCATACTTTTGATTATTACACTTCCCGTTTTAGCGGGTGGAGTTACGTTATTGTTGTGTGATAGGAATTTTAACACATCATTTTATGATGTTGTTGGGGGTGGAGATCTAGTTTTATTTCAACACCTATTTTGGTTCTTTGGACATCCAGAGGTTTATATCATAATACTACCTGTATTTGGATTAGTTTCCACTATTATTGAAGTTACAAGTTTTAGATGCGTTTTTAGTTCCGTTGCTATGATTTATTCTATGTTACTAATATCTGTATTAGGCATGTTTGTTTGAGCACATCACATGTTTGTTGTTGGTATGGATGTTGATTCTAGAGCTTATTTTGGAAGTATTACTGTACTAATAGGCTTACCTACATGCATTAAATTATTTAATTGGATCTATAGCTTCTTATTCACAGATATGTGTATTTGTTTTGAAATTTATTTTATATATATGTTTATACTTATGTTTCTTGCTGGTGGATTAACTGGCTTATTTCTATCAAATGTTGGTATTGATATTTTGATGCATGATACTTATTTTGTTGTTGCACATTTCCACTATGTTTTATCACTTGGTGCTGTTGTAGGTGTTTTTGGTGGGTTTTTTCATTTTCTTATGAAATGAATTCCTATTGAACTTCACACATTTTGATTATTTTTCTTCATTTCCACATTATGATTTGGTTCTAATATGGTATTTTTTCCTTTACATAGCTTAGGGATGTTTGCTTTTCCGAGAAGAATTTCTGATTACCCTATCAGTTTTTTATTTTGGAGTGCGTTTACATTGTATGGTATGCTCTTGTTGACTTTTTTAGTTATATTTTGCTGTTGTTTGTTTAATGTTATATTATTCTGAGATTACTGTTTATTTTTTATTAATTTGTTTACATATAGCTTATCTATATTCTTCTATTTTTATACATGAGTACCGGTTTGTATGGCTATTTATTTACTTGTTATTGATTTTGCGCATATAATACTTGACTATTTATTAATAATACTTTGCTTTTGCTTCGTATTTTATATTTTTTTTTGACAAGCCTTCCTACTATTCTTTTATATATAAATTGATAATAACTGTGTTAAACAAAACTGATTATTTTGATAATAAAATATACTATATGATAATATATCGTAATTATATAATGATCCAAATATATCAAAATATAATGATAAAAATAAAAAATCTTTTAAAAAAAAACTAAAAAATGATATAATAAATAAAATTAAAATAAATACAAACACAAAAAATACATCAAAATATATAAACTTAAAAAATATTAATATTGCTGGCATCAATATATAACAACTTCTACTATATATCATATATAATCAGTATACATAATATAATAATATGATTTGTATACCATACACTAAAAATGTAAATCCAAAAAATAAATTTATTACCAAAAATAACAATAAAAATAATAAACCTAAAATTATCACAAAACTAAAAAATCCGTAGATAAAATTAAATATAAAATTAAAATATAATAATAATAAACTTATAAAATCTAAATATACTATATCACATAATAATATAGATACAAATATATCAAAATTAAAGAATAAAAAATCCATTATTACTATAAATAAACATCGTATTACAAAAAATATAAAACAAAATAAAAAATATATTACAAAATAAAATAAACAAAATAAATATGCACAAAACATTACATTAAACATATACAATATTCCAAAATAATTATATATATAATTAGAAAAACTTATAAAATCAAAAAATATGTGGAATGTCATAAATATAAAAAACTCGATATAATATATCAAAAAATTTATACCAAACGCAAAAAAAAAACATATAAAATTATATAATATATATATATAATATATGTAATATCCTGTAAATAACATTGTTAATGAACAAATTCCAAAAAATGTTATAAATAATAATACAAACACAAAACTAAAAAAAATTCTAATAAAAAAACCCAAAACAAATATAAATATAAATGTAATACATACAACAAAATCGAATACAAAATCGTATAATATAAAATCTAGATCAAACCATCATAATATAAAATCGTATGTTCTAATACATAACAAATCAAAAACACGACTCAATCAAAGCCAATCTTAAAATCCCCTTTCATTAATAGATTATATACCTTCCTATATAAAATTTATTACAATAGGCATAAAACCGTGTAATACACCACACAATTCACTACATTGGCCGTAAAGAGTTGCGTTATTTGTGGCAAACAAAATTATTTCATTACACCTACCAGGTTCTCTACTTTTATACCTAAACTTGATATTGTGAATGAATGTATTACGTCTACTGCAGATACTCATAATTTATAAATAACCAAACTTAACAATGTCAATACATGGTTGCACTGTAATATTCTTAAATCTCCTATTAAATAATCACTTTCTAATATTAAATTACTAAATATTGTAGTTTCTCCAAATAAAAAATATACCCAATATCACTGAAAACCTATTACTTTACACAAATCAAAACTCACAAAATTTATACAACTAAAATACAACAACAAACACAACCTTAACAATAAACACAATATAAACATCATTCCGAGTACAAACCAATATGTATCTATAAATTTTGATGATATAAAATCTCATGTACAATATATATTATTCATTTTTGTTACAGTTAATACTGTTGCTATAATCAATGTACATATTCATACAGATAAAAATATTGAAAAAGATATTAATACAATTATTGAATCCATTAAAAATATCATTCAAAAAGTTAATATAAAACTCATTTGTTATTATTACATTTAGATATATGCATACTTATTATTATATTTATACTCGTTTTATCTGTCTTATGTGGGTATGTTAGTTTATGCGAGCGTAAAATTTTAGCTATTGTACAATTTAGAATAGGACCTGCACTTTTTTTATTCGGTCTTCTTACTCCTATTACTGATGGAGTTAAATTATTTGTTAAATTTACATTGTTTGTAATTGGTGTTGATTCTATACTATTTATATCTAGTTTATTCATTACAGCTTTTTGTATTTTTTTTCCTTGATTCTTTTTCCCACTTGGATTCATAATAATATTCGACAAAGGTTTTACACTTCTTTTTTTATTAGGATTTCATTTATTTTCTAATGTATTTTGCATTTTTTTCGTTGGTTGTTTTTTATTTTCAAGCTGCTTTATTTACCTAGCTGCTATGAGAACTTTATTTTTTAGTATTCTATCTGAATGTTCCATTTTAATTCTACTTTATTGTATATACATACTAGACTACTTTTGTTTCTTTGGCATAAAAGATATTTGTATAAGTCAACTTTCTTTACAAAATTGCTTTATACTTGGTCTTTTATTCATTTGTCTATTTTGAATTGGACTACTTCTTGATGGATTATGTTTACCCTTTGATTATTTAGAGTGTGAAAGTGAACTTGTTGCTGGTCTTGTTACTGAGTTGTCTGGTATTTTTTTTGTCATATACTCCGTCCTTGAAATTAATCATTTATTACTAACTACTATATTATTTAGCTGCTTATGTTTTGGTGGTCTTTTTATATGCTTTAAATCTATTCTTATACTAATTCTAGGTTTTCTTATACCACGTGTTATATGCTGTAGATTAAAAATTACAACTGCACAAACATTTATATTACTTTTTTTATTTACAATGGGATTCATCAATTTTTCATTTATTGCTATTACAAAAATTATTTGCATACTTTTTTAATCTAATAACGAAACTTTTCTTATGTCCTTCTGTTTCCCATCCCTTTTCTCCTCCTAAAATCCTCAAAAATAAACCCTCTGTCCCTAAACCCCCAAAAAAATCCTTGTTTTTATATATCATACATATATTTATATTTCTTATTATCTACAGCTTTATTATCTTATGTGATTATACTACATTGACATTACTAAGCTTTGATTTACTCTGATTATTACTTATTAACCTATTTTGAATAACATTATTAGACTCTTATATTTGCTTCATCTTTATACTCTTATTCTTATTTTGCTTCACATTATTTTTTTGCTTTCTATCATTCGATACCAGATTTTTATTCATTATTATTATTATCCAATACATTATTATATTCTTATTTATATTTATTAATCATATTATTATTATATCAATCCTCTTTGAAATATTTAGCTTATTGCTCTTTTTATTATTAATGTCCAGTAGATTTGGATATAAAATTTTAGTTCTATGATATTACTACATGTTAAACCTAATAAATTTTATATTATTATTTATATTATTATATTTTATGATACTAAACTACTGTTTTTTCCTATGTGATTTTTGTTTTTTAGTTTTTGATGAAGAATGACTTGGAATTTTATGCTTATTTTACACATTATTAATTTTATTCAAATTATACATCGCCTTTTTAATTTTGTTTATGGAACAGCTTTATATTAGACTTGGTATCTTTATTTTTATTTATATGTTAACTTTCTATATTTTGTTTTGTTTTATATTAATAATTTTACTAATTAGCTTTGTTTATTTTTATATTTTATTCATCAAACTTCTATTATTTCAATCTTGTACATGCGTTTTAATTGGATTAAACAGCTTTGCTATCGTTAGTTTACTATTTGTATTAAGTGTGAATAATTTTTGCTTTTTATTCCTAATATTTATTTCAACAAAAAATTATATCTTTTATTTATATTTAAATTTTCACTTAATTTATAGTGTGAGTTTAGTATTACTTATTATTATATACTATTTTTTTATTATATATAATATTTTTGACTTTAAATACAATGAAAACTATTTTTTAATTAACTTCATATTTTTTTCTTTTTTTAATAACTTTTTAATAAGTTTACTACTTGCATGTCTCTTTCTTTGCATTGGAGCTATTCCAATTGTATTTGGATTTTTTATCAAAGTTTTCTGTCTATTATTACAACTAAGTTACCTTTGTATTTGTATTGGATTTTTCTTTATAATATGACTTATTATTATTTATATTTTTTATTTTAGATTAATTGTTAATATATTTATTTTTTCTTATCAATTTCTCGGTTTTTGAGTTGTAAAATTATCTTTTATCAATATTAAAAATTTATTATTCTTCATTTGTTCTAATGTATATATACTTTTCTTTGATATTATTAACTTATTTGATCTTATTCTATAACTCCAAAATCACAACTTTCCCTTTCCTCTCTCCTCCCCCTAACCTTTCCTGCTCTTTCTTCTAAAAGTTTGGCAAAGGCAAAATTCCCAATTCCATTTCCCCTTTTCTCCCCTCTTATCCTCCTAAAAAATGGGTGTTTTCAAAACCGCCGTCGCCCGCCCGCCTCTCCCCAAGAATCTCCTCAAAATTCCCCTACTTTTCTCCTCCTTGCTTCTCTCCCATAACTTAAACAAATAGTTCAAATTCAAAATCCTTTTTCCTCCCCTCAAAAACCCCCCTCTCAAAACCTTTCTCCTTCATTTCCTCTCCTGTCTCCTTCTCTTCCGCCCAAAATTCCTCTTTTACTTTAATAATATCAAATACTTATTATTTTATTCTAAACTAATCTAACCTACACACTATCAACAAAAATAATAATAATACTCAATATTGTAATTCCATTCATATTGGGTATGCTAATACTACATATAATGCTAAAAAACCACTCATTCATATACTATAAAACAATATTAACGAATATGTTAGTCATAACAATGAACTTCTACAATACACAAATCATAATATACAATTCAATATAAATAAAAATAATGAGAATAATAAAATAACCATTAAAAACAAACCCATAAACTTATCTGGAATTGCCTTTAAGAAACCGAATAAATACAAAAAAAATCACTCTGGTAATATTTTATCTGATGTTTTTAGTGTATCTACTATAACTCAAGATTCCTCATGAAATACAAAATACCAATTTATAAATATAACATACATCATACATAATAATATTGAAAATGCTAAAAACATATCTCTCAAATAAAACCACATACAAAAACTTAACCTTTCACAATAAAATGCAAACCTATCACAAAATGCGTCAGAACTCATAAAATAATGCAAACAAAATAAATGTAAAATTAATATTATTAGTAATATAAATGGTAATAACACATGTAATACATGTAACTTTAATAATGTAAAATCGTTTATAAATTCACTTCCCCAAATTCAATAACATAATCATATACCTAAAATTGGCACTGTTGCTATAATATTACTAAATACCGTTAGACCTCAGTATGACATCATTGTACAAGGCAGTACATATCCTATAAAAGCTATTATTATTATAAATACAAACAATATAAAACCTATAAATCATACTAATATATGTGTATCAAACAATATTATTAACGTTATTGACTTAAATATATGGATATATAATAATAGATATAATAAAGATGTAAAACATATATGTACACTTCTTATCACAAAACCTAAATCAAAATCTCATAAAAATAATACAAAATATCAATTTGAACAAATAAAACAACTAAAAAATAACCAAGCTAAACACACTCCACAGATTATTTGCAATGCTATAAAAAATCCTAAACTAAAACCTACCCCATATATTCTGTATAAACAACCTGACATTAAAAGACCCTTTCTTTTTTCTCCGCTTTTATATAAAATTTATAACCATTATTCTTAACTTCCTACAAACTACCTCTTCATTCCAACTAAACCCTTTCCCCTCTCCTCTCTCTCGCTTCCTAAATCCTGTCTTCCCTCCCGTGTTCCTCCTTCCGCTCTCCCCCCTCTGCAAATTGTATTCCTTTGCCCAAAAAACCCCTTTGTTTCTGCAACAATCTCATCTGGTTTCCCCAAAACCCCTCTCTTCCCAAAACCCCTCCAAAAACCCTTCTCCCTCACAAATTGTTTTTCCTTTTCTTAACCTCCCTTCCTTCCCTTGGTCCGAAAGCCTCCCCTCTCCTTCAAAACCGCCTTCCTCAACTCTCCTCTCTGGTCCGTTCCTCTCCCGTTCCCTCTCTCCCCTCCCCTCAAAACCTCCTCTCAAAACAAACTCTTCCAAAACCCTCCTCCTCTGGCGGTGTCCCCCAAAAATCCCCTTCCAAAAAAGCCTTTTTATTCAATTTTAAACAATCCTCAATAACCAAAAAATAACTTTCTCGATCTCGGTCCCCTCTTTCCTCAGAAAGCCTTCTGCTCCCGCCCTCCTCAAATAATGCTCCGCCCGCCGTCGAGCTCCCCCAAAAATTCCTCAAATCCCTTTGGGGTGTTCCACAAAGCTGAATTCCCGGTCCCCCCCTTTCTTTGGTCTAAAACTGGTTTCCTTTTAACCCCCAAAAACCCCCCTTGCTTCTCCCTCTCGCTATCCCGTTCGAATCTGCTCCCTTCCTTCTCCTTCACAAAAATCAAAAATCCTTCGACTCTCCCCTCCTCGCGGCCCCCTTCTAAATAATCAATTCTTTCTGCCCCAAAGCCGCTATCGATTCCCCTCTCTCTCCTCCCTGTTTAAAATCCCCTCCCCCTCATCAAGAACCCATTCCTGAAAGCCTGCTCGCCCCAAAACTTCTGTCTCTTTGTCAACGAAATTCCTCTGTCTAAACCGGAGCCCCTTACCCCTCTGTTCCTCCTTCTCGGAAAGTTTCAAAATCTTTCGCTTGCCCGTCGCCCTCGCCTTCTCCAAAATGCCTGCTCTTCCCCATCTTCTAACCTGTCGAAATCGGAAGACATTGCTCTACACTTTTATATTCACATAACTTTTCTGTACCACGATGCAAATCACAAATTTCATCAATAAAAAATCTTATCCCCTCTCCTCCAACTGTGCTGAAACGGGTGCTGTGGACACTGTCGTCTGTCTCCTCTTGTACTTATCATGTAGTCATGTTTTTTTTTGTATCATAAATAACATACAAATGTTCCTTATTCATTTTGTGCATTACAAAGCCATATTACAAAAATATACATTTAAATTTAAACATATTTTTTTGTCTATTGATAAATACAATAGTCTATTTTTTAACATATCTGGAATTTTAATTTGACTTAACATTATACACATTAATATTATACTAATAAAATATTCTTTCTTTATATTAATAAATAATTTTGAATATTTAATAATATCAACTTAAATTTTTTTTCTTATAAATAAAATGGAATTTAGACGAGGAATTAATTTTGGGGAGAGGGTTGGGGAGAGGAGGAGGATTGAGAAAGGAGAAGTTGGATTGAGAGAGGGGGCGAGGGTAAAGGGGGCGGGGGGTTTTGGTAGGAGGATGATTGGGTAGCGAAGGAACGCTGAAGTGATTTGGGTAGGGAAGAGACATCGAGGAGTTTTGGGGGGAAGGATCCAAGGGGAGAGGGGTTGGGAGGAGATAGAGACGACAAGAGGGCAACCTTAATTTAGTCAAAATTTAATTTCACCATGTAATTCTAAATTTTTCACTTCCCTTTCTCCCCTTCTCTCCCCCTCTTGAAAGAAAGCGCACTTCAATAAGGCTCCCCTCCTGAATGCGTTGGCAAAAAATCTGTCGGGCCTGCTCCCCTTCCGAAACAAGAATCTCTGTTCTCCGCCAGAAATGCCCCCTCCCCCCCGAAAAACTCCTGCTCAAAATGGGCTTTCCTCGCGCTCCGCTCTCCCCCAAAAATAAAACGCTGGTTCCCGCCCCTCTGGTTCTCTGGGAAATCAAAATGAAAAAATCCCCACCTTCCAAAAACTCCTCTTTTAATCAACTAAAACTTAAAATTATTAAATTGATTCAATCTAGTTGAAATATATTTTTATAAATATATTAATTACTGCACGTTATTTTTATTATAAAAATTGGTGGGCAACAATACCTTTTTAATTTCTTATTTTATCTACACATACATATTTAATATAAATAATAAATTTTGATTATGATATTAACACTTTCAATTTATAATCCTTATCATGGTATCAAAAACTACAAATATTATCCTACTAACTATATGAATAAATATAATATAATATAATTTATAATTACTATAATTTTATATTTGCATATACCTAATGGTGTTTAAAAACAAATAAAAATTATTTATATTTTTATTGGTTAAATCAGCACTTAACAATTTAATATGATAATTGTATAATATTTAAAAGCATAGAAATTACCGCAACGGCTGGCATCCATTTCTGACTAATAGATTAATTTAATTTATTATTGATATATATTAATTATTTTTTATATTTTTTCCACACCCATTTAATAGCATTAACAAAACAATCTAATCAAAATTATAAATTATTATTAACTATTCCTAAAATTTTATACAAAAAATCTTTCAAAAATAAACATTTATAAAATAATAAAACATTTAAAAAAATTAATATGAATACTAACAATTGACCATAATTTATATAAATTATATTCTTCTTTCTTTTTTCAATAATCAATCCTTGCGTACTTATATTAATTATTATTAATTATAAAAATTAAATATATAAACAAATCTGCTTTACAACGATTTTAACCCAACTAACGAATTACTATTTTGATGAACAATCAATCATGGTAATAAGTAGACGATGAAACACATTTATTTTTAATGCTTGTTAACCTGCTCGAACCTTTTATAATTTCAAAAAATATAGTTCTTATGCTATATAAATAAATATAGTATTGCCCCAATCAAACATACAATTACATATCATAATGTTCTCTTTGTAAAGGAGAGTAGGACTTGCCCTATTTTAATTTTTTAATTTTTATTAAAATTTTAATATTAATTCATACTTTATTTTATTTGTTGTAATTTAAAAATTTTCTATGGAACACTTTAATATTTAGTTAACAAATTACTATGCTACAATAATATTGTAATTGAGGATATTTTTTTATTTTAAGAATTATTAATATTTAAATATATTTACAAGAATAATCTTAAATAATTATCTTAGACAAACGCATTTAATAAACGCACTTAAAATACGATAATTTTATTAACAATATTTTTATATTTTTAAAAAACTATACATTATAATAATACTATACAATATAATAATAAAATACTTTTCATTAAACAAATATTAAATATTAAGTTATACTTATTTATACCTTTCATTTGCCTACTAAAAATATATCACAGATACTTTAGAATTACAAATTATACTTGTACTTTTAATATTCAAATTAACTTAAATTATTATATATAACATTTTAGTTAAACAGATTAATTTTTAAATTGTTCATAATATTTACAAAGAAAAATAAATATTTATTTATTAATTCAACTAAAATAATCTTACTATATTTATTTGGTACATATAGAACAACTGTAACATCTTTAATTAAATATTTCAACATCAAACTAAAAATATTAAACTAATAATTACAGTTCAATAAATTTTAAAATATTTTTTAAATATATTAATTTATAAATATATATCTAAATATAAAACAACAAATTTAAAATTTAAATATAATACACCTATTATATAAATAATACAAATAATAAATTTACTACACGGAATTTGAATATTTATTTAAAATATAAAACACTCATTATTATAATATCTTCTTAATTGGTAAATTTCGGATCACAAGTTTTAGATTCTTAAAAGATTTTCTAATTAAATAAATACACATAATAAACATAAACATAAACATAAACATTTTCACCACAAATCTTTTACATAACAATTCGATGATAAGACTAAATTAAACTAAAAATCATAACTATTCCTACCAACCTTAAAAATATTTGATCTATAAAAAAAAATTTAAATTAGATTGGAATTTTAGTTATTAAAAAACCAAACAAAAATAGTTTAAACCAAATTGATTACAATTTAAATGGACACATTTTATTAAAAAAAACCTACTACCAAAATTTATACATTCGTAGTTTAAATTAATTCTTAATAAATCACCTACCAAAACAGAACTGTTTCAGATTTTGAAAATTGGGATTTATTTAGATTTAAGTTAGCTTCTTTAACCGAGTACATATAATAAACATATACATAGGACATTTTGTATAACCACAAATCCTTTACATAACAATCCAATGATAAAACTAAATCTAAACCAAAGTTATAGCTATATTTCCTACTAACCTTGAAAAGTTTGGTCAATAAAAGATTTTAAAAATTAAACCAAAATTTAAAATACCAACCTCCCTTACTAAATTAAAATATTTTTGCAAAAGATTTGTAAAATATTTCATTAGCAAAGAAGATCCTATTTAAATTTAGATTTAAAATTTAAAACTCAATTATAAAAAACCCAAAACAAATTTCAAGTTGGAATTAAAATAGCTAAAACCTAAATTTAAATTTAATTTCGAATCAAAGAGTTATATAAAAAACTCATAGCAACAAAAAAATGCCATGTTTTTTATACGACTTGACTTGAAACTAAATTTAAATTCAAGTTCAAACCTCCAAATCCCAAAACTCAAAATAATTTAGAAAAATGGTCTGCACTAAACTGATTACATTTAAATCACAAACACCATAAATGACTGATAATAAAAACACATTATTACAAGAAGTTTTACTACCAAGATTTATGTGGTGGTGATTTAGACCAATCAATAAATACCTACCAAAATTCCAAAATTGTTTCAAATTTTGAAAATTGAAAATTAAACTTAAATTTAATTTAAATTTTCAAATCGAAAAAATTTTCGATTAAACTAGAAAATATATCATTTTATATTTTCATAGTCGCCCATATACAAAATTGGACTTGGTAATTTTAGATCCTATCCTCAAAAAGATCTTAACAAATAATCGCAATTAGGGACTTGAGGAATTCTGTTCTTATCCTAATTCAAAATTACTTGCTTTAAAATTACCCATTAAACCCATACCCAACTCATCCCATTCCCCATAAAAAATTTCGCACGCAATAGTGTTTTTACAAAAATAAATTTACTTTGTAAATTTATTTTTTTAAAAACACAATAATAGTGTAAACTATAAATCTCCATTATTATCATGTTTATTTCCTAAATTTAACTATCTTAAATTATACTACCATACTCTACACTATATAAACTTTATACTTACATATAATATACTTACTTCACATACTTATACTTTATTATATATATATATATTATATTTATTACTTATATTTAACAGTTTACTTACCTACTACATCTTCTACCTACAAAACCTTCATCCCTCCCAATTAAGCTTAATAATAGTGGAAAAGTGGGAAAATTACATTCTTGAATATTATCCTCCTCTGTGAAACACTCAAAAAAACATCGGAATTATAAGGATAACCTTTTACTTTAGAAAACTCGCAAGAAAGATTCAAAAAAGTCAAATTTTTTAATTTTTTTTCTTAAGAATCGAATAAAAAACATCAAATTTTTAATTTTTAATTTCACAAAAAAAATTCAAAAACATCAAATTTTTGATTTTTAAATTTCACAAAAAAATTTCAAAAAAGGTCAAATTTTTTAATTTTTTCTTAAGAATCGGATAAAAAACGTCAAATTTTTAATTTTTAGTTTCACAAAAAAAAATTCAAAAACATCAAATTTTTGATTTTTAAATTTCGCAAAAAAATTTCAAAAAACATCAAATTTTTAACTTTTAAATTTCGCAAAGAAATTTCAAAAAAAAATCAAATTTTTAATTTTTTTTCTTTGAAAATTGAATAAAAAACGTCAAATTTTTAATTTTTAATTTCACAAAAAAATTTCAAAAAAACACCAAATTTTCAATTTTTATAAATTTGCAAAAAATTTTCAAAAAACATCAAATTTTTAATTTTTAGTTTTCGCAAAAAATTTTAAAAAAAATTTTAAATTTCTGATTTTCGAATTCTGTAAAAAGTTCAAAAACATATTAAAATTTCTAATTTTTTTGAATTTTGCGACAACGGGATACGCTTTAGGTTTTATGATGATATGGAATAACAAAATCAAATCAACTTTCAAATTGGAAAATTTCAAAAAAATCAAATTTTTAATTTTTAAACCTTACCAAAAAAACTCAAAAAACATCAAATTTTTGATTTTTAAATTTTGCAAAAAAAACTCAAAAAACATCAAATTTTTAATTTTTAAATCTCACAAAAAAAAATTTAAAAAAAATTAAATTTTTTAATTTTTTTCTTTGAAAATTGAATAAAAAATCAATTTTTTTAATTTTTAAATTTTGCAAAAAAAAACTCAAAAACATCAAATTTTTAATTTTGAAACTTTACAAAAAAAATTCAAAAACATCAAATATTTAATTTTTGAAACTTTACAAAAAAATTCAAAAAATATAAATTTCTTTAAACTTCAAAAAATCAAACTTTCAATTTTTAAATTTTAAATTTTAGAATTTTTTATTTTGTTTTTATTTTGTTTTTATTTTGTTTTTATTTTGTTTTTATTTTGTTTTTATTTTG
>T_brucei_brucei_KETRI_1738_#Kenya_Sheep_1970
TTGTGGTGAAAATGTTTATGTTTATGTTTATGTTTATGTTTATGTTTATGTTTATTATGTGTATTTATTTAATTAGAAAATCTTTTAAGAATCTAAAACTTGTGATTCGAAATTTACCAATTAAGAAGATATTATAATAATGAGTGTTTTATATTTTAAATAAATATTTAAATTCCGTGTAGTAAATTTATTATTTGTATTATTTATATAATAGGTGTATTATATTTAAATTTTAAATTTGTTGTTTTATATTTAGATATATATTTATAAATTAATATATTTAAAAAATATTTTAAAATTTATTGAACTGTAATTATTAGTTTAATATTTTTAGTTTGATGTTGAAATATTTAATTAAAGATGTTACAGTTGTTCTATATGTACCAAATAAATATAGTAAGATTATTTTAGTTGAATTAATAAATAAATATTTATTTTTCTTTGTAAATATTATGAACAATTTAAAAATTAATCTGTTTAACTAAAATGTTATATATAATAATCTAAGTTAATTTGAATATTAAAAGTACAAGTATAATTTGTAATTCTAAAGTATCTGTGATATATTTTTAGTAGGCAAATGAAAGGTATAAATAAGTATAACTTAATATTTAATATTTGTTTAATGAAAAGTATTTTATTATTATATTGTATAGTATTATTATAATGTATAGTTTTTAAAAATATAAAAATATTGTTAATAAAATTATCGTATTTTAAGTGCGTTTATTAAATGCGTTTGTCTAAGATAATTATTTAAGATTATTCTTGTAAATATATTTAAATATTAATAATTCTTAAAATAAAAAAGTATCCTCAATTACAATATTATTGTAGCATAGTAATTTGTTAACTAAATATTAAAGTGTTCCATAGAAAATTTTTAAATTACAACAAATAAAATAAAGTATGAATTAATATTAAAATTTTAATAAAAATTAAAAAATTAAAATAGGGCAAGTCCTACTCTCCTTTACAAAGAGAACATTATGATATGTAATTGTATGTTTGATTGGGGCAATACTATATTTATTTATATAGCATAAGAACTATATTTTTTGAAATTATAAAAGGTTCGAGCAGGTTAACAAGCATTAAAAATAAATGTGTTTCATCGTCTACTTATTACCATGATTGATTGTTCATCAAAATAGTAATTCGTTAGTTGGGTTAAAATCGTTGTAAAGCAGATTTGTTTATATATTTAATTTTTATAATTAATAATAATTAATATAAGTACGCAAGGATTGATTATTGAAAAAAGAAAGAAGAATATAATTTATATAAATTATGGTCAATTGTTAGTATTCATATTAATTTTTTTAAATGTTTTATTATTTTATAAATGTTTATTTTTGAAAGATTTTTTTGTATAAAATTTTAGGAATAGTTAATAATAATTTATAATTTTGATTAGATTGTTTTGTTAATGCTATTAAATGGGTGTGGAAAATATATAAAAAATAATTAATATATATCAATAATAAATTAAATTAATCTATTAGTCAGAAATGGATGCCAGCCGTTGCGGTAATTTCTATGCTTTTAAATATTATACAATTATCATATTAAATTGTTAAGTGCTGATTTAACCAATAAAAATATAAATAATTTTTATTTGTTTTTAAACACCATTAGGTATATGCAAATATAAAATTATAGTAATTATAAATTATATTATATTATATTTATTCATATAGTTAGTAGGATAATATTTGTAGTTTTTGATACCATGATAAGGATTATAAATTGAAAGTGTTAATATCATAATCAAAATTTATTATTTATATTAAATATGTATGTGTAGATAAAATAAGAAATTAAAAAGGTATTGTTGCCCACCAATTTTTATAATAAAAATAACGTGCAGTAATTAATATATTTATAAAAATATATTTCAACTAGATTAAATCAATTTAATAATTTTAAGTTTTAGTTGATTAAAAGAGGAGTTTTTGGAAGGNAATATAAAAGTGTAGAGCAATGTCTTCCGATTTCGACAGGTTAGAAGATGGGGAAGAGCAGGCATTTTGGAGAAGGCGAGGGCGACGGGCAAGCGAAAGATTTTGAAACTTTCCGAGAAGGAGGAACAGAGGGGTAAGGGGCTCCGGTTTAGACAGAGGAATTTCGTTGACAAAGAGACAGAAGTTTTGGGGCGAGCAGGCTTTCAGGAATGGGTTCTTGATGAGGGGGAGGGGATTTTAAACAGGGAGGAGAGAGAGGGGAATCGATAGCGGCTTTGGGGCAGAAAGAATTGATTATTTAGAAGGGGGCCGCGAGGAGGGGAGAGTCGAAGGATTTTTGATTTTTGTGAAGGAGAAGGAAGGGAGCAGATTCGAACGGGATAGCGAGAGGGAGAAGCAAGGGGGGTTTTTGGGGGTTAAAAGGAAACCAGTTTTAGACCAAAGAAAGGGGGGGACCGGGAATTCAGCTTTGTGGAACACCCCAAAGGGATTTGAGGAATTTTTGGAGGAGCTCGACGGCGGGCGGAGCATTATTTGAGGAGGGCGGGAGCAGAAGGCTTTCTGAGGAAAGAGGGGACCGAGATCGAGAAGGTTATTTTTTGGTTATTGAGGATTGTTTAAAATTGAATAAAAAGGCTTTTTTGGAAGGGGATTTTGGGGGACACCGCCAGAGGAGGAGGGTTTTGGAAGAGTTTGTTTTGAGAGGAGGTTTTGAGGGGAGGGGAGAGAGGGAACGGGAGAGGAACGGACCAGAGAGGAGAGTTGAGGAAGGCGGTTTTGAAGGAGAGGGGAGGCTTTCGGACCAAGGGAAGGAAGGGAGGTTAAGAAAAGGAAAAACAATTTGTGAGGGAGAAGGGTTTTTGGAGGGGTTTTGGGAAGAGAGGGGTTTTGGGGAAACCAGATGAGATTGTTGCAGAAACAAAGGGGTTTTTGGGCAAAGGAATACAATTTGCAGAGGGGGGAGAGCGGAAGGAGGAACACGGGAGGGAAGACAGGATTTAGGAAGCGAGAGAGAGGAGAGGGGAAAGGGTTTAGTTGGAATGAAGAGGTAGTTTGTAGGAAGTTAAGAATAATGGTTATAAATTTTATATAAAAGCGGAGAAAAAAGAAAGGGCTTTTAATGTCAGGTTGTTTATACAGAATATATGGGGTAGGTTTTAGTTTAGGATTTTTTATAGCATTGCAAATAATCTGTGGAGTGTGTTTAGCTTGGTTATTTTTTAGTTGTTTTGTTTGTTCAAATTGATATTTTGTATTATTTTTATGAGATTTTGATTTAGGTTTTGTGATAAGAAGTGTACATATATGTTTTACATCTTTATTATATTTATTATTATATATCCATATATTTAAGTCAATAACGTTAATAATATTGTTTGATACACATATATTAGTATGATTTATAGGTTTTATATTGTTTGTATTTATAATAATAATAGCTTTTATAGGATATGTACTGCCTTGTACAATGATGTCATACTGAGGTCTAACGGTATTTAGTAATATTATAGCAACAGTGCCAATTTTAGGTATATGATTATGTTATTGAATTTGGGGAAGTGAATTTATAAACGATTTTACATTATTAAAGTTACATGTATTACATGTGTTATTACCATTTATATTATTAATAATATTAATTTTACATTTATTTTGTTTGCATTATTTTATGAGTTCTGATGCATTTTGTGATAGGTTTGCATTTTATTGTGAAAGGTTAAGTTTTTGTATGTGGTTTTATTTGAGAGATATGTTTTTAGCATTTTCAATATTATTATGTATGATGTATGTTATATTTATAAATTGGTATTTTGTATTTCATGAGGAATCTTGAGTTATAGTAGATACACTAAAAACATCAGATAAAATATTACCAGAGTGATTTTTTTTGTATTTATTCGGTTTCTTAAAGGCAATTCCAGATAAGTTTATGGGTTTGTTTTTAATGGTTATTTTATTATTCTCATTATTTTTATTTATATTGAATTGTATATTATGATTTGTGTATTGTAGAAGTTCATTGTTATGACTAACATATTCGTTAATATTGTTTTATAGTATATGAATGAGTGGTTTTTTAGCATTATATGTAGTATTAGCATACCCAATATGAATGGAATTACAATATTGAGTATTATTATTATTTTTGTTGATAGTGTGTAGGTTAGATTAGTTTAGAATAAAATAATAAGTATTGATATTATTAAAGTAAAAGAGGAATTTTGGGCGGAAGAGAAGGAGACAGGAGAGGAAATGAAGGAGAAAGGTTTTGAGAGGGGGGTTTTTGAGGGGAGGAAAAAGGATTTTGAATTTGAACTATTTGTTTAAGTTATGGGAGAGAAGCAAGGAGGAGAAAAGTAGGGGAATTTTGAGGAGATTCTTGGGGAGAGGCGGGCGGGCGACGGCGGTTTTGAAAACACCCATTTTTTAGGAGGATAAGAGGGGAGAAAAGGGGAAATGGAATTGGGAATTTTGCCTTTGCCAAACTTTTAGAAGAAAGAGCAGGAAAGGTTAGGGGGAGGAGAGAGGAAAGGGAAAGTTGTGATTTTGGAGTTATAGAATAAGATCAAATAAGTTAATAATATCAAAGAAAAGTATATATACATTAGAACAAATGAAGAATAATAAATTTTTAATATTGATAAAAGATAATTTTACAACTCAAAAACCGAGAAATTGATAAGAAAAAATAAATATATTAACAATTAATCTAAAATAAAAAATATAAATAATAATAAGTCATATTATAAAGAAAAATCCAATACAAATACAAAGGTAACTTAGTTGTAATAATAGACAGAAAACTTTGATAAAAAATCCAAATACAATCGGAATAGCTCCAATGCAAAGAAAGAGACATGCAAGTAGTAAACTTATTAAAAAGTTATTAAAAAAAGAAAAAAATATGAAGTTAATTAAAAAATAGTTTTCATTGTATTTAAAGTCAAAAATATTATATATAATAAAAAAATAGTATATAATAATAAGTAATACTAAACTCACACTATAAATTAAGTGAAAATTTAAATATAAATAAAAGATATAATTTTTTGTTGAAATAAATATTAGGAATAAAAAGCAAAAATTATTCACACTTAATACAAATAGTAAACTAACGATAGCAAAGCTGTTTAATCCAATTAAAACGCATGTACAAGATTGAAATAATAGAAGTTTGATGAATAAAATATAAAAATAAACAAAGCTAATTAGTAAAATTATTAATATAAAACAAAACAAAATATAGAAAGTTAACATATAAATAAAAATAAAGATACCAAGTCTAATATAAAGCTGTTCCATAAACAAAATTAAAAAGGCGATGTATAATTTGAATAAAATTAATAATGTGTAAAATAAGCATAAAATTCCAAGTCATTCTTCATCAAAAACTAAAAAACAAAAATCACATAGGAAAAAACAGTAGTTTAGTATCATAAAATATAATAATATAAATAATAATATAAAATTTATTAGGTTTAACATGTAGTAATATCATAGAACTAAAATTTTATATCCAAATCTACTGGACATTAATAATAAAAAGAGCAATAAGCTAAATATTTCAAAGAGGATTGATATAATAATAATATGATTAATAAATATAAATAAGAATATAATAATGTATTGGATAATAATAATAATGAATAAAAATCTGGTATCGAATGATAGAAAGCAAAAAAATAATGTGAAGCAAAATAAGAATAAGAGTATAAAGATGAAGCAAATATAAGAGTCTAATAATGTTATTCAAAATAGGTTAATAAGTAATAATCAGAGTAAATCAAAGCTTAGTAATGTCAGTGTAGTATAATCACATAAGATAATAAAGCTGTAGATAATAAGAAATATAAATATATGTATGATATATAAAAACAAGGATTTTTTTGGGGGTTTAGGGACAGAGGGTTTATTTTTGAGGATTTTAGGAGGAGAAAAGGGATGGGAAACAGAAGGACATAAGAAAAGTTTCGTTATTAGATTAAAAAAGTATGCAAATAATTTTTGTAATAGCAATAAATGAAAAATTGATGAATCCCATTGTAAATAAAAAAAGTAATATAAATGTTTGTGCAGTTGTAATTTTTAATCTACAGCATATAACACGTGGTATAAGAAAACCTAGAATTAGTATAAGAATAGATTTAAAGCATATAAAAAGACCACCAAAACATAAGCAGCTAAATAATATAGTAGTTAGTAATAAATGATTAATTTCAAGGACGGAGTATATGACAAAAAAAATCTCTAAATAATCAAAGGGTAAACGTAATCCATCAAGAAGTAGTCCAATTCAAAATAGACAAATGAATAAAAGACCAAGTATAAAGCAATTTTGTAAAGAAAGTTGACTTATACAAATATCTTTTATGCCAAAGAAACAAAAGTAGTCTAGTATGTATATACAATAAAGTAGAATTAAAATGGAACATTCAGATAGAATACTAAAAAATAAAGTTCTCATAGCAGCTAGGTAAATAAAGCAGCTTGAAAATAAAAAACAACCAACGAAAAAAATGCAAAATACATTAGAAAATAAATGAAATCCTAATAAAAAAAGAAGTGTAAAACCTTTGTCGAATATTATTATGAATCCAAGTGGGAAAAAGAATCAAGGAAAAAAAATACAAAAAGCTGTAATGAATAAACTAGATATAAATAGTATAGAATCAACACCAATTACAAACAATGTAAATTTAACAAATAATTTAACTCCATCAGTAATAGGAGTAAGAAGACCGAATAAAAAAAGTGCAGGTCCTATTCTAAATTGTACAATAGCTAAAATTTTACGCTCGCATAAACTAACATACCCACATAAGACAGATAAAACGAGTATAAATATAATAATAAGTATGCATATATCTAAATGTAATAATAACAAATGAGTTTTATATTAACTTTTTGAATGATATTTTTAATGGATTCAATAATTGTATTAATATCTTTTTCAATATTTTTATCTGTATGAATATGTACATTGATTATAGCAACAGTATTAACTGTAACAAAAATGAATAATATATATTGTACATGAGATTTTATATCATCAAAATTTATAGATACATATTGGTTTGTACTCGGAATGATGTTTATATTGTGTTTATTGTTAAGGTTGTGTTTGTTGTTATATTTTAGTTGTATAAATTTTGTGAGTTTTGATTTGTGTAAAGTAATAGGTTTTCAGTGATATTGGGTATATTTTTTATTTGGAGAAACTACAATATTTAGTAATTTAATATTAGAAAGTGATTATTTAATAGGAGATTTAAGAATATTACAGTGTAACCATGTATTGACATTGTTAAGTTTGGTTATTTATAAATTATGAGTATCTGCAGTAGATGTAATACATTCATTCACAATATCAAGTTTAGGTATAAAAGTAGAGAACCTGGTAGGTGTAATGAAATAATTTTGTTTGCCACAAATAATGCAACTCTTTACGGTCAATGTAGGTAATGAAATAATTTTGTTTGCCACAAATAATGCAACTCTTTACGGTCAATGTAGTGAATTGTGTGGTGTATTACACGGTTTTATGCCTATTGTGATAAATTTTATATAGGAAGGTATATAATCTATTAATGAAAGGGGATTTTAAGATTGGCTTTGATTGAGTCGTGTTTTTGATTTGTTATGTATTAGAACATACGATTTTATATTATGATGGTTTGATCTAGATTTTATATTATACGATTTTGTATTCGATTTTGTTGTATGTATTACATTTATATTTATATTTGTTTTGGGTTTTTTTATTAGAATTTTTTTTAGTTTTGTGTTTGTATTATTATTTATAACATTTTTTGGAATTTGTTCATTAACAATGTTATTTACAGGATATTACATATATTATATATATATATTATATAATTTTATATGTTTTTTTTTTGCATTTGGTATAAATTTTTTGATATATTATATCGAGTTTTTTATATTTATGACATTCCACATATTTTTTGATTTTATAAGTTTTTCTAATTATATATATAATTATTTTGGAATATTGTATATGTTTAATGTAATGTTTTGTGCATATTTATTTTGTTTATTTTATTTTGTAATATATTTTTTATTTTGTTTTATATTTTTTGTAATACGATGTTTATTTATAGTAATAATGGATTTTTTATTCTTTAATTTTGATATATTTGTATCTATATTATTATGTGATATAGTATATTTAGATTTTATAAGTTTATTATTATTATATTTTAATTTTATATTTAATTTTATCTACGGATTTTTTAGTTTTGTGATAATTTTAGGTTTATTATTTTTATTGTTATTTTTAGTAATAAATTTATTTTTTGGATTTACATTTTTAGTGTATGGTATACAAATCATATTATTATATTATGTATACTGATTATATATGATATATAGTAGAAGTTGTTATATATTGATGCCAGCAATATTAATATTTTTTAAGTTTATATATTTTGATGTATTTTTTGTGTTTGTATTTATTTTAATTTTATTTATTATATCATTTTTTAGTTTTTTTTTAAAAGATTTTTTATTTTTATCATTATATTTTGATATATTTGGATCATTATATAATTACGATATATTATCATATAGTATATTTTATTATCAAAATAATCAGTTTTGTTTAACACAGTTATTATCAATTTATATATAAAAGAATAGTAGGAAGGCTTGTCAAAAAAAAATATAAAATACGAAGCAAAAGCAAAGTATTAGTAATAAATAGTCAAGTATTATATGCGCAAAATCAATAACAAGTAAATAAATAGCCATACAAACTGGTACTCATGTATAAAAATAGAAGAATATAGATAAGCTATATGTAAACAAATTAATAAAAAATAAACAGTAATCTCAGAATAATATAACATTAAACAAACAACAGCAAAATATAACTAAAAAAGTCAACAAGAGCATACCATACAATGTAAACGCACTTCAAAATAAAAAACTGATAGGGTAATCAGAAATTCTTCTCGGAAAAGCAAACATCCCTAAGCTATGTAAAGGAAAAAATACCATATTAGAACCAAATCATAATGTGGAAATGAAGAAAAATAATCAAAATGTGTGAAGTTCAATAGGAATTCATTTCATAAGAAAATGAAAAAACCCACCAAAAACACCTACAACAGCACCAAGTGATAAAACATAGTGGAAATGTGCAACAACAAAATAAGTATCATGCATCAAAATATCAATACCAACATTCGATAGAAATAAGCCAGTTAATCCACCAGCAAGAAACATAAGTATAAACATATATATAAAATAAATTTCAAAGCAAATGCACATATCTGTGAATAAGAAGCTATAGATCCAATTAAATAATTTAATGCATGTAGGTAAGCCTATTAGTACAGTAATACTTCCAAAATAAGCTCTAGAATCAACATCCATACCAACAACAAACATGTGATGTGCCCAAACAAACATGCCTAATACAGATATTAGTAGCATAGAATAAATCATAGCAACGGAACTAAAAACGCATCTAAAACTTGTAACTTCAATAATAGTGGAAACTAATCCAAATACAGGCAGTATTATGATATAAACCTCTGGATGTCCAAAGAATCAAAATAGGTGTTGAAATAAAACTAGATCTCCACCCCCAACAACATCATAAAATGATGTGTTAAAATTCCTATCACATAACAATAACGTAACTCCACCCGCTAAAACGGGAAGTGTAATAATCAAAAGTATGGATGTCAACAAGGCACCTCAAATAAAAAGTGTTCAAATAAGAAAGCTAAAATATTTTCGTCTACAGCAAAAAATTGTACCTACAACATTAATGGAATTTAATATACTAGATATACCAAGAAAATGCACAGAGAAAATGATAAAGTCACATGCTAAGCTAGAATGAAAATCAATACAAATCAACGTAGGATACAAGGTTCAACCAACCCCCATACCCTCTTCAGTCAAAAACCCACTCACTAGACAACCAAATCCTCCAATAAACATCCAAAAGCTCATATTATTTATACGAGGAAATACCATATCGGGAAATCCAACCATGACGGGTGCAAAATAGTTTGTAAATCCACCCATAGTTATAGGCATAATAAAAGCAAAAACCATAATCAATCCATGTGAAGTAATGAGTACATTATAAAACTGATAATCACCAAATAAAACTCCACAACCAATTAGAGAAAGTTCTAATCTAATAAATAAGGAGTAAATATACCCAATAAACCCACATAAAATGGCAACTAAAAGATAACAAATCCCAATCATTTTGTGAGAAACACTTAAGCAAANAAGACATAGAAAAAACATTTTATAAAACCAAAATAAAAACAAAACTATTTCTTCGCAATTATAAATCAAAATTCCATCAACCCCCTCTCCCCCTCCTCCCCACAAAACCCCACAACTCTCTCCCCAACTAAAACCCCCCAATCAAACCCCCCTTCAATTTCGCCTTCTTCCAAACTCAACTTCCCCAAATCCCCCTTCCTCTCCCCCACAAACCCCCCTTTCCTCATAGATCAATCCCAACCAAACTTAAAAGCCCCTTTTTAATAAATACACAAAGATAACAATAAATTATAAGAATAAGATTTATAGAAAGCACAAAAATAAAATTAAATTAGAGTAATTGAATGTTAAAATTAAATTTAATATGTATAAATTTTATATTGTTAATTGTTACAATAATATATATATATATAAACTATAGTTTTTGTATTGGAATAGAAATCAATTATGTATATGTAAATATATATTTAAATTACATCAGTCTATGATTTGTATTTTTTATGGGAATTATTATGTACATATTAATATTTTTATTATCAAAGAAATGTGTATCGTATAATAAATATTTTTACATAGTAATAATATATATGTATATATATATTAATGTAGTGTTAATAATAATATTAGATGATTTTATGTGTTTTATGATAGCATTCGAAAGTCTATTTTTCCCTATATGTCTAGTAAGTTTATTTTTTAATTTTAATAATAGATTTATTTTTGCTATATTCTACCTTATAATATTTAGTTCAGTTAGTTCAGTGGTATGTATAATTATATGTATAATAGTGATATCTCATTTCAATATTATAAATCTACAGGCTTTTATTGATGTATGCTATTTTGATAGTTTGTATTCGGCAATTTTTATATGAATATTATTATTTATAATGTTTGCTATAAAATATCCAATCTGACCATTCCATGTGTGACTACCAGAGATGCATGTAGAGGTAAATACAGAAATGAGTGTTTTATTAGCGAGTATTGTGTTGAAAATAGGTTTTTTTGGTGTATACAAATTTTTATTTGTCGCGTTTAATACAATATCAATATGATTTTTAGGTTTTATAGATAGTATAATTGTGTTAGGTTTAGTATTTATAGCAATGTCATTAATATTTTTGTCAGACTACAAGAAAATAATAGCCAATTGGTCAATAATACACACGGGTATAGGATTAATATTATTATGGCATAACGACATTTTGTTTGTAGGTTTACTAATATTATGTAATCTAGCGCATATACTAANAACGACATTTTGTTTGTAGGTTTACTAATATTATGTAATCTAGCGCATATACTAAGTTCATCATTTATGTTTATTGTAATAGGATATATGTACGACAATTATGGTGTAAGAATTTTTTTATTGTTAATTTCATTTTTTGGTATTAGTATATGAAGTTCATTGTTTTTATGTTTATTTTTATTTAATATAGATTTCCCGTTTATGTTGTTATTTTATGTAGATATATTTATTTTATACGGTTTGATATCTATATCATTTATATATATAATAAGCTTTTATATAGTAACTTTAACGATATTTTTATCATCAATATATATTTATATGTGTTTAAGTTTTTATTCATTTGTATGGTTGGATAAATATCTTAGACTTGATGTTAGTATAAATGATATATATGTATTTATGTCAATATCAATATCAACTATAGTATTTTATTATTTTATATATTTATTAATATAATATGTATAATACAACAAATAAACCCCTTTACCTCCTTCAGTGATCTCTCCCCATCAAAACCTCTCTCCCCAAAAACCCATCTCCCATTCACCCCAAAACCTATGGTTTCTCCAACACTCCATTCCTGTTCACACCGTGATTCTTCTCAACCCCGCCTCCCGCTCTGCTCTCTCCTTTTAAAATCCCTAATACACTTTTGATAACAAACTAAAGTAAAAAAGGCGAGGATTTTTTGAGTGGGACTGGAGAGAAAGAGCCGTTCGAGCCCAGCCGGAACCGACGGAGAGCTTCTTTTGAATAAAAGGGAGGCGGGGAGGAGAGTTTCAAAAAGATTTGGGTGGGGGGAACCCTTTGTTTTGGTTAAAGAAACATCGTTTAGAAGAGATTTTAGGATAAGATATGTTTTTAATTTTTTTTTTATTTTTTATAATGTTCGGGTTTATATCAGGTTCATTTATGTTTGGTAGGAATTTTCTAAGTTTTTGGTTATCTTTAGTAATGATAATATTTATTGTATTGTGTATGATATTTAGTTTTTTAATGGTATCAGTATGTTTATACGGTTATTATTATTACGATTTTTGTTTAATACTAATGTTAGATTTTTGTTTTATATGATTAACATACGTATGTTCAGGTTTTTATATGTTTATAATGTTATTGATAAATATGGTATTTTGTTTTATAGTATTTTACGCATTTTATTATATGTATTTTGATATGTTGTTAGGGCGTTTTTTGATTATATTTTGAATATTTGTTGTATGCATGAATTTATTCATCCTATCATACGATTTTTTAACAGCTTACTGCGGATGAGAGTTATTAGGGTTATTCTCATTTTTTTTAATTTCATATTTCTGATACCGTTTTTTTGCATTAAAATTCGGTTTTAAAGCTTTTTTTATAGGTAAAATAGGAGATGTGTTATTAATATTCGCTTTTTCTATAATATTTTTATCAAATGGTTTTTGTATGACAACTTTTTATTTTTTAAATTTTTTTTGTATGGATTATTATTATATAGAATTTTCTATATGTTTGTTAGTAGGATGTGCGTTCACAAAAAGCACACAATTTGGATTACATATATGATTACCAGATGCTATGGAAGGACCTATTCCAGTATCAGCATTAATACACGCAGCTACATTAGTTGTTTGTGGAATAATATTATTAAGTTTTGTTTATTGATGTTTTGATTTTTGATTTAGTTATTTTTATAATTTGATAGGATGGTCTACATTAATTTTAATATTAATGACGTTGTGTGTGTTTTATAATTTTGACGTAAAACGATATGTAGCATTCAGCACAATATGCCAAATTAGTTTTTCTATGTTTTGTTGTCTGTGTATAGATATATATATAGGTAGTTTATTTTTTTGTTACCATATGTTCTACAAAGCAACATTATTTATAGTATTAGGTGTATGAATACATATATTTTTTGGGTTACAGGATTTAAGATGTTATTTTTTTATGTATTTTTGTGGTTGTGTGTTAGCGCGTTTGTTATTAATATTCGCAATACTAAACTCATGTTCAATTTGATTTTTATGTGGTTTTTATTGTAAGGATATGTTATTAGCTTTATTGATGTTATTATCATTTTATAATATAATAGAATTTTTGTTTATAAGTATAATTTTTATATTTTTTACAATGGTTTATAATTATTTTTTGTTATTTTTTTTGATGTTTGTGTTCAAATGTTTTTGTTTGGTTGATTGTTTATTTTTATTATTTGATTATGAATGTTGTTTAGTATATTGTTTGATAAGTTTGTATATGTGTATTTTAAGTATATTTTTTATAATAGATTTTATATGTATATTTGTATTTTCAAGTTATTGTGTATTTTGATCATTTTTTTTAAATTTTTATAATTTTTTTGATATAGCAATTTTTGTGGTTTTTCTAATATTATCAGTAGGATTTTTATATTATGGTTGTTTATTTTTTTATTTTTTCAATATAGATTGTATAATGTTGTTTTGGAGAATATTTTTTGTAATAATAATTTTAATAGTATTTACGATATTTTGTTGTTGATATTTCGTTTGTATGATCATGTTTATGTTATTATTTGTATGAAATTTTGTTATATATTTTAGATATAATTTGAAATATTGTTTATTTTTTTGTATTTTGTGGATATTGTATGTATAAATAGTATAATTAAAAGTAAAAAAAGTAAAGAAACCAAATTAGATTTGTAAAAAAGTCAAAATATTTTACAATATTACAAAATTATTTTGTTATATACATATTTCAAAGAAAAATATAAGTTAGATTTAGAAATAAAAAAGTAGTAGTTAAAATTTTTGTAAAAAAAAATAAAATAAAAATAAAATAAAATAAAAATTAATTTTAAATAAGTAAAAAAGAAGCGAATAAATATTAATATATAAAATTACCAAAAATATATGGGTTGAAATTTAAAAAATTGTAAAAAATTACTTCAGTTTTTTGTAAAAATAAAACAAAAAATTAAAAAATAAAACAAAAAATTAAAAAATAAAACAAAAAATTAAAAAATAAAACAAAAAAAATAAAAATAAGCCAAAATTAAAAAATAAGCCAAAATTAAAAAAAATAAGCCAAGATCAAAATAAGCCAAGATCAAAAAAATAAGCCAAAATTAAAAAAATAAGCCAAAAAAATAAGCCAAAACCAAAAAAATAAGCCAAAAAATTTTTTTTGCGAAATTTAAAAATTAAAAATTTGATGTTTTTTGAAATTTTTTTGTGAAATTAAAAATTAAAAATTTGACGTTTTTTATTCGATTCTTAAAAAAAATTAAAAAATTTGACTTTTTTGAATCTTTCTTGCGAGTTTTCTAAAGTAAAAAGGTTATCCTTATAAATCCGATGTTTTTTTGAGTGTTTCACAGAGGAGGATAATATTCAAGAATGTAATTTTCCCATTTTCCCACTATTATTAAGCTTAATTGGAGGGATGAAGGTTTTGTAGGTAGAAGATGTAGTAGGTAAGTAAATATAAGTAATAAATATAATATATATATATAATAAAGTATAAGTATGTGAAGTAAGTATATTATATGTAAGTATAAAGTTTATATAGTGTAGAGTATGGTAGCATAATTTAAGATAGTTAATTTAGGAAATAAACATGATAATAATGGAGATTTATAGTTTACACTATTATTGTGTTTTTAAAAAAATAAATTTACAAAGTAAATTTATTTTTGTAAAAACACTATTGCGTGCGAAATTTTTTATGGGGAATGGGATTGGTATGGGTTTAATGGGTAATTTTAAAGCAAGTAATTTTGAATTAGGATAAGAACAGAATTCCTCAAGTCCCTAATTGCGATTATTTGTTAAGATCTTTTTGAGGATAGGATCTAAAATTACCAAGTCCAATTTTGTATATGGGCGACTATGAAAATATAAAATGATATATTTTCTAGTTTAATCGAAAATTTTTTCGATTTGAAAATTTAAATTAAATTTAAGTTTAATTTTCAATTTTCAAAATTTGAAACAATTTTGGAATTTTGGTAGGTATTTATTGATTGGTCTAAATCACCACTACATAAATCTTGGTAGTAAAACTTCTTGTAATAATGTGTTTTTATTATCAGTCATTTATGGTGTTTGTGATTTAAATGTAATCAGTTTAGTGCAGACCATTTTTCTAAATTATTTTGAGTTTTGGGATTTGGGGGTTTGAACTTGAATTTAAATTTAGTTTCAAGTCAAGTCGTATAAAAAACATGGCATTTTTTTGTTGCTATGAGTTTTTTATATAACTCTTTGATTCAAAATTAAATTTAAATTTAGGTTTTAGCTATTTTAATTCCAACTTGAAATTTGTTTTGGGTTTTTTGTAATTGAGTTTTAAATTTTAAATCTAAATTTAAATAGGATCTTCTTTGCTAATGAAATATTTTAAAATCTTTTGCAAAAATATTTTAATTTAGTAAGGGAGGTTGGTATTTTAAATTTCGGTTTAATTTTTAAAATCTTTTATTGACCAAACTTTTCAAGGTTAGTAGGAAATGAAATATAGCTATAACTTTGGTTTAGATTTAGTTTTATCATTGGATTGTTATGTAAAGGATTTGTGGTTATACAATATGTCTATGTATATGTTTATTATATGTACTCGGTTAAAGAAGCTAACTTAAAATCTAAATAAATCCCAATTTTCAAAATCTGAAACAGTTCAGGTGATTTATTAAGGATTAATTTAAACTACGAATGCATAAATTTTGGTAGTAGGTTTTTTTTAATAAAATGTGTCCATTTAAATTGTAATCAATTTGGTTTAAACTATTTTTGTTTGGTTTTTTAATAATTAAAATTCCAATCTAATTTAAAATTTTTTTATAGATCAAATATTTTTAAGGTTTGGTAGGAATAGTTATAACTTTTTAGTTTAATTTAGTCTTATCATCGAATTGTTATGTAAAAAGATTTGTGGTGAAAATGTTTATGTTTATGTTTATGTTTATGTTTATGTTTATGTTTAT
>T_brucei_brucei_KP33_clone_16_#Ivory-Coast_Tsetse_1989
TCAACCCATATTTAGCAATTTCTAATTTTACATTAATGTAATTTACAATTTTCTCCTTCTTTCACTTCACTTATTTATTTATTTTATAATACTAAATTTGGTAATTTACAATTTTATAGGGGTTTTTGGGGAATGGGGGATTTTGCTTTTTTTAAGTTTGTTTTATTTTTTTAAGTTTGTTTTATTTTTTTTTTTTTTAAGTTTGGCTTATTTTTTGATTTTTTTGTTTTGTTTTTCACAAAAATTAAACTAATTTACAAATTTTCAATTTTTCAACCCATATTTAGCAATTCTTAATTTTACATTAATGTAGTTTACAATTTTCTCTCTTCTTTCACTTATTTTATTTATTTTATAACACAAATTGTAATTTACAAGGAGTTTTATGGGGGAAATGGGGGGTTGGTTTACTTCTTTTAATTTTGTTTTATTTTTTTTTAATTTTGACTTATTTTTTTTAATTTTGACTTATTTTTTGTTTTTTTTATTTTATTTTTTAATTTTTGTTTTATTTTTTAATTTTTTTTTATTTTTTAATTTTTGTTTTATTTTTTAATTTTTGTTTTATTTTTTAATTTTTTGTTTTATTTTTACAAAAAACTAAAATAATTTACAATTTTTTCTAAATTTCAACCCATATATTTTTGGTGATTTTATATATTAATATTTATTTTCTTCTTTAACTTATTTAAAATTAATTTTTATTATTAAACACTTTTTAATTAGGAACTTTGATTTTCTATGAATATTTTGTTTTTTTTGTTTTTATTTTACAAAAAATTTTAACTACTACTTTTTTATTTCTAAACCAACTTATATTTTTCTTTGGAATATGTATATAATAGTTGTGATATTATAAAATATTTTGACTTTTTTACAAATCTAATTTGGTTTCTTTACTTTTTTACTTTTGATTATACTATTATACATACAATATCCACAAAATACAAAAAAATAAACAATATTTCAAATTATATCTAAAATATATAACAAAATTTCATACAAATAATAACATAAATATGATCATACAAACAAAATATCAACAACAAAATATCATAAATACTACTAAAATTATTATTACAAAAAAAATTCTCCAAAACAACATTATACAATCTATATTGAAAAAATAAAAAAATAAACAACCATAATATAAAAATCCTACTGATAATATTAAAAAAACCACAAAAATTGCTATATCAAAAAAATTATAAAAATTTAAAAAAAATGATCAAAATACACAATAACTTGAAAATACAAATATACATACAAAATCTATTATAAAAAATATACTTAAAATACACATATACAAACTTATCAAACAATACACTAAACAACATTCATAATCAAATAATAAAAATAAACAATCAACCAAACAAAAACATTTGAACACAAACATCAAAAAAAATAACAAAAAATAATTATAAATCATTGTAAAAAATATAAAAATTATACTTATAAACAAAAATTCTATTATATTATAAAATGATAATAACATCAATAAAGCTAATAACATATCCTTACAATAAAAACCACATAAAAATCAAATTGAACATGAGTTTAGTATTGCGAATATTAATAACAAACGCGCTAACACACAACCACAAAAATACATAAAAAAATAACATCTTAAATCCTGTAACCCAAAAAATATATGTATTCATATACCTAATACTATAAATAATGTTGCTTTGTAGAACATATGGTAACAAAAAAATAAACTACCTATATATATATCTATACACAGACAACAAAACATAGAAAAACTAATTTGACATATTGTACTGAACGCTACGTATCGTTTTACGTCAAAATTATAAAACACACACAATGTCATTAATATTAAAATTAATGTAGACCATCCTATCAAATTATAAAAATAACTAAATCAAAAATCAAAACATCAATAAACAAAACTTAATAATATTATTCCACAAACAACTAATGTAGCTGCATGTATTAATGCTGATACTGGGATAGGTCCTTCCATAGCATCTGGTAATCATATATGTAAGCCAAATTGTGTACTTTTTGTGAATGCACATCCTACTAACAAACATATAAAAAATTCTATATAATAATAATCCATACAAAAAAAATTTAAAAAATAAAAAGTTGTCATACAAAAACCATTTGATAAAAATATTATAGAAAAAGCGAATATTAATAACACATCTCCTATTTTACCTATAAAAAAAGCTTTAAAACCAAATTTTAATGCAAAAAAACGGTATCAGAAATATGAAATTAAAAAAAATGAGAATAGCCCTAATAATTCTCATCCGCAATAAGCTGTTAAAAAATCGTATGATAGGATGAATAAATTCATGCACACAACAAATATTCAAAATATAATCAAAAAACGCCCTAACAACATATCAAAATACATATAATAAAATGCATAAAATACTATAAAACAAAATACCATATTTATCAATAACATTATAAACATATAAAAACCTGAACATACGTATGTTAATCATATAAAACAAAAATCTAACATTAGTATTAAACAAAAATCGTAATAATAATAACCGTATAAACATACTGATACCATTAAAAAACTAAATATCATACACAATACAATAAATATTATCATTACTAAAGATAATCAAAAACTTAGAAAATTCCTACCAAACATAAATGAACCTGATATAAACCCAAACATTATAAAAAATAAAAAAAATATTAAAAACATATCTTATTCTAAAATCTCTTCTAAACGATGTTTCTTTAACCAAAACAAAGGGTTCCCCCCACCCAAATCTTTTTGAAACTCTCCTCCCCGCCTCCCTTTTATTCAAAAGAAGCTCTCCGTCGGTTCCGGCTGGGCTCGAACGGCTCTTTCTCTCCAGTCCCACTCAAAAAATCCTCGCCTTTTTACTTTAGTTTGTTATCAAAAGTGTATTAGGGATTTTAAAAGGAGAGGGCAGAGCGGGGGACGGGGTTGAGAAGAATCACGGTGTGAACAGGAATGGAGTGTTGGAGAAACCATAGGTTTGGGGTGAATGGGAGATGGGTTTTGGGGGGAGAAGTTTTGATGGGGAGGGATCACTGAAGGGGGTAAAGAGATTTGTTTGTTGTATTATACATATTTATATTAATAAATATATAAAATAATAAAATACTATAGTTGATATTGATATTGACATAAATACATATATATCATTTATACTAACATCAAGTCTAAGATATTTATCCAACCATACAAATGAATAAAAACTTAAACACATATAGATGTATATTGATGATAAAAATATCGTTAAAGTTATTATATAAAAACTTATTATATATATAAATGATATAGATATCAAACCATACAAAATAAATATATCTACATAAAATAATAACATAAACGGGAAATCTATATTAAATAAAAATAAACATAAAAATAATGAACTTCATATACTAATACCAAAAAATGAAATTAACAATAAAAAAATTCTTACACCATAATTGTCGTACATATATCCTATTACAATAAACATAAAGGATGAACTTAGTATATGTGCTAGATTACATAATATTAGTAAACCTACAAACAAAATGTCGTTATGTCATAATAATATTAATCCTATACCCGTGTGTATTATTGATCAATTCGCTATTATTTTCTTGTAGTCTGATAAAAATATTAGTGACATTGCTATAAATACTAAACCCAACACAATTACACTATCTATAAAACCTAAAAATCATATTGATATCGTATTAAATGCGATAAATAAAAATTTGTATACACCAAAAAAACCTATTTTCAGCACAATACTTGCTAATAAAACACTCATTTCTGTATTTACCTCTACATGCATCTCTGGTAGTCACACATGGAATGGTCAGATTGGGTATTTTATAGCGAACATTATAAATAATAATATTCATATAAAAATTGCCGAATACAAACTATCAAAATAACATACATCAATAAAAGCCTGTAAATTTATAATGTTGAAATGAGATATTACTATTATACATATAATTATACATACCACTGAACTAACTGAACTAAATATTATAAGATAGAATATAGCAAAAATAAATCTATTATTAAAATTAAAAAATAAACTTACTAGACATATAGGGAAAAATAGACTTTCGAAGGCTATCATAAAACACATAAAATCATCTAATATTATTATTAACACTACATTAATATATATATACATATATATCATTACTATGTAAAAATATTTATTATATGATACACATTTCTTTGATAATAAAAATATTAATATGTACATAATAATTCCCATAAAAAATACAAATCATAAACTGATGTAATTTAAATATATATTTACATATACATAATTGATTTCTATTCCAATACAAAAACTATAGTTTATATATATATATATTATTGTAACAATTAACAATATAAAATTTATACATATTAAATTTAATTTTAACATCCAATTACTCTAATTTAATTTTATTTTTGTGCTTTCTATAAATTACCTTCTTATAATTTATTGTTATCTTTGTGTATTTATTAAAAAGGGGCTTTTAAGTTTGGTTGGGATTGATCTATGAGGAAAGGGGGGTTTGTGGGGGAGAGGAAGGGGGGTTTGGGGAAGTTGGGTTTAGAAGAGGACGAAATTGAAGGGGGGTTTGATTGGGGGGTTTTAGTTGGGGAGAAAGTGTGGGGTTTTGTGGGGAGGAGGGGGAGAGGGGGTTGATGGAATTTTTGGTTTATAATTGCGAAGAAATAGTTTTGTTTTTATTTTGGTTTTATAAAATGTTTTTTCTATGTCTTGTGTGCTTAAGTGTTTCTCATAAAATGATTGGAATTTGTTATCTTTTAGTTGCTATTTTATGTGGATTTATCGGTTATATTTACTCCTTATTTATTAGATTAGAACTTTCTCTAATTGGTTGTGGAGTTTTATTTGGTGATTATCAGTTTTACAACGTACTCATTACTTCACATGGGTTGATTATGGTTTTTGCTTTTATTATGCCTATAACTATGGGTGGGTTTACAAACTATTTTGCGCCCGTCATGGTTGGGTTTCCCGATATGGTATTTCCTCGTATAAATAACATGAGCTTTTGAATGTTTATTGGAGGATTTGGTTGCTTAGTAAGTGGGTTTTTGACTGAAGAGGGTATGGGGGTTGGTTGGACCTTGTATCCTACGTTGATTTGTATTGATTTTCATTCTAGCTTAGCATGTGACTTTATCATTTTCTCTGTGCATTTTCTCGGTATATCTAGTATATTAAATTCCATTAATGTTGTAGGTACAATTTTTTGCTGTAGACGAAAATATTTTAGCTTTCTTATTTGAACACTTTTTATTTGAGGTGCCTTGTTGACATCCATACTTTTGATTATTACACTTCCCGTTTTGGCTGGTGGAGTTACATTATTGTTATGCGATAGAAATTTTAACACATCATTTTATGATGTTGTTGGGGGTGGTGATCTAGTTTTATTTCAACACTTATTTTGGTTCTTTGGACATCCAGAGGTTTATATCATAATTCTACCTGTATTTGGATTAGTTTCCACTATTATTGAAGTTACAAGTTTTAGATGCGTTTTTAGTTCCGTCGCTATGATTTATTCTATGCTACTGATATCTGTATTAGGTATGTTTGTTTGGGCGCATCACATGTTTGTTGTTGGTATGGATGTTGATTCTAGAGCTTATTTTGGAAGTATTACTGTACTAATAGGCTTACCTACATGCATTAAATTATTTAATTGAATCTATAGCTTCTTATTCACAGATATGTGTATTTGTTTTGAAATTTATTTTATATATATGTTTATACTTATGTTTCTTGCTGGTGGATTAACTGGCTTATTTCTATCAAATGTTGGTATTGATATTTTGATGCATGATACTTATTTTGTTGTTGCGCATTTCCACTATGTTTTATCACTTGGTGCTGTTGTAGGGGTTTTTGGTGGGTTTTTTCATTTTCTCATGAAATGAATTCCTATTGAACTTCACACATTTTGATTATTTTTCTTCATTTCCACATTATGATTTGGTTCTAATATGGTTTTTTTTCCTTTACATAGCTTAGGAATGTTTGCTTTTCCGAGAAGAATTTCTGATTATCCTATCAGCTTTTTATTTTGAAGTGCGTTTACATTGTATGGTATGCTTTTGTTGACTTTTTTAGTTATATTTTGCTGTTGTTTGTTTAATGTTATATTATTCTGAGATTACTGTTTATTTTTTATTAATTTGTTTACATATAGCTTATCTATATTCTTCTATTTTTATACATGAGTACCAGTTTGTATGGCTATTTATTTACTTGTTATTGATTTTGCACATATAATACTTGACTATTTATTAATAATACTTTGCTTTTGCTTCGTATTTTATATTTTTTTTTGACAAGCCTTCCTATTATTCTTTTATATATAAATTGATAATAACTGTGTTAAACAAAACTGATTATTTTGATAATAAAATATACTATATGATAATATATCGTAATTATATAGTGATCCGAATATATCAAAATATAATGATAAAAATAAAAAATCTTTTAAAAAAAAACTAAAAAATGATATAATAAATAAAATTAAAATAAATACAAACACAAAGAATACATCAAAATATATAAACTTAAAAAATATTAATATTGCTGGCATCAATATATAACAACTTCTACTATATATCATATATAATCAATATACATAATATAATAATATGATTTGTATACCATATACTAAAAATGTAAATCCAAAAAATAAATTTATTACTAAAAATAACAATAAAAATAATAAACCTAAAATTATCACAAAACTAAAAAATCCATAAATAAAATTAAATATAAAATTAAAATATAATAATAATAAACTTATAAAATCTAAATATACTATATCACATAATAATATAGATACAAATATATCAAAATTAAAAAATAAAAAATCCATTATTACTATAAATAAACATCGTATTACAAAAAATATAAAACAAAATAAAAAATATATCACAAAATAAAATAAACAAAATAAATATGCACAAAACATTACATTAAACATATACAATATTCCAAAATAATTATATATATAATTAGAAAAACTTATAAAATCGAAAAATATGTGGAATGTTATAAATATGAAAAACTCGATATAATATATCAAAAAATTTATACCAAATGCAAAAAAAAAACATATAAAATTATATAATATATATATATAATATATATAATACCCTGTAAATAACATTGTTAATGAACAAATTCCAAAAAATGTTATAAATAACAATACAAACACAAAACTAAAAAAAATTCTAATAAAAAAACCTAAAACAAATATAAATATAAATGTAATACATACAACAAAATCGAATACAAAATCATATAATATAAAATCTAGATCAAACCATCACAATATAAAATCGTATGTTCTAATACATAACAAATCAAAAACACGACTCAATCAAAGCCAATCTTAAAATCCCCTTTCATTATAGATTATATACCTTTCTATATAAAATTTATTACAATAGGCATAAAACCGTGTAATACACCACACAATTCACTACATTGTCCGTAAAGAGTTGCGTTATTTGTAGCAAACAAAATTATTTCATTACACCTACCAGGTTCTCTACTTTTATACCTAAACTTGATATTGTAAATGAGTGTATTACATCTACTGCAGATACTCATAATTTATAAATAACCAAACTTAACAATGTCAATACATGGTTACACTGTAATATTCTTAAATCTCCTATTAAATAATCACTTTCTAATATTAAATTACTAAATATCGTGGTTTCTCCAAATAAAAAATATACCCAATATCACTGAAAACCTATTACTTTACACAAATCAAAACTCACAAAATTTATACAACTAAAATACAACAACAAACACAACCTTAACAATAAACACAATATAAACATCATTCCAAGTACAAACCAATATGTATCTATAAATTTTGATGATATAAAATCTCATGTACAATATATATTATTTATTTTTGTTACAGTTAATACTGTTGCTATAATCAATGCACATATTCATACAGATAGAAATATTGAAAAAGATATTAATACAATTATTGAATCCATTAAAAATATCATTCAAAAAGTTAATATAAAACTCATTTGTTATTATTACATTTAGATATATGCATACTTATTGTTATATTTATACTCGTTTTATCTGTCTTATGTGGGTATGTTAGTTTATGTGAACGTAAAATTTTAGCTATTGTGCAATTTAGAATAGGACCTGCACTTTTTTTATTCGGTCTTCTTACTCCTATTACTGATGGAGTTAAATTATTTGTTAAATTTACATTATTTGTGATTGGTGTTGACTCTATATTATTTATATCTAGTTTATTCATTACGGTTTTTTGTATTTTTTTTCCTTGGTTCTTTTTCCCACTTGGATTCATAATAATATTTGACAAAGGTTTTACACTTCTTTTTTTATTAGGATTTCATTTATTTTCTAATGTATTTTGCATTTTTTTCGTTGGTTGTTTTTTATTTTCAAGCTGCTTTATTTACCTAGCTGCCATGAGAACTTTATTTTTTAGTATTCTATCTGAATGTTCCATTTTAATTCTACTTTATTGTATATACATACTAGACTACTTTTGTTTCTTTGGCATAAAAGATATTTGTATAAGTCAACTTTCTTTACAAAATTGCTTTATACTTGGTCTTTTATTCATTTGTCTATTTTGAATTGGACTACTTCTTGATGGATTACGTTTACCCTTTGATTATCTAGAGTGTGAAAGTGAACTTGTTGCTGGTCTTGTTACTGAGTTATCTGGTGTTTTTTTTGTCATATACTCCATCCTTGAAATTAATCATTTATTATTAACTACTATATTATTTAGCTGCTTATGTTTTGGTGGCCTTTTTATATGCTTTAAATCTATTCTTATACTAATTCTAGGTTTTCTTATACCACGTGTTATATGCTGTAGATTAAAAATTACAACTGCACAAACATTTATATTACTTTTTTTATTTACAATGGGATTCATTAATTTTTCATTTATTGCTATTACAAAAATTATTTGCATACTTTTTTAATCTAATAACGAAACTTTTCTTATGTCCTTCTGTTTCCCATCCCTTTTCTCCTCCTAAAATCCTCAAAAATAAACCCTCTGTCCCTAAACCCCCAAAAAATCCTTGTTTTTATATATCATACACATATTCATATTTCTTATTATCTACAGCTTTATTATCTTATGTGATTATACTACACTAACATTACTAAGCTTTGATTTACTCTGATTATTAATTATTAACCTATTTTGAATAACATTATTAGATTCTTATATTTGCTTCATCTTTATACTCTTATTCTTATTTTGCTTTACATTATTTTTTTGCTTTCTATCATTCGATACCAGATTTTTATTCATTATTATTATTATTCAATACATTATTATATTCTTATTTATATTTATTAATCATATTATTATTATATCAATCCTCTTTGAAATATTTAGCTTATTGCTCTTTTTATTATTAATGTCCAGTAGATTTGGATATAAAATTTTAGTTCTATGATATTACTACATGTTAAACTTAATAAATTTTATATTATTATTTATATTATTATATTTTATGATATTAAACTACTGTTTTTTCCTATGTGATTTTTGTTTTTTAGTTTTTGATGAAGAATGACTTGGAATTTTATGCCTATTTTACACATTATTAATTTTATTCAAATTATACATCGCCTTTTTAATTTTGTTTATGGAGCAACTTTATATTAGACTTGGTGTCTTTATTTTTATTTATATGTTAACTTTCTATATTTTGTTTTGTTTTATATTAATAATTCTACTAATTAGCTTCATTTATTTTTATATTTTATTCATCAAACTTCTATTATTTCAATCTTGTACATGCGTTTTAATTGGATTAAACAGCTTTGCTATCGTTAGTTTACTATTTGTGTTAAGTGTGAATAATTTTTGCTTTTTATTCCTAATATTTATTTCAACAAAAAATTATATCTTTTATTTATATTTAAATTTTCACTTAATTTATAGTATAAGTTTAGTATTACTTATTATTATATACTATTTTTTTATTATATATAATATTTTTGACTTTAAATACAATGAAAACTATTTTTTAATCAACTTCATATTTTTTTCTTTTTTTAATAACTTTTTAATAAGTTTACTACTTGCATGTCTCTTTCTTTGCATTGGAGCTATTCCAATTGTATTTGGATTTTTTATCAAAGTTTTCTGTCTATTATTACAACTAAGTTACCTTTGTATTTGTATTGGCTTTTTCTTTATAATATGACTTATTATTATTTATATTTTTTATTTTAGATTAATTGTTAATATATTTATTTTTTCTTATCAATTTCTCGGTTTTTGAGTTGTAAAATTATCTTTTATCAATATTAAAAATTTATTATTCTTCATTTGTTCTAGCGTATATATACTTTTCTTTGATATTATTAACTTATTTGATCTTATTCTATAACTCCAAAATCACAACTTTCCCTTTCTTCTCTCCTCCCCCTAACCTTTCCTGCTCTTTCTTCTAAAAGTTTGGCAAAGGCAATTCCCAATTCCATTTCCCCTTTTCTCCCCTCTTATCCTCCTAAAAATGGGTGTTTTCAAAACCGCCGTCGCCCGCCCGCCTCTCCCCAAGAATCTCCTCAAAATTCCCCTACTTTTCTCCTCCTTGCTTCTCTCCCATAACTTAAACAAATAGTTCAAATTCAAAATCCTTTTTCCTCCCCTCAAAAAACCCCCCTCTCAAAACCTTTCTCCTTCATTTCCTCTCCTGTCTCCTTCTCTTCCGCCCAAAATTCCTCTTTTACTTTAATAATATCACAAAATACTTATTTTTTTATTCTAAACTAATCTAACCTACACACTATCAACAAAAATAATAATAATACTCAGTATTGTAATTCCATTCATATTGGATATGCTAATACTACATATAATGCTAAAAAACCACTCATTCATATACTATAAAATAATATTAACGAATATGTTAATCATAATAATGAACTTCTACAATACACAAATCATAATATACAATTCAATATAAATAAAAATAATGAGAATAATAAAATAACCATTAAAAACAAACCCATAAACTTATCTGGGATTGCCTTTAAAAAACCGAATAAATACAAAAAAAATCATTCTGGTAATATTTTATCTGATGTTTTTAGTGTATCTACTATAACTCAAGATTCCTCATGAAATACAAAATACCAATTTATAAATATAACATACATCATACATAATAATATTGAAAATGCTAAAAACATATCTCTCAAATAAAACCACATACAAAAACTTAATCTTTCACAATAAAATGCAAACCTATCACAAAATGCATCAGAACTCATAAAATAATGTAGACAAAATAAATGTAAAATTAATATTATTAGTAATATAAATGGTAATAACACATGTAATACATGTAACTTTAATAATGTAAAATCGTTTATAAATTCACTTCCCCAAATTCAATAACATAATCATATACCTAAAATTGGTACTGTTGCTATAATATTACTAAACACCGTTAAACCTCAGTATGACATCATTGTACAAGGCAGTACATATCCTATAAAAGCTATTATTATTATGAATACAAACAATATAAAACCTATAAATCATACTAATATATGTGTGTCAAACAATATTATTAACGTTATTGACTTAAATATATGGATATATAATAGTAAATATAATAAAGATGTAAAACATATATGTACACTTCTTATCACAAAACCCAAATCAAAATCTCATAAAAATAATACAAAATATCAATTTGAACAAATAAAACAACTAAAAAATAATCAAGCTAAACACACTCCACAAATTATTTGCAATGCTATAAAAAATCCTAAACTAAAACCTACCCCATATATTCTGTATAAACAACCTGACATTAAAAGACCCTTTCTTTTTTCTCCGCTTTTATATAAAATTTATAACCATTATTCTTAACTTCCTACAAACTACCTCTTCATTCCAACTAAACCCTTTCCCCTCTCCTCTCTCTCGCTTCCTAAATCCTGTCTTCCCTCCCGTGTTCCTCCTTCCGCTCTCCCCCCTCTGCAAATTGTATTCCTTTGCCCAAAAACCCCTTTGTTTCTGCAAACAATCTCATCTGGTTTCCCCAAAAACCCCTCTCTTCCCAAAACCCCTCCAAAAACCCTTCTCCCTCACAAATTGTTTTTCCTTTTCTTAACCTCCCTTCCTTCCCTTGGTCCGAAAGCCTCCCCTCTCCTTCAAAACCGCCTTCCTCAACTCTCCTCTCTGGTCCGTTCCTCTCCCGTTCCCTCTCTCCCCTCCCCTCAAAACCTCCTCTCAAAACAAACTCTTCCAAAACCCTCCTCCTCTGGCGGTGTCCCCCAAAAATCCCCTTCCAAAAAGCCTTTTTATTCAATTTTAAACAATCCTCAATAACCAAAAATAACCTTCATCGATCTCGGTCCCCTCTTTCCTCAGAAAGCCTTCTGCTCCCGCCCTCCTCAAATAATGCTCCGCCCGCCGTCGAGCTCCCCCAAAAATTCCTCAAATCCCTTTGGGGTGTTCCACAAAGCTGAATTCCCGGCCCCCCCACTTTCTTTGGTCTAAAACTGGTTTCCTTTTAACCCCCAAAAACCCCCCTTGCTTCTCCCTCTCGCTATCCCGTTCGAATCTGCTCCCTTCCTTCTCCTTCACAAAATCAAAAATCCTTCGACTCTCCCCTCCTCGCGGCCCCCTTCTAAATAATCAATTCTTTCTGCCCCAAAGCCGCTATCGATTCCCCTCTCTCTCCTCCCTGTTTAAAATCCCCTCCCCCTCATCAAGAATCCATTCCTGAAAGCCTGCTCGCCCCAAAACTTCTGTCTCTTTGTCAACGAAATTCCTCTGTCTAAACCGGAGCCCCTTACCCCTCTGTTCCTCCTTCTCGGAAAGTTTCAAAATCTTTCGCTTGCCCGTCGCCCTCGCCTTCTCCAAAATGCCTGCTCTTCCCCATCTTCTAACCTGTCGAAATCGGAAGACATTGTTCTACACTTTTATATTCACATAACTTTTCTGTACCACGATGCAAATCACAAATTTCATCAATAAATCTTATCCCCTCTCCTCCAACTGTGCTGAAACGGGTGCTGTGGACACTGTCGTCTGTCTCCTCTTGTACTTATCATGTAGTCATGTTTTTTTATATTATAAATTAATATACAAAAATGTTCCTTATTCATTTTGTGCATTACAAAACCATATTACAAAAATATACATTTAAATTTAAACATATTTTTTTGTCTATTGATAAATACAATAGTCTGTTTTTTAACATATCTGGCATTTTAATTTGACTGAACATTATACACATTAATATTATACTAATAAAATATTCTTTCTTTATATTAATAAATAATTTTGAATATTTAATAATATCAACTTAATTTTTTTTATATAAACAGAATGGAATTTTAGACGAGGAATTAATTTTGGGGAGAGGGTTGGGGAGAGGAGGAGGATTGAGAAAGGAGAAGTTGGATTGAGAGAGGGGGCGGGGGTAAAGGGGGCGGGGGGTTTGGTAGGAGGATGATTGGGTAGCGGGGGAACGCTGAAGTGATTTGGGTAGGGAAGAAACATCGAGGAGTTTTGGGGGGAAGGATCCAAGGGGAGAGGGGTTGGGAGGAGATAGAGACGACGAGAGGGCAACCTTAATTTAGTCAAAATTTAATTTCACCATGTAATTCTAAATTTCTCACTTCCCCTTCTCCCCTTCTCTCCCCCTCTTGAAAGAAAGCGCACTTCAAATAAGGCTCCCCTCCTGAATGCGTTGGCAAAAATCTGTCGGGCCTGCTCCCCTTCCGAAACAAGAATCTCTGTTCTCCGCCAGAAATGCCCCCTCCCCCCCGAAAAACTCCTGCTCAAAATGGGCTTTCCTCGCGCTCCGCTCTCCCCCAAAAATAAAACGCTGGTTCCCGCCTCTCTGGTTCTCTGGGAAATCAAAATGAAAATCCCCACCTTCCAAAAACTCCTCTTTTAATCAACCAAAACTTAAAATTATTAAATTGATTCTAATCTAGTTAAAATATATTTTTATAAATATATTAATTACTGCACGTTATTTTTATTATAAAAATTGGTGGGCAACAATACCTTTTTAATTTCTTATTTTATCTACACATACATATTTAATATAAATAATAAATTTTGATTATGATATTAACACTTTCAATTTATAATCCTTATCATGGTATCAAAAACTACAAATATTATCCTATTAATTATATGAATAAATATAATATAATATAATTTATAATTACTATAATTTTATATTTGCATATACCTAATGGTGTTTAAAAACAAATAAAAATTATTTATATTTTTATTGGTTAAATCAGCACTTAACAATTTAATATGATAATTGTATAATATTTAAAAGCATAGAAATTACCGCAACGGCTGGCATCCATTTCTGACTAATAGATTAATTTAATTTATTATTGATATATATTAATTATTTTTTTTATTTTTCCACACCCATCTAATAGCATTAACAAAACAATCTAATCAAAATTATAAATTATTATTAACTATTCCTAAAATTTTATACAAAAAATCTTTCAAAAATAAACCTTTATAAAATGATAAAACATTTAAAAAAATTAATATGAATACTAACAATTGACCATAATTTATATAAATTATATTCTTCTTTCTTTTTTCAATAATCAATCCTTGCGTACTTATATTAATTATTATTAATTATAAAAATTAAATATATAAACAAATCTGCTTTACAACGATTTTAACCCAACTAACGAATTACTATTTTGATGAACAATCAATCATGGTAATAAGTAGACGATGAAACACATTTATTTTTAATGCTTGTTAACCTGCTCGAACCTTTTATAATTTCAAAGAATATAGTTCTTATGCTATATAAATAAATATAGTATTGCCCCAATCAAACATACAATTACATATCATAATGTTCTCTTTGTAAAGGAGAGTAGGACTTGCCCTATTTTAATTTTTTAATTTTTATTAAAATTTTGATATTAATTCATACTTTATTTTATTTGTTGTAATTTAAAAATTTTCTATGGAACACTTTAATATTTAGTTAACAAATTACTATGCTACAATAATATTGCAATTGAGGATATTTTTTTATTTTAAGAATTATTAATATTTAAATATATTTACAAGAATAATCTTAAATAATTATCTTAGACAAACGCATTTAATAAACGCACTTAAAATACGATAATTTTATTAACAATATTTTTATATTTTTAAAAAACTATACACTATAATAATACTATACAATATAATAATAAAATACTTTTCATTAAACAAATATTAAATATTAAGTTATATTCATTTATACTTTTCATTTACCTACTAAAAATATACCATTAAAATACTTTAGAATTACAAATTATACTTGTACTTTTAATATTCAAATTAACTTAGATTATTATATATAACATTTTAGTTAAACAGATTAATTTTTAAATTGTTCATAATATTTACAAAGAAAAATAAATATTTATTTATTAATTCAACTAAAATAATCTTACTATATTTATTTGGTACATATAGAACAACTGTAACATCTTTAATTAAATATTTCAACATCAAACTAAAAATATTAAACTAATAATTACAGTTCAATAAATTTTAAAATATTATTTAAATATATTAATCTATAAATATATATCTAAATATAAAACAACAAATTTAAAATTTAAATATAATACACCTATTATATAAATAATACAAATAATAAATTTACTACACGGAATTTAAATATTTATTTAAAATATAAGACACCCATTATTATAATATTCTTCTTAATTGGTAAAATTTGGATTACAAATTTTAGATTTTTAAAAGCTTTTCTAACTAAATAAAATACACATAATAAACATAAACATAAACCAACCACAAATCCTTTACATAACAATTCAATAAATAAAACTAAATTAAACTAGAAAGTCATAACTATGCCTACCAACCTTAAAAATGTTTGATCTATAAAAAAAATTTAAATTTATTGAAATTATTTATTAAAAAACCAAACAAGTTTCGAATTAGAATAAACCTAAATTTAAATTTGACGTCAAAAAAATTATATAATTTTAATAGCACAAAAAACATGTTTTTTATTGATAACTTAAAATTAAATTCAAATTTAAACCCTCATGTCCCAAAAAAACCTAAAATAATTTAGAAAAATAGTTTAAACCAGATTAGTTACAATTTATAAACACATTATTACAAAAAAAACCTACTACCAAAATTTATACATTCATAATTTTAAATCAATTCTTAATAAATCACCTACCAAAAATTGTTTCAAGTTTTGGAAATTGGAGGTTTAGATTTAAGTTTAGCTTCTCTAATCGAGTACATATAATAAACACATACATAAACATATTGTATAACCACAAAGCCTTTACATAACAATTCAATGATAAAACTAAATCTAAACCAAAGTCATAGCTATTCTCCCACTAACTAACCTTGAAAATGTTTGGTCAATAAAAAATTTTAAAAATTAAACCGAAATTAAAATACCAACCATCCTTACTAAATTAAAATATTTTTGCAAAAGATTTGTAAAATATTTTCATTAGTAAAGAAGATCCTATTTAAATTTGGATTTAAAATTTAAAACTCAATTATAAAAAACCCAAAACAAATTTCAAGTTGGAATTTAAAATAGCTAAAACCTAAATTTAAATTTAATTTCGAATCAAAGAGTTATATAAAAACTCATAGCAACAAAAAATGCCATGTTTTTTATACGACTTGACCTTGAAACTAAATTTAAATTCAAGTTCGAACCTCCAAATCCCAAAACTCAAAATAATTTAGAAAAATGGTTTGCACTAAACTGATTACATTTAAGTCACAAACACCCATAAATAACTGATAATAAAAACGCATTATTACAAAAAGTTTTACTACCAAAATTTATACAGCGGTGATTTAAACCTATCAATAAAATACCTACCAAAATTCCAAAATTGTTTCAAATTTTGAAAATTGAAAATTAAACTTAAATTTAATTTAAATTTTCAAATCGAAAAGCATTTTCGATCAAACTAGAAAATATATAATTTTATATTTTCATAGCCCGCCCATATACAAATTGGACTTGGTAATTTTAGATCTATCCTCAAAAAGATCTTAACAAATAATCGCAATTAGGGACTTGAGGAATTCTGTTCTTATCCTAATTCATAATTACTTGCTTTAAAATTACCCATTAAACCCATACCCAACTCACCCATCCCATAAAAAATTTCGCATGCAATAGTGTTTTTAAAAAAATAAATTTACTTTGTAAATTTATTTTTTTAAAAACACAATAATAGTGTAAACTATAAATCTCCATTATTATCATGTTTAGTTTCCTAAATTATACTATCTTAAATTACACTATCATACTTTTACACTATATAACTTTTAATTATCTATATACACTTACATATAATATACTTACCTACATACTTATATCTTATTATATATATATATATTATTATTATACTATGCCTAACTAGTTGCTTACTACCTACTACATCCTCTACTTACACAATCTTTTGCTTTTATCCTTCTCAATTGAACTTAGTAATAATGGAGAAACGAAAAAAATTACATTCTTAACCATTCTCCTCTATGAAAAATTCGAAAAAAAAAAACAAATTTATAGTGACAGATAACTTCAATCTTTAAAAAACCTCACAAACAAAATTCAAAAAAGTCAAACTCCTTATTTTTTTTCTTTGGGATTGAATAAAAATCGAACTTTTAATTTTTAAATTTCACAAAAAATTCCAAAAAACATCAAATTTTTTAATTTT
>T_brucei_brucei_LF1_#Kenya_Tsetse_1980
AATAAGAACAAAAAATTAAAAATAAGAACAAAAAATTAAAAATAAGAACAAAAAAGTAAAAATAAGAACAAAAAATTAAAAATAAGAACAAAATTAATATAAATATAATAAAAATTACTAAATATGGGTGGATTAAAATCAAAAAAAATTGTAAATTAGTTAGGTTTTTTGTAAAAACAAAATAAAAACAAAATAAAAAAATTTTAAAATTTAAAATCCAAAAATCCAAAAATTTAATTTTTTAAAGTTTAAAAAAATATTTTTGAATTTTTTGTAAAGTTTTAAAAATCAAAAATTATTTGATATTTTTGAACTTTTTTGTAAAGTTTAAAAAATTAAAAATTTGATGTTTTTGAGTTTTTTTTTACAAAATCCAAAAATTAAAAAATTTGATTTTTTATTCAATTTTCAAATAAAAAATTAAAAAATTTGATTTTTTTGAAAATTTTTTTGCGAGATTTAAAAATTAAAAATTTGCTGTTTTTTGAGTTTTTTTTGGTAAGGTCTAAAAATTAAAAATTTGATGTTTTTGAAATTTTCCAATTTGAAAGTTGATTTGACTTTGTATCCAATACCACCACCACAAAACTTAAAGTGTATTTTGTTGTCGCAGAATTTCAAAAAATCAGAAATTTTAATATGTTTTTTGAACTTTTTTGTAAAATACAAAAATCAAAAATTTGACTTTTTTTGAAATTTCTTTGCAAAATTTAAAAATTAAAAATTTGATGTTTTGTGAAATTTCTTTGCAAAATTTAAAAATTAAAAATTTGATGTTTTTTGAACTTTTTTGTGAATTTTTTTTAAAACGAAAAATTTGATTTTTTATTCAATTCTCAAAGTAAAAAAATCAAAAATTTGACTTTTTTTTGAAATTTCTTTGCAAAATTTAAAAATTAAAAATTTGATGTTTTTTGAAATTTCTTTGCAAAATTTAAAAATTAAAAATTTGATGTTTTGCGAAAGTTTTTTAAAATTAAAAAATTTGATGTTTTTTTGAAATTTTTTGTGAATTTTTTTTTAAAACGAAAAAAATTTATTTTTTATTCAATTTTCAAAGTAAAAAAAATCAAAAATTTGCTTTTTTTTGAAATTTTTTTGCAAAATTTAAAAATTAAAAATTTGATGTTTTTTGAAATTTTTTGTGAATTTTTTTAAAACGAAAAATTTGATTTTTTATTCAATTTTCAAAGTAAAAAAAATCAAAAATTTGCTTTTTTTTGAAATTTTTTTGCAAAATTTAAAAATTAAAAATTTGATGTTTTGTGAAATTTTTTTAAAACTAAAAAATTTGATGTTTTTTGAAGTTTTTTGTGAAATTTTTTTAAAATTAAAAGATTTGATGTTTTTTATCCAATTTTCAAGGGCAAAGGAATTAAAAAATTTGAATTTTTTTTTGAATCTTTTTTGCGAGATTTTATGAAGGTTAAAAGCGATCATCTTATAAATTTAATAATTCTTCTTGAGTGTTTCACAGAGGAGGATAGTCAAGAATGTAAATTTTCCAATTTTCCACTATTAATCAAAGATGTAGTAGGTGAGCAAACTTAAATAATAAATATATAAATAAATAAATAAATATATATATATAATAAAGTATAAGTATATGGAGTAAGTGTATTATATGTAAGTGTATATGGTAAGTTAAAATTTATATAGTGTAAAGTATGGGATAGTATAATTTAAATAGTGTAATTTAGGAAATAAACATGATAATAATGGAGATTTATAGTTTACACTATTATTGTGTTTTTAAAAAAATAAATTTACAAAGTAAATTTATTTTTGTAAAAACACTATTGCGTGCGAAATTTTTGGTGGGGAAGGGTATGAGTTGGGTATGGGTTTAAATGGGTAATTTTAAAGCAAGTAATTATGAATTAGGATAAGAACAGAATTCCTCAAGTCCCTAATTGCAATTATTTGTTAAGATCTTTTTGAGGATAGATCTAAAATTACCAAGTCCAATTTTTGTATATGGGCGGCTATGAAAATATAAAACGTATATTTTCTAGTTTAATCGAAATTTTTTCGATTTGAAGATTTAAATTAAATTTAAGTTTAATTTTCAATTTTCAAAATTTGAAACAATTTTGGAATTTTGGTAGGTATTTATTGATTGATTTAAATTACTGTTGGCATAAATTTTGGTAGTAAAACTTTTTGTAATAATGTGTTTTTATTATCAGTTATTTATGGTGTTTGTGATTTAAATGTAATCAGTTTAGTGCAAACCATTTTTCTAAATTATTTTGAGTTTTGGGATTTTGGAGGTTCGAACTTGAATTTAAATTTAGTTTCAAGTCGAGTCGTATAAAAAACATGGCATTTTTGTTGCTATGAGTTTTTTATATAACTCTTTGATTCGAAATTAAATTTAAATTTAGGTTTTAGCTATTTTAATTCCAACTTGAAATTTGTTTTGGGTTTTTATAATTGAGTTTTAAATTTTAAATCTAAATTTAAATATGATCTGACCTTCTTTGCTAATGAAATATTTTACAGATCTTTTGCAAAAATATTTTAATTTAGTAAGGAGGGAGGATTGGGTATTTTAAATTTTGGTTTAATTTTTAAAATCTTTTATTGACCAAACATTTTCAAGGTTAGTAGGAATTATAGCTATGACTTTGGTTTAGATTTAGTTTTATCCTCGAATTGTTATGTAAAGAATTTGTGGTTATACAATATATCTATGTATATGTTTATTATACGTACTCGATTGAAGAAGCTAACTTAAATCTAAATAAATCCCAATCCCCAAAACCTGAAACAGTTTTTGGTAGGTGATTTATTAAGAATCAATTAAACTACGAAATGTATAAATTTTGGTAGTAGTTTTTTTAATAATGTGTTTATTTAAACTGTAATCAATTTGTTTTGAACTATTTTTGTTTGGTTTTTTAATAATGTGTTTATTTAAACTGTAATCAATTTGTTTTAAACTATTTTTGTTTGGTTTTTTAATAATTAATTTAAAGTTAATTTAATTTTTTTATAGATTAACATTTTTAAGGTTGGTAGGAATGGTTATGACTTTTTAGTTTAATTTAGTCATATTATCGAATTGTTATGTAAAAGATTTGTGGTGAAAATATTTATGTTTATGTTTATGTTTATTATGTTGTATTTTATTTAATTAGAAAAACTTTTAAAAATCTAAAACTTGTGATTCGAAATTTACCAATTAAGAAGATATTATAATAATGAGTGTTTTATATTTTAAATAAGTATTTAAATTCCGTATAGTAAATTTATTATTTGTATTATTTATATAATAGGTGTATTATATTTAAATTTTAAATTTGTTGTTTTATATTTAGATATATATTTATAGATTAATATATTTAAATAATATTTTAAAATTTATTGAACTGTAATTATTAGTTTAATATTTTTAGTTTGATGTTGAAATATTTAATTAAAGATGTTACAGTTGTTCTATATGTACCAAATAAATATAGTAAGATTATTTTAGTTGAATTAATAAATAAATATTTATTTTTCTTTGTAAATATTATGAACAATTTAAAAATTAATCTGTTTAACTAAAATGTTATATGTAATAATCTAAGTTAATTTGAATATTAAAAGTACAAGTATAATTTGTAATTCTAGAGTATCTGTAGTATATTTTTAGTAGGTAAATGAAAGGTATAAATAAGTATAACTTAATATTTAATATTTGTTTAATGAAAAGTATTTTATTATTATATTGTATAGTATTATTATAATGCATATTTTTTTAAAAATATAAAAATATTGTTAATAAAATTATCGTATTTTAAGTGCGTTTATTAAATGCGTTTGTCTAAGATAATTATTTAAGATTATTCTTGTAAATATATTTAAATATTAATAATTCTTAAAATAAAAAAATATCCTCAATTGCAATATTATTGTAGCATAGTAATTTGTTAACTAAATATTAAAGTGTTCCATAGAAAATTTTTAAATTACAACAAATAAAATAAAGTATGAATTAATATCAAAATTTTAATAAAAATTAAAAAATTAAAATAGGGCAAGTCCTACTCTCCTTTACAAAGAGAACATTATGATATGTAATTGTATGTTTGATTGGGGCAATACTATATTTATTTATATAGCATAAGAACTATATTTTTTGAAATTATAAAAGGTTCGAGCAGGTTAACAAGCATTAAAAATAAATGTGTTTCATCGTCTACTTATTACCATGATTGATTGTTCATCAAAATAGTAATTCGTTAGTTGGGTTAAAATCGTTGTAAAGCAGATTTGTTTATATATTTAATTTTTATAATTAATAATAATTAATATAAGTACGCAAGGATTGATTATTGAAAAAAGAAAGAAGGATATAATTTATATAAATTATGGTCAATTGTTAGTATTCATATTAATTTTTTTAAATGTTTTATTATTTTATAAATGTTTATTTTTGAAAGATTTTTTGTATAAAATTTTAGGAATAGTTAATAATAATTTATAATTTTGATTAGATTGTTTTGTTAATGCTATTGAATGGGTGTGGAAAAATAAAAAAAATAATTAATATATATCAATAATAAATTAAATTAATCTATTAGTCAGAAATGGATGCCAGCCGTTGCGGTAATTTCTATGCTTTTAAATATTATACAATTATCATATTAAATTGTTAAGTGTTGATTTAACCAATAAAAATATAAATAATTTTTATTTGTTTTTAAACACCATTAGGTATATGCAAATATAAAATTATAGTAATTATAAATTATATTATATTATATTTATTCATATAGTTAGTAGGATAATATTTGTAGTTTTTGATACCATGATAAGGATTATAAATTGAAAGTGTTAATATCATAATCAAAATTTATTATTTATATTAAATATGTATGTGTAGATAAAATAAGAAATTAAAAAGGTATTGTTGCCCACCAATTTTTATAATAAAAATAACGTGCAGTAATTAATATATTTATAAAAATATATTTTAACTAGATTGAAACAATCTAATAATTTTAAGTTTTAGTTGATGTAAAAGAGGAGTTTTTGGAAGGTGGGGATTTTTCATTTTGATTTCCCAGAGAACCAGAGAGGCGGGAACCAGCGTTTTATTTTTTGGGGGAGAGCGGAGCGCGAGGAAAGCCCATTTTGAGCAGGAGTTTTTCGGGGGGGAGGGGGCATTTCTGGCGGAGAACAGAGATTCTTGTTTCGGAAGGGGAGCAGGCCCGACAGATTTTTGCCAACGCATTCAGGAGGGGAGCCTTATTGAAGTGCGCTTTCTTTCAAGAGGGGGAGAGAAGGGGAGAAGGGGAAGTGAAAAATTTAGAATTACATGGTGAAATTAAATTTTGACTAAATTAAGGTTGCCCTCTTGTCGTCTCTATCTCCTCCCAACCCCTCTCCCCTTGGATCCTTCCCCCCAAAACTCCTCGATGTCTCTTCCCTACCCAAATCACCTCAGCGTTCCTCCGCTACCCAATCATCCTCCTACCAAACCCCCCGCCCCCTTTACCCTCGCCCCCTCTCTCAATCCAACTTCTCCTTTCTCAATCCTCCTCCTCTCCCCAACCCTCTCCCCAAAATTAATTCCTCGTCTAAATTCCATTTATTTATAAGAAAAAAAATTTAAGTTAATATTATTAAATATTCAAAATTATTTATTAATATAAAGAAAGAATATTTTATTAGTATAATATTAATATGTATAAGGTTAAGTCAAATCAAAATTCCAGATATGTTAAAAAATAGACTATTGTATTTATCAATAGACAAAAAAATATGTTTAAATTTAAATGTATATTTTTGTAATATGGTTTTGTAATGCACAAAATGAATAAGGAACATTTGTATGTTAATTTATGCTACAAAAAAACATGACTACATGATAAGTACAAGAGGAGACAGACGACAGTGTCCACAGCACCCGTTTCAGCACAGTTGGAGGAGAGGGGATAAGATTTTATTGATGAAATTTGTGATTTGCATCGTGGCACAGAAAAGTTATGTGAATATAAAAGTGTAGAGCAATGTCTTCCGATTTCGACAGGTTAGAAGATGGGGAAGAGCAGGCATTTTGGAGAAGGCGAGGGCGACGGGCAAGCGAAAGATTTTGAAACTTTCCGAGAAGGGGGAACAGAGGGGTAAGGGGCTCCGGTTTAGACAGAGGAATTTCGTTGACAAAGAGACAGAAGTTTTGGGGCGAGCAGGCTTTCAGGAATGGATTCTTGATGAGGGGGAGGGGATTTTAAACAGGGAGGAGAGAGAGGGGAATCGATAGCGGCTTTGGGGCAGAAAGAATTGATTATTTAGAAGGGGGCCGCGAGGAGGGGAGAGTCGAAGGATTTTTGATTTTTGTGAAGGAGAAGGAAGGGAGCAGATTCGAACGAGATAGCGAGAGGGAGAAGCAAGGGGGGTTTTGGGGGTTAAAAGGAAACCAGTTTTAGACCAAAGAAAGGGGGGGGCCGGGAATTCAGCTTTGTGGAACACCCCAAAGGGATTTGAGGAATTTTTGGGGGAGCTCGACGGCGGGCGGAGCATTATTTGAGGAGGGCGGGGGCAGAAGGCTTTCTGAGGAAAGAGGGGACCGAGATCGATGAAGGTTATTTTTTGGTTATTGAGGATTGTTTAAAATTGAATAAAAAAGGCTTTTTGGAAGGGGATTTTTTGGGGGACACCGCCAGAGGAGGAGGGTTTTGGAAGAGTTTGTTTTGAGAGGAGGTTTTGAGGGGAGGAGAGAGAGGGAACGGGAGAGGAACGGACCAGAGAGGAGAGTTGAGGAAGGCGGTTTTGAAGGAGAGGGGAGGCTTTCGGACCAAGGGAAGGAAGGGAGGTTAAGAAAAGGAAAAACAATTTGTGAGGGAGAAGGGTTTTTGGAGGGGTTTTGGGAAGAGAGGGGTTTTTGGGGAAACCAGATGAGATTGTGCAGAAACAAAGGGGTTTTTTGGGCAAAGGAATACAATTTGCAGAGGGGGGAGAGCGGAAGGAGGAACACGGGAGGGAAGACAGGATTTAGGAAGCGAGAGAGAGGAGAGGGGAAAGGGTTTAGTTGGAATGAAGAGGTAGTTTGTAGGAAGTTAAGAATAATGGTTATAAATTTTATATAAAAGCGGAGAAAAAAGAAAGGGTCTTTTAATGTCAGGTTGTTTATACAGAATATATGGGGTAGGTTTTAGTTTAGGATTTTTTATAGCATTGCAAATAATTTGTGGAGTGTGTTTAGCTTGGTTATTTTTTAGTTGTTTTATTTGTTCAAATTGATATTTTGTATTATTTTTATGAGATTTTGATTTAGGTTTTGTGATAAGAAGTGTACATATATGTTTTACATCTTTATTATATTTACTATTATATATACATATATTTAAGTCAATAACGTTAATAATATTGTTTGACACACATATATTAGTATGATTTATAGGTTTTATATTGTTTGTATTTATAATAATAATAGCTTTTATAGGATATGTACTGCCTTGTACAATGATGTCATACTGAGGTCTAACGGTATTTAGTAATATTATAGCAACAGTGCCAATTTTAGGTATATGATTATGTTATTGAATTTGGGGAAGTGAATTTATAAACGATTTTACATTATTAAAGTTACATGTATTACATGTGTTATTACCATTTATATTACTAATAATATTAATTTTACATTTATTTTGTTTGCATTATTTTATGAGTTCTGACGCATTTTGTGATAGATTTGCATTTTATTGTGAAAGGTTAAGTTTTTGTATGTGGTTTTATTTGAGAGATATGTTTTTAGCATTTTCAATATTATTATGTATGATGTATGTTATATTTATAAATTGGTATTTTGTATTCCATGAGGAATCTTGAGTTATAGTAGATACACTAAAAACGTCAGATAAAATATTGCCAGAATGATTTTTTTTGTATTTATTTGGTTTTTTAAAGGCAATTCCAGATAAGTTTATGGGTTTGTTTTTAATGGTCATTTTATTATTCTCATTATTTTTATTTATATTGAATTGTATATTATGATTTGTGTATTGTAGAAGTTCATTGTTATGACTAACATATTCGTTAATATTGTTTTATAGTATATGAATGAGTGGTTTTTTAGCATTATACGTAGTATTAGCATACCCAATATGAATGGAATTACAATATTGAGTATTATTATTATTTTTGTTGATAGTGTGTAGGTTAGATTAGTTTAGAATAAAATAATAAGGTATTTGATATTATTAAAATAAAAGAGGAATTTTGGGCGGAAGAGAAGGAGACAGGAGAGGAAATGAAGGAGAAAGGTTTTGAGAGGGGGGTTTTTTGAGGGGAGGAAAAAGGATTTTGAATTTGAACTATTTGTTTAAGTTATGGGAGAGAAGCAAGGAGGAGAAAAGTAGGGGAATTTTGAGGAGATTCTTGGGGAGAGGCGGGCGGGCGACGGCGGTTTTGAAAACACCCATTTTTTAGGAGGATAAGAGGGGAGAAAAGGGGAAATGGAATTGGGAATTGCCTTTGCCAAACTTTTAGAAGAAAGAGCAGGAAAGGTTAGGGGGAGGAGAGAGGAAAGGGAAAGTTGTGATTTTGGAGTTATAGAATAAGATCAAATAAGTTAATAATATCAAAGAAAAGTATATATACATTAGAACAAATGAAGAATAATAAATTTTTAATATTGATAAAAGATAATTTTACAACTCAAAAACCGAGAAATTGATAAGAAAAAATAAATATATTAACAATTAATCTAAAATAAAAAATATAAATAATAATAAGTCATATTATAAAGAAAAACCCAATACAAATACAAAGGTAACTTAGTTGTAATAATAGACAGAAAACTTTGATAAAAAATCCAAATACAATTGGAATAGCTCCAATGCAAAGAAAGAGACATGCAAGTAGTAAACTTATTAAAAAGTTATTAAAAAAAGAAAAAAATATGAAGTTAATTAAAAAATAGTTTTCATTGTATTTAAAGTCAAAAATATTATATATAATAAAAAAATAGTATATAATAATAAGTAATACTAAACTCACACTATAAATTAAGTGAAAATTTAAATATAAATAAAAGATATAATTTTTTGTTGAAATAAATATTAGGAATAAAAAGCAAAAATTATTCACACTTAATACAAATAGTAAACTAATGATAGCAAAGCTGTTTAATCCAATTAAAACGCATGTACAAGATTGAAATAATAGAAGTTTGATGAATAAAATATAAAAATAAACGAAGCTAATTAGTAGTATTATTAATATAAAACAAAACAAAATATAGAAAGTTAACATATAAATAAAAATAAAGATACCAAGTCTAATATAAAGCTGTTCCATAAACAAAATTAAAAAGGCGATGTATAATTTAAATAAAATTAATAATGTGTAAAATAAACATAAAATCCCAAGTCATTCTTCATCAAAAACTAAAAAACAAAAATCACATAAAAAAAAACAGTAGTTTAGTATCATAAAATATAATAATATAAATAATAATATAAAATTTATTAGGTTTAACATGTAGTAATATCATAGAACTAAAATTTTATATCCAAATCTACTGGACATTAATAATAAAAAGAGCAATAAGCTAAATATTTCAAAGAGGATTGATATAATAATAATATGATTAATAAATATAAATAAGAATATAATAATGTATTGGATAATAATAATAATGAATAAAAATCTGGTATCGAATGATAGAAAGCAAAAAAATAATGTGAAGCAAAATAAGAATAAGAGTATAAAGATGAAGCAAATATAAGAGTCTAATAATGTTATTCAAAATAGGTTAATAAGTAATAATCATAGTAAATCAAAGCTTAGTAATGTCAGTGTAGTATAATCACATAAGATAATAAAGCTGTAGATAATAAGAAATATAAATATATGTATGATATATAAAAACAAGGATTTTTTTGGGGGTTTAGGGACAGAGGGTTTATTTTTGAGGATTTTAGGAGGAGAAAAGGGATGGGAAACAGAAGGACATAAGAAAAGTTTCGTTATTAGATTAAAAAAGTATGCAAATAATTTTTGTAATAGCAATAAATGAAAAATTGATGAATCCCATTGTAAATAAAAAAAGTAATATAAATGTTTGTGCAGTTGTAATTTTTAATCTACAGCATATAACACGTGGTATAAGAAAACCTAGAATTAGTATAAGAATAGATTTAAAGCATATAAAAAGACCACCAAAACATAAGCAGCTAAATAATATAGTAGTTAGTAATAAATGATTAATTTCAAGAACGGAGTATATGACAAAAAAAATACCAGATAGCTCAGTAACAAGGCCAGCAACAAGTTCACTTTCACACTCTAAATAATCAAAGGGTAAACGTAATCCATCCAGTAGTAGTCCAATTCAAAATAGACAAATGAATAAAAGGCCAAGTATAAAGCAATTTTGTAAAGAAAGTTGACTTATACAAATATCCTTTATGCCAAAGAAACAAAAGTAGTCTAGTATGTATATACAATAAAGTAGAATTAAAATGGAACATTCAGATAGAATACTAAAAAATAAAGTTCTCATAGCAGCCAGGTAAATAAAGCAGCTTGAAAATAAAAAACAACCAACAAAAAAAATGCAAAATACATTAGAAAATAAATGAAATCCTAATAAAAAAAGAAGTGTGAAACCTTTGTCGAATATTATTATGAATCCAAGTGGGAAAAAGAATCAAGGAAAAAAAATACAAAAAGCCGTAATGAATAAACTAGATATAAATAGTATAGAATCAACACCAATTACAAACAATGTAAATTTAACAAATAATTTAACTCCATCAGTAATAGGAGTAAGAAGACCGAATAAAAAAAGCGCAGGTCCTATTCTAAATTGCACAATAGCTAAAATTTTACGCTCACATAGACTAACATACCCACATAAGACAGATAAAACGAGTATAAATATAACAATAAGTACGCATATATCTAAATGTAATAATAACAAATGAGTTTTATATTAACTTTTTGAATGATATTTTTAATGGATTCAATAATTGTATTAATATCTTTTTCAATATTTTTATCTGTATGAATATGTACATTGATTATATCAACAGTATTAACTGTAACAAAAATAAATAATATATATTGTACATGAGATTTTATATCATCAAAATTTATAGATACATATTGGTTTGTACTTGGCATGATGTTTATATTGTGTTTATTGTTAAGGTTGTGTTTGTTGTTGTATTTTAGTTGTATAAATTTTGTGAGTTTTGATTTGTGTAAAGTAATAGGTTTTCAGTGATATTGGGTATATTTTTTATTCGGAGAAACTACAATATTTAGTAATTTAATATTAGAAAGTGATTATTTAATAGGAGATTTAAGAATATTACAGTGTAATCATGTATTGACATTGTTAAGTTTGGTTATTTATAAATTATGAGTATCTGCAGTAGATGTAATACATTCATTCACAATATCAAGTTTAGGTATAAAAGTAGAGAACCTGGTAGGTGTAATGAAATAATTTTGTTTGCCACAAATAATACAACTCTTTACGGCCAATGTAGTGAATTGTGTGGTGTATTACACGGTTTTATGCCTATTGTAATAAATTTTATATAGAAAGGTGTATAATCTATTAACGAAAGGGGATTTTTAAGATTGGCTTTGATTGAGTCGTGTTTTTGATTTATTATGTATTAGAACATACGATTTTATATTATGATGGTTTGATCTAGATTTTATATTATACGATTTTGTATTTGATTTTGTTGTATGTATTACATTTATATTTATATTTGTTTTAGGTTTTTTTATTAGAATTTTTTTTAGTTTTGTGTTTGTATTATTATTTATAACATTTTTTGGAATCTGTTCATTAACAATGTTATTCACAGGGTATTATATATATTATATATATATATTATATAATTTTATATGTTTTTTTTTTGCATTCGGTATAAATTTTTTGATATATTATATCGAGTTTTTTATATTTATAACATTCCACATATTTTTCGATTTTATAAGTTTTTCTAATTATATATATAATTATTTTGGAATACTGTATATGTTTAATGTAATGTTTTGTGCATATTTATTTTGTTTATTTTATTTTGTAATATATTTTTTATTTTGTTTTATATTTTTTGTAATACGATGTTTATTTATAGTAATAATGGATTTTTTATTCTTTAATTTTGATATATTTGTATCTATATTATTATGTGATATAGTATATTTAGATTTTATAAGTTTATTATTATTATATTTCAATTTTATATTTAATTTTATTTACGGATTTTTTAGTTTTGTAATAATTTTAGGTTTATTATTTTTATTGTTATTTTTAGTAATAAATTTATTTTTTGGATTTACATTTTTAGTGTATGGTATTCAAATTATATTATTATATTATGTATACTGATTATATATGATATATAGTAGAAGTTGTTATATATTGATGCCGGCAATATTAATATTTTTTAAGTTTATATATTTTGATGTATTTTTTGTATTTGTATTTATTTTAATTTTATTTATTATATCATTTTTTAGTTTTTTTTTAAAAGATTTTTTATTTTTATCATTATATTTTGATATATTTGGATCATTATATAATTACGATATATTATCATATAGTATATTTTATTATCAAAATAATCAGTTTTGTTTAACACAGTTATTATCAATTTATATATAAAAGAATAATAGGAAGGCTTGTCAAAAAAAAATATAAAATACGAAGCAAAAGCAAAGTATTATTAATAAATAGTCAAGTATTATATGTGCAAAATCAATAACAAGTAAATAAATAGCCATACAAACTGGTACTCATGTATAAAAATAGAAGAATATAGACAAGCTATATGTAAACAAATTAATAAAAAATAAACAGTAATCTCAGAATAATATAACATTAAATAAACAGCAGCAAAATATAACTAAAAAAGTCAATAAGAGCATACCATACAATGTAAACGCACTTCAAAATAAAAAACTGATAGGGTAATCAGAAATTCTTCTTGGAAAAGCAAACATTCCTAAGCTATGTAAAGGAAAAAACACCATATTAGAACCAAATCATAATGTGGAAATGAAGAAAAATAATCAAAATGTGTGAAGTTCAATAGGAATCCATTTCATAAGAAAATGAAAAAACCCACCAAAAACACCTACGACAGCACCAAGTGATAAAACATAGTGGAAATGTGCAACAACAAAATAAGTATCATGCATCAAAATATCAATACCAACATTTGATAGAAATAAGCCAGTTAATCCACCAGCAAGAAACATAAGTATAAACATATATATAAAATAAATTTCAAAGCAAATGCACATATCTGTGAATAAGAAGCTATATATTCAATTAAATAATTTAATGCATGTAGGTAAGCCTATTAGTACAGTAATACTTCCAAAATAAGCCCTGGAATCGACATCCATGCCAACAACAAACATGTGATGCGCTCAAACAAACATACCTAATACAGATATTAGTAGCATAGAATAAATCATAGCAACAGAACTAAAAACGCATCTAAAACTTGTAACTTCAATAATAGTGGAAACTAATCCAAATACAGGCAGGATTATGATATAAACCTCTGGATGTCCAAAGAACCAAAATAGGTGTTGAAATAAAACCAGATCTCCACCCCCAACAACATCATAAAATGATGTGTTAAAATTTCTATCACATAACAATAATGTAACTCCACCAGCTAAAACGGGAAGTGTAATAATCAAAAGTATAGATGTCAACAAGGCACCTCAAATAAAAAGTGTTCAAATGAGAAAGCTAAAATATTTTCGTCTACAGCAAAAAATTGTACCTACAACATTAATGGAATTTAATATACTAGATATACCAAGAAAATGCACAGAGAAGATGATAAAGTCACATGCTAAGCTAGAATGAAAATCAATACAAATTAACGTAGGATACAAGGTCCAACCAACCCCCATACCCTCTTCAGTCAAAAACCCACTCACTAGACAACCAAATCCTCCAATAAACATCCAAAAGCTCATATTATTTATACGAGGAAATACCATATCGGGAAATCCAACCATGACGGGTGCAAAATAGTTTGTAAATCCACCCATAGTTATAGGCATAATAAAAGCAAAAACCATAATCAATCCATGTGAAGTAATGAGTACGTTATAGAACTGATAATCACCAAATAAAACTCCACAACCAATTAGAGAAAGTTCTAATCTAATAAATAAGGAGTAAATATACCCAATAAACCCGCATAAAATGGCAACTAAAAGATAACAAATCCCAATCATTTTGTGAGAAACACTTAAGCAAACAAGACATAGAAGAAACATTTTATAAAACCAAAATAAAAAACAAAACTATTTCTTCGCAATTATAAATCAAAATTTCATCAACTCCCTCTCCCCCTCCTCCCCACAAAACCCCACAACTCTCTCCCCAACTAAAACCCCCCAATCAAACCCCCCTTCAATTTCGTCTTCTTCCAAACTCAACTTCCCCAAAACCCTCCTTCCTCTCCCCCACAAACCCCCCTTTCCTCATAGATCAATCCCAACCAAACTTAAAAGCCCCTTTTTAATAAATACACAAAGATAACAATAAATTATAAGAATGAAATTTATAGAAAGCACAAAAATAAAATTAAATTAGAGTGATTGAATGTTAAAATTAAATTTAATATGTATAAATTTTATATTGTTAATTGTCACAATAATATATATATATATAAACTATAGTTTTTGTATTGGGATAGAAATCAATTATGTATATGTAAATATATATTTAAATTACATCAGTTTATGATTTGTATTTTTTATGGGAATTATTATGTACATATTAATATTTTTATTATCAAAGAAATGTGTATCGTATAATAAATATTTTTACATAGTAATAATATATATGTATATATATATTAATGTAGTGTTAATAATAATATTAGATGATTTTATGTGTTTTATGATAGCATTTGAAAGTTTATTTTTCCCTATATGTCTAGTAAGTTTATTTTTTAATTTTAATAATAGATTTATTTTTGCTATATTCTACCTTATAATATTCAGTTCAGTTAGTTCAGTGGTATGTATAATTATATGTATAATAGTAATATCTCATTTCAATATTATAAATTTACAGGCTTTTATTGATGTATGTTATTTTGACAGTTTGTATTCGGCAATTTTTATATGAATATTATTATTTATAATGTTTGCTATAAAGTATCCAATCTGACCATTTCATGTGTGACTACCAGAGATGCATGTAGAGGTAAATACAGAAATGAGTGTTTTATTAGCGAGTATTGTGTTGAAAATAGGTTTTTTTGGTGTATACAAATTTTTATTTATCGCGTTTAATACGATATCAATATGATTTTTAGGTTTTATAGATAGTATAATTGTGTTAGGTTTAGTATTTATAGCAATGTCATTAATATTTTTGTCAGACTACAAGAAAATAATAGCGAATTGATCAATAATACATACGGGTATAGGATTAATATTATTATGGCATAACGACATTTTGTTTGTAGGTTTACTAATATTATGTAATCTAGCGCATATACTAAGCTCATCATTTATGTTTATTGTAATAGGATATATGTACGACAATTATGGTGTAAGAATTTTTTTATTGTTAATCTCATTTTTTGGTATTAGTGTATGAAGTTCATTGTTTTTATGTTTATTTTTATTTAATATAGATTTCCCGTTTATGTTATTATTTTATGTAGATATATTTATTTTATATGGTTTGATATCTATATCATTTATATATATAATAAGCTTTTACATAGTAACTTTAACGATATTTTTATCATCAATATACATTTATATGTGTTTAAGTTTTTACTCATTTGTATGGTTGGATAAATATCTTAGACTAGATGTTAGTATAAATGATATATATGTATTTATGTCAATATCTATATCAACTATAGTATTTTATTATTTTATATATTTATTAATATAATATGTATAATACAACAAACAAACCTCTTTACCTCCTTCAATGATCTCTCCCCATCAAAACCTCTCTCCCCAAAAACCCATCTCCCATCCACCCCAAAACCTATGGTTTCTCCAACACTCCATTCCTGTTCACACCGCGATTCTTCTCAACCCCGCCCCCCGCTCTGCTCTCTCCTTTTAAAATCCCTAATACACTTTTGATAACAAACTAAAGTAAAAAAGGCGAGGATTTTTTGAGTTGGGACTGGAGAGAAAGAGCCGTTCGAGCCCAGCCGGAACCGACGGAGAGCTTCTTTTGAATAAAAGGGAGGCGGGGAGGAGAGTTTCAAAAAGATTTGGGTGGGGGGAACCCTTTGTTTTGGTTAAAGAAACATCGTTTAGAAGAGATTTTAGGATAAGATATGTTTTTAATTTTTTTTTTATTTTTTATAATGTTCGGTTTTATATCAGGTTCATTTATGTTTGGTAGGAATTTTCTAAGTTTTTGGTTATCTTTAGTAATGATAATATTTATTGTATTGTGTATGATATTTAGTTTTTTAATGGTATCAGTATGTTTATACGGATATTATTATTACGATTTTTGTTTAATACTAATGTTAGATTTTTGTTTTATATGATTAACATACGTATGCACAGGTTTTTATATGTTTATAATGTTATTAATAAATATGGTATTTTGTTTTATAGTATTTTACGCATTTTATTATATGTATTTTGATATGTTGTTAGGACGTTTTTTGATTATATTTTGAATATTTGTTGTATGCATGAATCTATTCATCCTATCGTACGATTTTTTAACAGCTTACTGCGGATGAGAATTATTAGGGTTATTTTCATTTTTTTTAATTTCATATTTCTGATACCGTTTTTTCGCATTAAAATTTGGTTTTAAAGCTTTTTTTATAGGTAAAATGGGAGATGTGTTATTAATATTCGCTTTTTCTATAATATTTTTATCAAATGGTTTTTGTATGACAACTTTTTATTTTTTAAATTTTTTTTGTATGGATTACTATTATATAGAATTTTCTATATGTTTGTTAGTAGGATGTGCGTTCACAAAAAGCACACAATTTGGATTACATATATGATTACCAGATGCTATGGAAGGACCTATTCCAGTATCAGCCTTAATACATGCAGCTACATTAGTCGTTTGTGGAATAATATTATTAAGTTTTGTTTATTGATGTTTTGATTTTTGATTTAGTTATTTTTATAATTTGATAGGATGATCTACATTAATTTTAATATTAATGACGTTATGTGTGTTTTATAATTTTGACGTAAAACGATATGTAGCATTCAGTACAATATGTCAAATTAGTTTTTCTATGTTTTGTTGTCTGTGTATAGATATATATATAGGTAGTTTATTTTTTTGTTACCATATGTTCTACAAAGCAACATTATTTATAGTATTAGGTGTATGGATACATATATTTTTTGGGTTACAGGATTTAAGATGTTATTTTTTTATGTATTTTTGTGGTTGTGTGTTAGCGCGTTTGTTATTAATATTCGCAATACTAAATTCATGTTCAATTTGATTTTTATGTGGTTTTTATTGTAAGGATATGTTATTAGCTTTATTGATGTTATTATCATTTTATAATATAATAGAATTTTTGTTTATAAGTATAATTTTTATATTTTTTACAATGGTTTATAATTATTTTTTGTTATTTTTTTTGATGTTTGTGTTCAAATGTTTTTGTTTGGTTGATTGTTTATTTTTATTATTTGATTATGAATGTTGTTTAGTATATTGTTTGATAAGTTTGTATATGTGTATTTTAAGTATATTTTTTATAATAGATTTTATATGTATATTTGTATTTTCAAGTTATTGTGTATTTTGATCATTTTTTTTAAATTTTTATAATTTTTTTGATATAGCAATTTTTGTGGTTTTTCTAATATTATCAGTAGGATTTTTATATTATGGTTGTTTATTTTTTTATTTTTTTAATATAGATTGTATAATGTTGTTTTGGAGAATTTTTTTTGTAATAATAATTTTAGTAGTATTTACGATATTTTGTTGTTGATATTTCGTTTGTATGATCATGTTTATGTTATTATTTGTATGAAATTTTGTTATATATTTTAGATATAATTTGAAATATTGTTTATTTTTTTGTATTTTGTGAATATTGTATGTATAAATAGTATAATTAAAAGTAAAAAAAGTAAAGAAACCAAATTAGATTTGTAAAAAAGTCAAAATATTTTACAATATTACACCATTGTTATATACATATTTTAAAGAAAAATATAAGTTGGATTTAGAAATAAAAGTAGTATTAAAATTTTTAAAAATAAAAATAAAAATAAAAATAAAAATAAAAATAAAAATAAAAATAAAAATAAAATAAAAATAAATTTTAAATAAGTTAAAAAAGAAGAAGAGAATAAATATTAATATATAAAACCCCATATATGTATGAGTCGAAATCTAGAAAAATATAAAGAATTACTTCAATTTTTTGTAAAAATAAAACAAAAAATTAAAAAATAAAACAAAAAATTAAAAAATAAAACAAAA
>T_brucei_brucei_LVBG3N_#Kenya_Bovine_1980
TTTTTACAAAAATTAAACTAATTTACAAATTTTTCAATTTTTCAACCCATATTTAGCAATTTCTAATTTTACATTAATGTAATTTACAATTTTCTCCTTCTTTCACTTATTTATTTATTTTATAATACTAAATTTGGTAATTTACAATTTTATAGGGGTTTTTGGGGAATGGGGGATTTTGCTTTTTTTAAGTTTGTTTTATTTTTTTTAAGTTTGTTTTATTTTTTTTTTTAAGTTTGGCTTATTTTTTGATTTTTTTGTTTTGTTTTTCACAAAAATTAAACTAATTTACAAATTTTTCAATTTTTCAACCCATATTTAGCAATTCTTAATTTTACATTAATGTAGTTTACAATTTTCTCTCTTCTTTCACTTATTTTATTTATTTTATAACACAAATTGTAATTTACAAGGAGTTTTATGGGGGAAATGGGGGTTGGTTTACTTCTTTTAATTTTGTTTTATTTTTTTTTTAATTTTGACTTATTTTTTTTAATTTTGACTTATTTTTTTTAATTTTGACTTATTTTTTGTTTTTTTTATTTTATTTTTTAATTTTTGTTTTATTTTTTAATTTTTGTTTTATTTTTTAATTTTTTGTTTTATTTTTACAAAAAACTAAAATAATTTACAATTTTTTCTAAATTTCAACCCATATATTTTTGGTGATTTTATATATTAATATTTATTTTCTTCTTTAACTTATTTAAAATTAATTTTTATTATTAAACACTTTTTAATTAGGAACTTTGCTTTTCTATGAATATTTTGTTTTTTTTGTTTTTATTTTACAAAAATTTTAACTACTACTTTTTTATTTCTAAACCAACTTATATTTTTCTTTGGAATATGTATATAATAGTTGTGATATTATAAAATTTTTGACTTTTTTACAAATCTAATTTGGTTTCTTTACTTTTTTACTTTTGATTATACTATTATACATACAATATCCACAAAATACAAAAAAATAAACAATATTTCAAATTATATCTAAAATATATAACAAAATTTCATACAAATAATAACATAAATATGATCATACAAACAAAATATCAACAACAAAATATCATAAATACTACTAAAATTATTATTACAAAAAAAATTCTCCAAAACAACATTATACAATCTATATTGAAAAAATAAAAAAATAAACAACCATAATATAAAAATCCTACTGATAATATTAAAAAAACCACAAAAATTGCTATATCAAAAAAATTATAAAAATTTAAAAAAAATGATCAAAATACACAATAACTTGAAAATACAAATATACATACAAAATCTATTATAAAAAATATACTTAAAATACACATATACAAACTTATCAAACAATACACTAAACAACATTCATAATCAAATAATAAAAATAAACAATCAACCAAACAAAAACATTTGAACACAAACATCAAAAAAAATAACAAAAAATAATTATAAATCATTGTAAAAAATATAAAAATTATACTTATAAACAAAAATTCTATTATATTATAAAATGATAATAACATCAATAAAGCTAATAACATATCCTTACAATAAAAACCACATAAAAATCAAATTGAACATGAGTTTAGTATTGCGAATATTAATAACAAACGCGCTAACACACAACCACAAAAATACATAAAAAAATAACATCTTAAATCCTGTAACCCAAAAAATATATGTATTCATATACCTAATACTATAAATAATGTTGCTTTGTAGAACATATGGTAACAAAAAAATAAACTACCTATATATATATCTATACACAGACAACAAAACATAGAAAAACTAATTTGACATATTGTACTGAACGCTACGTATCGTTTTACGTCAAAATTATAAAACACACACAATGTCATTAATATTAAAATTAATGTAGACCATCCTATCAAATTATAAAAATAACTAAATCAAAAATCAAAACATCAATAAACAAAACTTAATAATATTATTCCACAAACAACTAATGTAGCTGCATGTATTAGTGCTGATACTGGGATAGGTCCTTCCATAGCATCTGGTAATCATATATGTAAGCCAAATTGTGTACTTTTTGTGAACGCACATCCTACTAACAAACATATAGAAAATTCTATATAATAATAATCCATACAAAAAAAATTTAAAAAATAAAAAGTTGTCATACAAAAACCATTTGATAAAAATATTATAGAAAAAGCGAATATTAATAACACATCTCCTATTTTACCTATAAAAAAAGCTTTAAAACCAAATTTTAATGCAAAAAAACGGTATCAGAAATATGAAATTAAAAAAAATGAGAATAGCCCTAATAATTCTCATCCGCAATAAGCTGTTAAAAAATCGTATGATAGGATGAATAAATTCATGCACACAACAAATATTCAAAATATAATCAAAAAACGCCCTAACAACATATCAAAATACATATAATAAAATGCATAAAATACTATAAAACAAAATACCATATTTATCAATAACATTATAAACATATAAAAACCTGAACATACGTATGTTAATCATATAAAACAAAAATCTAACATTAGTATTAAACAAAAATCGTAATAATAATAACCGTATAAACATACTGATACCATTAAAAAACTAAATATCATACACAATACAATAAATATTATCATTACTAAAGATAATCAAAAACTTAGAAAATTCCTACCAAACATAAATGAACCTGATATAAACCCAAACATTATAAAAAATAAAAAAAATATTAAAAACATATCTTATTCTAAAATCTCTTCTAAACGATGTTTCTTTAACCAAAACAAAGGGTTCCCCCCACCCAAATCTTTTTGAAACTCTCCTCCCCGCCTCCCTTTTATTCAAAAGAAGCTCTCCGTCGGTTCCGGCTGGGCTCGAACGGCTCTTTCTCTCCAGTCCCACTCAAAAAATCCTCGCCTTTTTACTTTAGTTTGTTATCAAAAGTGTATTAGGGATTTTAAAAGGAGAGGGCAGAGCGGGGGACGGGGTTGAGAAGAATCACGGTGTGAACAGGAATGGAGTGTTGGAGAAACCATAGGTTTGGGGTGAATGGGAGATGGGTTTTGGGGGGAGAAGTTTTGATGGGGAGGGATCACTGAAGGGGGTAAAGAGATTTGTTTGTTGTATTATACATATTTATATTAATAAATATATAAAATAATAAAATACTATAGTTGATATTGATATTGACATAAATACATATATATCATTTATACTAACATCAAGTCTAAGATATTTATCCAACCATACAAATGAATAAAAACTTAAACACATATAGATGTATATTGATGATAAAAATATCGTTAAAGTTATTATATAAAAACTTATTATATATATAAATGATATAGATATCAAACCATACAAAATAAATATATCTACATAAAATAATAACATAAACGGGAAATCTATATTAAATAAAAATAAACATAAAAATAATGAACTTCATATACTAATACCAAAAAATGAAATTAACAATAAAAAAATTCTTACACCATAATTGTCGTACATATATCCTATTACAATAAACATAAAGGATGAACTTAGTATATGTGCTAGATTACATAATATTAGTAAACCTACAAACAAAATGTCGTTATGTCATAATAATATTAATCCTATACCCGTGTGTATTATTGATCAATTCGCTATTATTTTCTTGTAGTCTGATAAAAATATTAGTGACATTGCTATAAATACTAAACCCAGCACAATTACACTATCTATAAAACCTAAAAATCATATTGATATCGTATTAAATGCGATAAATAAAAATTTGTATACACCAAAAAAACCTATTTTCAGCACAATACTTGCTAATAAAACACTCATTTCTGTATTTACCTCTACATGCATCTCTGGTAGTCACACATGGAATGGTCAGATTGGGTATTTTATAGCGAACATTATAAATAATAATATTCATATAAAAATTGCCGAATACAAACTATCAAAATAACATACATCAATAAAAGCCTGTAAATTTATAATGTTGAAATGAGATATTACTATTATACATATAATTATACATACCACTGAACTAACTGAACTAAATATTATAAGATAGAATATAGCAAAAATAAATCTATTATTAAAATTAAAAAATAAACTTACTAGACATATAGGGAAAAATAGACTTTCGAAGGCTATCATAAAACACATAAAATCATCTAATATTATTATTAACACTACATTAATATATATATACATATATATCATTACTATGTAAAAATATTTATTATATGATACACATTTCTTTGATAATAAAAATATTAATATGTACATAATAATTCCCATAAAAAATACAAATCATAAACTGATGTAATTTAAATATATATTTACATATACATAATTGATTTCTATTCCAATACAAAAACTATAGTTTATATATATATATATTATTGTAACAATTAACAATATAAAATTTATACATATTAAATTTAATTTTAACATCCAATTACTCTAATTTAATTTTATTTTTGTGCTTTCTATAAATTACCTTCTTATAATTTATTGTTATCTTTGTGTATTTATTAAAAAGGGGCTTTTAAGTTTGGTTGGGATTGATCTATGAGGAAAGGGGGGTTTGTGGGGGAGAGGAAGGGGGGTTTGGGGAAGTTGGGTTTAGAAGAGGACGAAATTGAAGGGGGGTTTGATTGGGGGGTTTTAGTTGGGGAGAAAGTGTGGGGTTTTGTGGGGAGGAGGGGGAGAGGGGGTTGATGGAATTTTTGGTTTATAATTGCGAAGAAATAGTTTTGTTTTTATTTTGGTTTTATAAAATGTTTTTTCTATGTCTTGTGTGCTTAAGTGTTTCTCATAAAATGATTGGAATTTGTTATCTTTTAGTTGCTATTTTATGTGGATTTATCGGTTATATTTACTCCTTATTTATTAGATTAGAACTTTCTCTAATTGGTTGTGGAGTTTTATTTGGTGATTATCAGTTTTACAACGTACTCATTACTTCACATGGGTTGATTATGGTTTTTGCTTTTATTATGCCTATAACTATGGGTGGGTTTACAAACTATTTTGCGCCCGTCATGGTTGGGTTTCCCGATATGGTATTTCCTCGTATAAATAACATGAGCTTTTGAATGTTTATTGGAGGATTTGGTTGCTTAGTAAGTGGGTTTTTGACTGAAGAGGGTATGGGAGTTGGTTGGACCTTGTATCCTACGTTAATTTGTATTGATTTTCATTCTAGCTTAGCATGTGACTTTATCATTTTCTCTGTGCATTTTCTTGGTATATCTAGTATATTAAATTCCATTAATGTTGTAGGTACAATTTTTTGTTGTAGACGAAAATATTTTAGCTTTCTTATTTGAACACTTTTTATTTGAGGTGCCTTGTTGACATCCATACTTTTGATTATTACACTTCCCGTTTTGGCTGGTGGAGTTACATTATTGTTATGCGATAGAAATTTTAACACATCATTTTATGATGTTGTTGGGGGTGGTGATCTAGTTTTATTTCAACACTTATTTTGGTTCTTTGGACATCCAGAGGTTTATATCATAATTCTACCTGTATTTGGATTAGTTTCCACTATTATTGAAGTTACAAGTTTTAGATGCGTTTTTAGTTCCGTCGCTATGATTTATTCTATGCTACTGATATCTGTATTAGGTATGTTTGTTTGGGCGCATCACATGTTTGTTGTTGGTATGGATGTTGATTCTAGAGCTTATTTTGGAAGTATTACTGTACTAATAGGCTTACCTACATGCATTAAATTATTTAATTGAATCTATAGCTTCTTATTCACAGATATGTGTATTTGTTTTGAAATTTATTTTATATATATGTTTATACTTATGTTTCTTGCTGGTGGATTAACTGGCTTATTTCTATCAAATGTTGGTATTGATATTTTGATGCATGATACTTATTTTGTTGTTGCGCATTTCCACTATGTTTTATCACTTGGTGCTGTTGTAGGGGTTTTTGGTGGGTTTTTTCATTTTCTCATGAAATGAATTCCTATTGAACTTCACACATTTTGATTATTTTTCTTCATTTCCACATTATGATTTGGTTCTAATATGGTTTTTTTTCCTTTACATAGCTTAGGAATGTTTGCTTTTCCGAGAAGAATTTCTGATTATCCTATCAGCTTTTTATTTTGAAGTGCGTTTACATTGTATGGTATGCTTTTGTTGACTTTTTTAGTTATATTTTACTGTTGTTTGTTTAATGTTATATTATTCTGAGATTACTGTTTATTTTTTATTAATTTGTTTACATATAGCTTATCTATATTCTTCTATTTTTATACATGAGTACCAGTTTGTATGGCTATTTATTTACTTGTTATTGATTTTGCACATATAATACTTGACTATTTATTAATAATACTTTGCTTTTGCTTCGTATTTTATATTTTTTTTTGACAAGCCTTCCTATTATTCTTTTATATATAAATTGATAATAACTGTGTTAAACAAAACTGATTATTTTGATAATAAAATATACTATATGATAATATATCGTAATTATATAGTGATCCGAATATATCAAAATATAATGATAAAAATAAAAAATCTTTTAAAAAAAAACTAAAAAATGATATAATAAATAAAATTAAAATAAATACAAACACAAAGAATACATCAAAATATATAAACTTAAAAAATATTAATATTGCTGGCATCAATATATAACAACTTCTACTATATATCATATATAATCAATATACATAATATAATAATATGATTTGTATACCATATACTAAAAATGTAAATCCAAAAAATAAATTTATTACTAAAAATAACAATAAAAATAATAAACCTAAAATTATCACAAAACTAAAAAATCCATAAATAAAATTAAATATAAAATTAAAATATAATAATAATAAACTTATAAAATCTAAATATACTATATCACATAATAATATAGATACAAATATATCAAAATTAAAAAATAAAAAATCCATTATTACTATAAATAAACATCGTATTACAAAAAATATAAAACAAAATAAAAAATATATCACAAAATAAAATAAACAAAATAAATATGCACAAAACATTACATTAAACATATACAATATTCCAAAATAATTATATATATAATTAGAAAAACTTATAAAATCGAAAAATATGTGGAATGTTATAAATATGAAAAACTCGATATAATATATCAAAAAATTTATACCAAATGCAAAAAAAAAACATATAAAATTATATAATATATATATATAATATATATAATACCCTGTAAATAACATTGTTAATGAACAAATTCCAAAAAATGTTATAAATAACAATACAAACACAAAACTAAAAAAAATTCTAATAAAAAAACCTAAAACAAATATAAATATAAATGTAATACATACAACAAAATCGAATACAAAATCATATAATATAAAATCTAGATCAAACCATCACAATATAAAATCGTATGTTCTAATACATAACAAATCAAAAACACGACTCAATCAAAGCCAATCTTAAAATCCCCTTTCATTATAGATTATATACCTTTCTATATAAAATTTATTACAATAGGCATAAAACCGTGTAATACACCACACAATTCACTACATTGTCCGTAAAGAGTTGCGTTATTTGTAGCAAACAAAATTATTTCATTACACCTACCAGGTTCTCTACTTTTATACCTAAACTTGATATTGTAAATGAGTGTATTACATCTACTGCAGATACTCATAATTTATAAATAACCAAACTTAACAATGTCAATACATGGTTACACTGTAATATTCTTAAATCTCCTATTAAATAATCACTTTCTAATATTAAATTACTAAATATCGTGGTTTCTCCAAATAAAAAATATACCCAATATCACTGAAAACCTATTACTTTACACAAATCAAAACTCACAAAATTTATACAACTAAAATACAACAACAAACACAACCTTAACAATAAACACAATATAAACATCATTCCAAGTACAAACCAATATGTATCTATAAATTTTGATGATATAAAATCTCATGTACAATATATATTATTTATTTTTGTTACAGTTAATACTGTTGCTATAATCAATGCACATATTCATACAGATAGAAATATTGAAAAAGATATTAATACAATTATTGAATCCATTAAAAATATCATTCAAAAAGTTAATATAAAACTCATTTGTTATTATTACATTTAGATATATGCATACTTATTGTTATATTTATACTCGTTTTATCTGTCTTATGTGGGTATGTTAGTTTATGTGAACGTAAAATTTTAGCTATTGTGCAATTTAGAATAGGACCTGCACTTTTTTTATTCGGTCTTCTTACTCCTATTACTGATGGAGTTAAATTATTTGTTAAATTTACATTATTTGTGATTGGTGTTGACTCTATATTATTTATATCTAGTTTATTCATTACGGTTTTTTGTATTTTTTTTCCTTGGTTCTTTTTCCCACTTGGATTCATAATAATATTTGACAAAGGTTTTACACTTCTTTTTTTATTAGGATTTCATTTATTTTCTAATGTATTTTGCATTTTTTTCGTTGGTTGTTTTTTATTTTCAAGCTGCTTTATTTACCTAGCTGCCATGAGAACTTTATTTTTTAGTATTCTATCTGAATGTTCCATTTTAATTCTACTTTATTGTATATACATACTAGACTACTTTTGTTTCTTTGGCATAAAAGATATTTGTATAAGTCAACTTTCTTTACAAAATTGCTTTATACTTGGTCTTTTATTCATTTGTCTATTTTGAATTGGACTACTTCTTGATGGATTACGTTTACCCTTTGATTATCTAGAGTGTGAAAGTGAACTTGTTGCTGGTCTTGTTACTGAGTTATCTGGTGTTTTTTTTGTCATATACTCCATCCTTGAAATTAATCATTTATTATTAACTACTATATTATTTAGCTGCTTATGTTTTGGTGGCCTTTTTATATGCTTTAAATCTATTCTTATACTAATTCTAGGTTTTCTTATACCACGTGTTATATGCTGTAGATTAAAAATTACAACTGCACAAACATTTATATTACTTTTTTTATTTACAATGGGATTCATTAATTTTTCATTTATTGCTATTACAAAAATTATTTGCATACTTTTTTAATCTAATAACGAAACTTTTCTTATGTCCTTCTGTTTCCCATCCCTTTTCTCCTCCTAAAATCCTCAAAAATAAACCCTCTGTCCCTAAACCCCCAAAAAATCCTTGTTTTTATATATCATACACATATTCATATTTCTTATTATCTACAGCTTTATTATCTTATGTGATTATACTACACTAACATTACTAAGCTTTGATTTACTCTGATTATTAATTATTAACCTATTTTGAATAACATTATTAGATTCTTATATTTGCTTCATCTTTATACTCTTATTCTTATTTTGCTTTACATTATTTTTTTGCTTTCTATCATTCGATACCAGATTTTTATTCATTATTATTATTATTCAATACATTATTATATTCTTATTTATATTTATTAATCATATTATTATTATATCAATCCTCTTTGAAATATTTAGCTTATTGCTCTTTTTATTATTAATGTCCAGTAGATTTGGATATAAAATTTTAGTTCTATGATATTACTACATGTTAAACTTAATAAATTTTATATTATTATTTATATTATTATATTTTATGATATTAAACTACTGTTTTTTCCTATGTGATTTTTGTTTTTTAGTTTTTGATGAAGAATGACTTGGAATTTTATGCCTATTTTACACATTATTAATTTTATTCAAATTATACATCGCCTTTTTAATTTTGTTTATGGAGCAACTTTATATTAGACTTGGTGTCTTTATTTTTATTTATATGTTAACTTTCTATATTTTGTTTTGTTTTATATTAATAATTCTACTAATTAGCTTCATTTATTTTTATATTTTATTCATCAAACTTCTATTATTTCAATCTTGTACATGCGTTTTAATTGGATTAAACAGCTTTGCTATCGTTAGTTTACTATTTGTGTTAAGTGTGAATAATTTTTGCTTTTTATTCCTAATATTTATTTCAACAAAAAATTATATCTTTTATTTATATTTAAATTTTCACTTGATTTATAGTATAAGTTTAGTATTACTTATTATTATATACTATTTTTTTATTATATATAATATTTTTGACTTTAAATACAATGAAAACTATTTTTTAATCAACTTCATATTTTTTTCTTTTTTTAATAACTTTTTAATAAGTTTACTACTTGCATGTCTCTTTCTTTGCATTGGAGCTATTCCAATTGTATTTGGATTTTTTATCAAAGTTTTCTGTCTATTATTACAACTAAGTTACCTTTGTATTTGTATTGGCTTTTTCTTTATAATATGACTTATTATTATTTATATTTTTTATTTTAGATTAATTGTTAATATATTTATTTTTTCTTATCAATTTCTCGGTTTTTGAGTTGTAAAATTATCTTTTATCAATATTAAAAATTTATTATTCTTCATTTGTTCTAGCGTATATATACTTTTCTTTGATATTATTAACTTATTTGATCTTATTCTATAACTCCAAAATCACAACTTTCCCTTTCTTCTCTCCTCCCCCTAACCTTTCCTGCTCTTTCTTCTAAAAGTTTGGCAAAGGCAATTCCCAATTCCATTTCCCCTTTTCTCCCCTCTTATCCTCCTAAAAATGGGTGTTTTCAAAACCGCCGTCGCCCGCCCGCCTCTCCCCAAGAATCTCCTCAAAATTCCCCTACTTTTCTCCTCCTTGCTTCTCTCCCATAACTTAAACAAATAGTTCAAATTCAAAATCCTTTTTCCTCCCCTCAAAAAACCCCCCTCTCAAAACCTTTCTCCTTCATTTCCTCTCCTGTCTCCTTCTCTTCCGCCCAAAATTCCTCTTTTACTTTAATAATATCACAAAATACTTATTTTTTTATTCTAAACTAATCTAACCTACACACTATCAACAAAAATAATAATAATACCCAGTATTGTAATTCCATTCATATTGGATATGCTAATACTACATATAATGCTAAAAAACCACTCATTCATATACTATAAAATAATATTAACGAATATGTTAATCATAATAATGAACTTCTACAATACACAAATCATAATATACAATTCAATATAAATAAAAATAATGAGAATAATAAAATAACCATTAAAAACAAACCCATAAACTTATCTGGGATTGCCTTTAAAAAACCGAATAAATACAAAAAAAATCATTCTGGTAATATTTTATCTGATGTTTTTAGTGTATCTACTATAACTCAAGATTCCTCATGAAATACAAAATACCAATTTATAAATATAACATACATCATACATAATAATATTGAAAATGCTAAAAACATATCTCTCAAATAAAACCACATACAAAAACTTAATCTTTCACAATAAAATGCAAACCTATCACAAAATGCATCAGAACTCATAAAATAATGTAGACAAAATAAATGTAAAATTAATATTATTAGTAATATAAATGGTAATAACACATGTAATACATGTAACTTTAATAATGTAAAATCGTTTATAAATTCACTTCCCCAAATTCAATAACATAATCATATACCTAAAATTGGTACTGTTGCTATAATATTACTAAACACCGTTAAACCTCAGTATGACATCATTGTACAAGGCAGTACATATCCTATAAAAGCTATTATTATTATGAATACAAACAATATAAAACCTATAAATCATACTAATATATGTGTGTCAAACAATATTATTAACGTTATTGACTTAAATATATGGATATATAATAGTAAATATAATAAAGATGTAAAACATATATGTACACTTCTTATCACAAAACCCAAATCAAAATCTCATAAAAATAATACAAAATATCAATTTGAACAAATAAAACAACTAAAAAATAATCAAGCTAAACACACTCCACAAATTATTTGCAATGCTATAAAAAATCCTAAACTAAAACCTACCCCATATATTCTGTATAAACAACCTGACATTAAAAGACCCTTTCTTTTTTCTCCGCTTTTATATAAAATTTATAACCATTATTCTTAACTTCCTACAAACTACCTCTTCATTCCAACTAAACCCTTTCCCCTCTCCTCTCTCTCGCTTCCTAAATCCTGTCTTCCCTCCCGTGTTCCTCCTTCCGCTCTCCCCCCTCTGCAAATTGTATTCCTTTGCCCAAAAACCCCTTTGTTTCTGCAAACAATCTCATCTGGTTTCCCCAAAACCCCTCTCTTCCCAAAACCCCTCCAAAAACCCTTCTCCCTCACAAATTGTTTTTCCTTTTCTTAACCTCCCTTCCTTCCCTTGGTCCGAAAGCCTCCCCTCTCCTTCAAAACCGCCTTCCTCAACTCTCCTCTCTGGTCCGTTCCTCTCCCGTTCCCTCTCTCCCCTCCCCTCAAAACCTCCTCTCAAAACAAACTCTTCCAAAACCCTCCTCCTCTGGCGGTGTCCCCCAAAAATCCCCTTCCAAAAAGCCTTTTTATTCAATTTTAAACAATCCTCAATAACCAAAAATAACCTTCATCGATCTCGGTCCCCTCTTTCCTCAGAAAGCCTTCTGCTCCCGCCCTCCTCAAATAATGCTCCGCCCGCCGTCGAGCTCCCCCAAAAATTCCTCAAATCCCTTTGGGGTGTTCCACAAAGCTGAATTCCCGGCCCCCCCACTTTCTTTGGTCTAAAACTGGTTTCCTTTTAACCCCCAAAAACCCCCCTTGCTTCTCCCTCTCGCTAATCCCGTTCGAATCTGCTCCCTTCCTTCTCCTTCACAAAATCAAAAATCCTTCGACTCTCCCCTCCTCGCGGCCCCCTTCTAAATAATCAATTCTTTCTGCCCCAAAGCCGCTATCGATTCCCCTCTCTCTCCTCCCTGTTTAAAATCCCCTCCCCCTCATCAAGAATCCATTCCTGAAAGCCTGCTCGCCCCAAAACTTCTGTCTCTTTGTCAACGAAATTCCTCTGTCTAAACCGGAGCCCCTTACCCCTCTGTTCCTCCTTCTCGGAAAGTTTCAAATCTTTCGCTTGCCCGTCGCCCTCGCCTTCTCCAAAATGCCTGCTCTTCCCCATCTTCTAACCTGTCGAAATCGGAAGACATTGTTCTACACTTTTATATTCACATAACTTTTCTGTACCACGATGCAAATCACAAATTTCATCAATAAATCTTATCCCCTCTCCTCCAACTGTGCTGAAACGGGTGCTGTGGACACTGTCGTCTGTCTCCTCTTGTACTTATCATGTAGTCATGTTTTTTTTATATCATAAATTAATATACAAAAATGTTCCTTATTCATTTTGTGCATTACAAAACCATATTACAAAAATATACATTTAAATTTAAACATATTTTTTTGTCTATTGATAAATACAATAGTCTGTTTTTTAACATATCTGGCATTTTAATTTGACTGAACATTATACACATTAATATTATACTAATAAAATATTCTTTCTTTATATTAATAAATAATTTTGAATATTTAATAATATCAACTTAATTTTTTTTTTTTTATAAACAGAATGGAATTTTAGACGAGGAATTAATTTTGGGGAGAGGGTTGGGGAGAGGAGGAGGATTGAGAAAGGAGAAGTTGGATTGAGAGAGGGGGCGAGGGTAAAGGGGGCGGGGGGTTTGGTAGGAGGATGATTGGGTAGCGGGGGAACGCTGAAGTGATTTGGGTAGGGAAGAAACATCGAGGAGTTTTGGGGGGAAGGATCCAAGGGGAGAGGGGTTGGGAGGAGATAGAGACGACGAGAGGGCAACCTTAATTTAGTCAAAATTTAATTTCACCATGTAATTCTAAATTTCTCACTTCCCCTTCTCCCCTTCTCTCCCCCTCTTGAAAGAAAGCGCACTTCAAATAAGGCTCCCCTCCTGAATGCGTTGGCAAAAATCTGTCGGGCCTGCTCCCCTTCCGAAACAAGAATCTCTGTTCTCCGCCAGAAATGCCCCCTCCCCCCCGAAAAACTCCTGCTCAAAATGGGCTTTCCTCGCGCTCCGCTCTCCCCCAAAAATAAAACGCTGGTTCCCGCCTCTCTGGTTCTCTGGGAAATCAAAATGAAAATCCCCACCTTCCAAAAACTCCTCTTTTAATCAACCAAAACTTAAAATTATTAAATTGATTCTAATCTAGTTAAAATATATTTTTATAAATATATTAATTACTGCACGTTATTTTTATTATAAAAATTGGTGGGCAACAATACCTTTTTAATTTCTTATTTTATCTACACATACATATTTAATATAAATAATAAATTTTGATTATGATATTAACACTTTCAATTTATAATCCTTATCATGGTATCAAAAACTACAAATATTATCCTATTAATTATATGAATAAATATAATATAATATAATTTATAATTACTATAATTTTATATTTGCATATACCTAATGGTGTTTAAAAACAAATAAAAATTATTTATATTTTTATTGGTTAAATCAGCACTTAACAATTTAATATGATAATTGTATAATATTTAAAAGCATAGAAATTACCGCAACGGCTGGCATCCATTTCTGACTAATAGATTAATTTAATTTATTATTGATATATATTAATTATTTTTTTTTATTTTTCCACACCCATCTAATAGCATTAACAAAACAATCTAATCAAAATTATAAATTATTATTAACTATTCCTAAAATTTTATACAAAAAATCTTTCAAAAATAAACCTTTATAAAATGATAAAACATTTAAAAAAATTAATATGAATACTAACAATTGACCATAATTTATATAAATTATATTCTTCTTTCTTTTTTCAATAATCAATCCTTGCGTACTTATATTAATTATTATTAATTATAAAAATTAAATATATAAACAAATCTGCTTTACAACGATTTTAACCCAACTAACGAATTACTATTTTGATGAACAATCAATCATGGTAATAAGTAGACGATGAAACACATTTATTTTTAATGCTTGTTAACCTGCTCGAACCTTTTATAATTTCAAAGAATATAGTTCTTATGCTATATAAATAAATATAGTATTGCCCCAATCAAACATACAATTACATATCATAATGTTCTCTTTGTAAAGGAGAGTAGGACTTGCCCTATTTTAATTTTTTAATTTTTATTAAAATTTTGATATTAATTCATACTTTATTTTATTTGTTGTAATTTAAAAATTTTCTATGGAACACTTTAATATTTAGTTAACAAATTACTATGCTACAATAATATTGCAATTGAGGATATTTTTTTATTTTAAGAATTATTAATATTTAAATATATTTACAAGAATAATCTTAAATAATTATCTTAGACAAACGCATTTAATAAACGCACTTAAAATACGATAATTTTATTAACAATATTTTTATATTTTTAAAAAACTATACACTATAATAATACTATACAATATAATAATAAAATACTTTTCATTAAACAAATATTAAATATTAAGTTATATTCATTTATACTTTTCATTTACCTACTAAAAATATACCATTAAAATACTTTAGAATTACAAATTATACTTGTACTTTTAATATTCAAATTAACTTAGATTATTATATATAACATTTTAGTTAAACAGATTAATTTTTAAATTGTTCATAATATTTACAAAGAAAAATAAATATTTATTTATTAATTCAACTAAAATAATCTTACTATATTTATTTGGTACATATAGAACAACTGTAACATCTTTAATTAAATATTTCAACATCAAACTAAAAATATTAAACTAATAATTACAGTTCAATAAATTTTAAAATATTATTTAAATATATTAATCTATAAATATATATCTAAATATAAAACAACAAATTTAAAATTTAAATATAATACACCTATTATATAAATAATACAAATAATAAATTTACTACACGGAATTTAAATATTTATTTAAAATATAAGACACCCATTATTATAATATTCTTCTTAATTGGTAAAATTTGGATTACAAATTTTAGATTTTTAAAAGCTTTTCTAACTAAATAAAATACACATAATAAACTAAACATAAACCAACCACAAATCCTTTACATAACAATTCAATAAATAAAACTAAATTAAACTAGAAAGTCATAACTATGCCTACCAACCTTAAAAATGTTTGATCTATAAAAAAATTTAAATTTATTGGAATTATTTATTAAAAAACCAAACAAGTTTCGAATTAGAATAAACCTAAATTTAAATTTGACGTCAAAAAAATTATATAATTTTAATAGCACAAAAAACATGTTTTTTATTGATAACTTAAAATTAAATTCAAATTTAAACCCTCATGTCCCAAAAAAACCTAAAATAATTTAGAAAAATAGTTTAAACCAGATTAGTTACAATTTATAAAACACATTATTACAAAAAAAACCTACTACCAAAATTTATACATTCATAATTTTAAATCAATTCTTAATAAATCACCTACCAAAAATTGTTTCAAGTTTTGGAAATTGGAGGTTTGAATTTAAGTTTAGCTTCTCTAATCGAGTACATATAATAAACACATACATAAACATATTGTATAACCACAAAGCCTTTACATAACAATTCAATGATAAAACTAAATCTAAACCAAAGTCATAGCTATTCTCCCACTAACTAACCTTGAAAATGTTTGGTCAATAAAAAATTTTAAAAATTAAACCAAAATTAAAATACCAACCATCCTTACTAAATTAAAATATTTTTGCAAAAGATTTGTAAAATATTTTCATTAGTAAAGAAGATCCTATTTAAATTTGGATTTAAAATTTAAAACTCAATTATAAAAAACCCAAAACAAATTTCAAGTTGGAATTTAAAATAGCTAAAACCTAAATTTAAATTTAATTTCGAATCAAAGAGTTATATAAAAACTCATAGCAACAAAAAATGCCATGTTTTTTATACGACTTGACCTTGAAACTAAATTTAAATTCAAGTTCGAACCTCCAAATCCCAAAACTCAAAATAATTTAGAAAAATGGTTTGCACTAAACTGATTACATTTAAATCACAAACACCCATAAATAACTGATAATAAAAACGCATTATTACAAAAAGTTTTACTACCAGAATTTATACAGCGGTGATTTAAACCTATCAATAAAATACCTACCAAAATTCCAAAATTGTTTCAAATTTTGAAAATTGAAAATTAAACTTAAATTTAATTTAAATTTTCAAATCGAAAAGCATTTTCGATCAAACTAGAAAATATATAATTTTATATTTTCATAGCCCGCCCATATACAAATTGGACTTGGTAATTTTAGATCTATCCTCAAAAAGATCTTAACAAATAATCGCAATTAGGGACTTGAGGAATTCTGTTCTTATCCTAATTCATAATTACTTGCTTTAAAATTACCCATTAAACCCATACCCAACTCACCCATCCCATAAAAAATTTCGCATGCAATAGTGTTTTTAAAAAAATAAATTTACTTTGTAAATTTATTTTTTTAAAAACACAATAATAGTGTAAACTATAAATCTCCATTATTATCATGTTTAATTTCCCAAATTATACTATCTTAAATTACACTATCATACTTTTACACTATATAACCTTTAATTATCTATACACACTTACATATAATATACTTACCTACATACTTATATCTTATTATATATATATATATATTATTATTATACTATGCCTAACTAGTTGCTTACTACCTACTACATCCTCTACTTACACAATCTTTTGCTTTCATCCTTCTCAATTGAACTTAGTAATAATGGAGAAACGAAAAAAATTACATTCTTAACCATTCTCCTCTATGAAAAATTCGAAAAAAAAACAAATTTATAGTGACAGATACTTCAATCTTTAAAAAACCTCACAAACAAAATTCAAGAAAGTCAAACTCCTTATTTTTTTTCTTTGGAATTGAATAAAAATCGAACTTTTAATTTTTAAATTTCACAAAAAAAATTTCAAAAACATCAAATTTTTTAATTTTTAAATTTTGCAAAAAATT
>T_brucei_brucei_PTAG_129_#Ivory-Coast_Pig_1985
AAATTAAAAAATTTGATGTTTTTGAAATTTTTTTTGTGAAATTTAAAAATTAAAAGTTCGATTTTTATTCAATTCCAAAGAAAAAAAAATAAGGAGTTTGACTTTCTTGAATTATGTTTGTGAGGTTTTTTAAAGATTGAAGTATCTGTCACTATAAATTTGTTTTTTTTCGAATTTTTCATAGAGGAGAATGGTTAAGAATGTAATTTTTTTCGTTTCTCCATTATTACTAAGTTCAATTGAGAAGGATGAAAGCAAAAGATTGTGTAAGTAGAGGATGTAGTAGGTAGTAAGCAACTAGTTAGGCATAGTATAATAATAATATATATATATATAATAAGATATAAGTATGTAGGTAAGTATATTATATGTAAGTGTATATAGATAATTAAAAGTTATATAGTGTAAAAGTATGATAGTGTAATTTAAGATAGTATAATTTAGGAAATTAAACATGATAATAATGGAGATTTATAGTTTACACTATTATTGTGTTTTTAAAAAAATAAATTTACAAAGTAAATTTATTTTTGTAAAAACACTATTGCATGCGAAATTTTTTATGGGATGGGTGAGTTGGGTATGGGTTTAATGGGTAATTTTAAAGCAAGTAATTATGAATTAGGATAAGAACAGAATTCCTCAAGTCCCTAATTGCAATTATTTGTTAAGATCTTTTTGAGGATAGATCTAAAATTACCAAGTCCAATTTGTATATGGGCGGGCTATGAAAATATAAAATTATATATTTTCTAGTTTGATCGAAAATGCTTTTCGATTTGAAAATTTAAATTAAATTTAAGTTTAATTTTCAATTTTCAAAATTTGAAACAATTTTGGAATTTTGGTAGGTATTTTATTGATAGGTTTAAATCACCGCTGTATAAATTTTGGTAGTAAAACTTTTTGTAATAATGCGTTTTTATTATCAGTTATTTATGGGTGTTTGTGACTTAAATGTAATCAGTTTAGTGCAAACCATTTTTCTAAATTATTTTGAGTTTTGGGATTTGGAGGTTCGAACTTGAATTTAAATTTAGTTTCAAGGTCAAGTCGTATAAAAAACATGGCATTTTTTGTTGCTATGAGTTTTTATATAACTCTTTGATTCGAAATTAAATTTAAATTTAGGTTTTAGCTATTTTAAATTCCAACTTGAAATTTGTTTTGGGTTTTTTATAATTGAGTTTTAAATTTTAAATCCAAATTTAAATAGGGATCTTCTTTACTAATGAAAATATTTTACAAATCTTTTGCAAAAATATTTTAATTTAGTAAGGATGGTTGGTATTTTAATTTTGGTTTAATTTTTAAAATTTTTTATTGACCAAACATTTTCAAGGTTAGTTAGTGGGAGAATAGCTATGACTTTGGTTTAGATTTAGTTTTATCATTGAATTGTTATGTAAAGGCTTTGTGGTTATACAATATGTTTATGTATGTGTTTATTATATGTACTCGATTAGAGAAGCTAAACTTAAATTCAAACCTCCAATTTCCAAAACTTGAAACAATTTTTGGTAGGTGATTTATTAAGAATTGATTTAAAATTATGAATGTATAAATTTTGGTAGTAGGTTTTTTTGTAATAATGTGTTTATAAATTGTAACTAATCTGGTTTAAACTATTTTTCTAAATTATTTTAGGTTTTTTTGGGACATGAGGGTTTAATTTGAATTTAATTTTAAGTTATCAATAAAAAACATGTTTTTTGTGCTATTAAAATTATATAATTTTTTGACGTCAAATTTAAATTTAGGTTTATTCTAATTCGAAACTTGTTTGGTTTTTTAATAAATAATTCCAATAAATTTAAATTTTTTTATAGATCAAACATTTTTAAGGTTGGTAGGCATAGTTATGACTTTCTAGTTTAATTTAGTTTTATTTATTGAATTGTTATGTAAAGGATTTGTGGTTGGTTTATGTTTAGTTTATTATGTGTATTTTATTTAGTTAGAAAAGCTTTTAAAAATCTAAAATTTGTAATCCAAATTTTACCAATTAAGAAGAATATTATAATAATGGGTGTCTTATATTTTAAATAAATATTTAAATTCCGTGTAGTAAATTTATTATTTGTATTATTTATATAATAGGTGTATTATATTTAAATTTTAAATTTGTTGTTTTATATTTAGATATATATTTATAGATTAATATATTTAAATAATATTTTAAAATTTATTGAACTGTAATTATTAGTTTAATATTTTTAGTTTGATGTTGAAATATTTAATTAAAGATGTTACAGTTGTTCTATATGTACCAAATAAATATAGTAAGATTATTTTAGTTGAATTAATAAATAAATATTTATTTTTCTTTGTAAATATTATGAACAATTTAAAAATTAATCTGTTTAACTAAAATGTTATATATAATAATCTAAGTTAATTTGAATATTAAAAGTACAAGTATAATTTGTAATTCTAAAGTATTTTAATGGTATATTTTTAGTAGGTAAATGAAAAGTATAAATGAATATAACTTAATATTTAATATTTGTTTAATGAAAAGTATTTTATTATTATATTGTATAGTATTATTATAGTGTATAGTTTTTTAAAAATATAAAAATATTGTTAATAAAATTATCGTATTTTAAGTGCGTTTATTAAATGCGTTTGTCTAAGATAATTATTTAAGATTATTCTTGTAAATATATTTAAATATTAATAATTCTTAAAATAAAAAAATATCCTCAATTGCAATATTATTGTAGCATAGTAATTTGTTAACTAAATATTAAAGTGTTCCATAGAAAATTTTTAAATTACAACAAATAAAATAAAGTATGAATTAATATCAAAATTTTAATAAAAATTAAAAAATTAAAATAGGGCAAGTCCTACTCTCCTTTACAAAGAGAACATTATGATATGTAATTGTATGTTTGATTGGGGCAATACTATATTTATTTATATAGCATAAGAACTATATTCTTTGAAATTATAAAAGGTTCGAGCAGGTTAACAAGCATTAAAAATAAATGTGTTTCATCGTCTACTTATTACCATGATTGATTGTTCATCAAAATAGTAATTCGTTAGTTGGGTTAAAATCGTTGTAAAGCAGATTTGTTTATATATTTAATTTTTATAATTAATAATAATTAATATAAGTACGCAAGGATTGATTATTGAAAAAAGAAAGAAGAATATAATTTATATAAATTATGGTCAATTGTTAGTATTCATATTAATTTTTTTAAATGTTTTATCATTTTATAAAGGTTTATTTTTGAAAGATTTTTTGTATAAAATTTTAGGAATAGTTAATAATAATTTATAATTTTGATTAGATTGTTTTGTTAATGCTATTAGATGGGTGTGGAAAAATAAAAAAAATAATTAATATATATCAATAATAAATTAAATTAATCTATTAGTCAGAAATGGATGCCAGCCGTTGCGGTAATTTCTATGCTTTTAAATATTATACAATTATCATATTAAATTGTTAAGTGCTGATTTAACCAATAAAAATATAAATAATTTTTATTTGTTTTTAAACACCATTAGGTATATGCAAATATAAAATTATAGTAATTATAAATTATATTATATTATATTTATTCATATAATTAATAGGATAATATTTGTAGTTTTTGATACCATGATAAGGATTATAAATTGAAAGTGTTAATATCATAATCAAAATTTATTATTTATATTAAATATGTATGTGTAGATAAAATAAGAAATTAAAAAGGTATTGTTGCCCACCAATTTTTATAATAAAAATAACGTGCAGTAATTAATATATTTATAAAAATATATTTTAACTAGATTAGAATCAATTTAATAATTTTAAGTTTTGGTTGATTAAAAGAGGAGTTTTTGGAAGGTGGGGATTTTCATTTTGATTTCCCAGAGAACCAGAGAAGCGGGAACCAGCGTTTTATTTTTGGGGGAGAGCGGAGCGCGAGGAAAGCCCATTTTGAGCAGGAGTTTTTCGGGGGGGAGGGGGCATTTCTGGCGGAGAACAGAGATTCTTGTTTCGGAAGGGGAGCAGGCCCGACAGATTTTTGCCAACGCATTCAGGAGGGGAGCCTTATTTGAAGTGCGCTTTCTTTCAAGAGGGGGAGAGAAGGGGAGAAGGGGAAGTGAGAAATTTAGAATTACATGGTGAAATTAAATTTTGACTAAATTAAGGTTGCCCTCTCGTCGTCTCTATCTCCTCCCAACCCCTCTCCCCTTGGATCCTTCCCCCCAAAACTCCTCGATGTTTCTTCCCTACCCAAATCACTTCAGCGTTCCCCCGCTACCCAATCATCCTCCTACCAAACCCCCCGCCCCCTTTACCCTCGCCCCCTCTCTCAATCCAACTTCTCCTTTCTCAATCCTCCTCCTCTCCCCAACCCTCTCCCCAAAATTAATTCCTCGTCTAAAATTCCATTCTGTTTATATAAAAAAAAATTAAGTTGATATTATTAAATATTCAAAATTATTTATTAATATAAAGAAAGAATATTTTATTAGTATAATATTAATGTGTATAATGTTCAGTCAAATTAAAATGCCAGATATGTTAAAAAACAGACTATTGTATTTATCAATAGACAAAAAAATATGTTTAAATTTAAATGTATATTTTTGTAATATGGTTTTGTAATGCACAAAATGAATAAGGAACATTTTTGTATATTAATTTATGATATAAAAAAAACATGACTACATGATAAGTACAAGAGGAGACAGACGACAGTGTCCACAGCACCCGTTTCAGCACAGTTGGAGGAGAGGGGATAAGATTTATTGATGAAATTTGTGATTTGCATCGTGGTACAGAAAAGTTATGTGAATATAAAAGTGTAGAACAATGTCTTCCGATTTCGACAGGTTAGAAGATGGGGAAGAGCAGGCATTTTGGAGAAGGCGAGGGCGACGGGCAAGCGAAAGATTTGAAACTTTCCGAGAAGGAGGAACAGAGGGGTAAGGGGCTCCGGTTTAGACAGAGGAATTTCGTTGACAAAGAGACAGAAGTTTTGGGGCGAGCAGGCTTTCAGGAATGGATTCTTGATGAGGGGGAGGGGATTTTAAACAGGGAGGAGAGAGAGGGGAATCGATAGCGGCTTTGGGGCAGAAAGAATTGATTATTCAGAAGGGGGCCGCGAGGAGGGGAGAGTCGAAGGATTTTTGATTTTGTGAAGGAGAAGGAAGGGAGCAGATTCGAACGGGATAGCGAGAGGGAGAAGCAAGGGGGGTTTTTGGGGGTTAAAAGGAAACCAGTTTTAGACCAAAGAAAGTGGGGGGGCCGGGAATTCAGCTTTGTGGAACACCCCAAAGGGATTTGAGGAATTTTTGGGGGAGCTCGACGGCGGGCGGAGCATTATTTGAGGAGGGCGGGAGCAGAAGGCTTTCTGAGGAAAGAGGGGACCGAGATCGATGAAGGTTATTTTTGGTTATTGAGGATTGTTTAAAATTGAATAAAAAGGCTTTTTGGAAGGGGATTTTTGGGGGACACCGCCAGAGGAGGAGGGTTTTGGAAGAGTTTGTTTTGAGAGGAGGTTTTGAGGGGAGGGGAGAGAGGGAACGGGAGAGGAACGGACCAGAGAGGAGAGTTGAGGAAGGCGGTTTTGAAGGAGAGGGGAGGCTTTCGGACCAAGGGAAGGAAGGGAGGTTAAGAAAAGGAAAAACAATTTGTGAGGGAGAAGGGTTTTTGGAGGGGTTTTGGGAAGAGAGGGGTTTTTGGGGAAACCAGATGAGATTGTTTGCAGAAACAAAGGGGTTTTTGGGCAAAGGAATACAATTTGCAGAGGGGGGAGAGCGGAAGGAGGAACACGGGAGGGAAGACAGGATTTAGGAAGCGAGAGAGAGGAGAGGGGAAAGGGTTTAGTTGGAATGAAGAGGTAGTTTGTAGGAAGTTAAGAATAATGGTTATAAATTTTATATAAAAGCGGAGAAAAAAGAAAGGGTCTTTTAATGTCAGGTTGTTTATACAGAATATATGGGGTAGGTTTTAGTTTAGGATTTTTTATAGCATTGCAAATAATTTGTGGAGTGTGTTTAGCTTGATTATTTTTTAGTTGTTTTATTTGTTCAAATTGATATTTTGTATTATTTTTATGAGATTTTGATTTGGGTTTTGTGATAAGAAGTGTACATATATGTTTTACATCTTTATTATATTTACTATTATATATCCATATATTTAAGTCAATAACGTTAATAATATTATTTGACACACATATATTAGTATGATTTATAGGTTTTATATTGTTTGTATTCATAATAATAATAGCTTTTATAGGATATGTACTGCCTTGTACAATGATGTCATACTGAGGTTTAACGGTGTTTAGTAATATTATAGCAACAGTACCAATTTTAGGTATATGATTATGTTATTGAATTTGGGGAAGTGAATTTATAAACGATTTTACATTATTAAAGTTACATGTATTACATGTGTTATTACCATTTATATTACTAATAATATTAATTTTACATTTATTTTGTCTACATTATTTTATGAGTTCTGATGCATTTTGTGATAGGTTCGCATTTTATTGTGAAAGATTAAGTTTTTGTATGTGGTTTTATTTGAGAGATATGTTTTTAGCATTTTCAATATTATTATGTATGATGTATGTTATATTTATAAATTGATATTTTGTATTTCATGAGGAATCTTGAGTTATAGTAGATACACTAAAAACATCAGATAAAATATTACCAGAATGATTTTTTTTGTATTTATTCGGTTTTTTAAAGGCAATCCCAGATAAGTTTATGGGTTTGTTTTTAATGGTTATTTTATTATTCTCATTATTTTTATTTATATTGAATTGTATATTATGATTTGTGTATTGTAGAAGTTCATTATTATGATTAACATATTCGTTAATATTATTTTATAGTATATGAATGAGTGGTTTTTTAGCATTATATGTAGTATTAGCATATCCAATATGAATGGAATTACAATACTGAGTATTATTATTATTTTTGTTGATAGTGTGTAGGTTAGATTAGTTTAGAATAAAAAAATAAGTATTTTGTGATATTATTAAAGTAAAAGAGGAATTTTGGGCGGAAGAGAAGGAGACAGGAGAGGAAATGAAGGAGAAAGGTTTTGAGAGGGGGGTTTTTTGAGGGGAGGAAAAAGGATTTTGAATTTGAACTATTTGTTTAAGTTATGGGAGAGAAGCAAGGAGGAGAAAAGTAGGGGAATTTTGAGGAGATTCTTGGGGAGAGGCGGGCGGGCGACGGCGGTTTTGAAAACACCCATTTTTAGGAGGATAAGAGGGGAGAAAAGGGGAAATGGAATTGGGAATTGCCTTTGCCAAACTTTTAGAAGAAAGAGCAGGAAAGGTTAGGGGGAGGAGAGAAGAAAGGGAAAGTTGTGATTTTGGAGTTATAGAATAAGATCAAATAAGTTAATAATATCAAAGAAAAGTATATATACGCTAGAACAAATGAAGAATAATAAATTTTTAATATTGATAAAAGATAATTTTACAACTCAAAAACCGAGAAATTGATAAGAAAAAATAAATATATTAACAATTAATCTAAAATAAAAAATATAAATAATAATAAGTCATATTATAAAGAAAAAGCCAATACAAATACAAAGGTAACTTAGTTGTAATAATAGACAGAAAACTTTGATAAAAAATCCAAATACAATTGGAATAGCTCCAATGCAAAGAAAGAGACATGCAAGTAGTAAACTTATTAAAAAGTTATTAAAAAAAGAAAAAAATATGAAGTTGATTAAAAAATAGTTTTCATTGTATTTAAAGTCAAAAATATTATATATGATAAAAAAATAGTATATAATAATAAGTAATACTAAACTTATACTATAAATTAAGTGAAAATTTAAATATAAATAAAAGATATAATTTTTTGTTGAAATAAATATTAGGAATAAAAAGCAAAAATTATTCACACTTAACACAAATAGTAAACTAACGATAGCAAAGCTGTTTAATCCAATTAAAACGCATGTACAAGATTGAAATAATAGAAGTTTGATGAATAAAATATAAAAATAAATGAAGCTAATTAGTAGAATTATTAATATAAAACAAAACAAAATATAGAAAGTTAACATATAAATAAAAATAAAGACACCAAGTCTAATATAAAGTTGCTCCATAAACAAAATTAAAAAGGCGATGTATAATTTGAATAAAATTAATAATGTGTAAAATAGGCATAAAATTCCAAGTCATTCTTCATCAAAAACTAAAAAACAAAAATCACATAGGAAAAAACAGTAGTTTAATATCATAAAATATAATAATATAAATAATAATATAAAATTTATTAAGTTTAACATGTAGTAATATCATAGAACTAAAATTTTATATCCAAATCTACTGGACATTAATAATAAAAAGAGCAATAAGCTAAATATTTCAAAGAGGATTGATATAATAATAATATGATTAATAAATATAAATAAGAATATAATAATGTATTGAATAATAATAATAATGAATAAAAATCTGGTATCGAATGATAGAAAGCAAAAAAATAATGTAAAGCAAAATAAGAATAAGAGTATAAAGATGAAGCAAATATAAGAATCTAATAATGTTATTCAAAATAGGTTAATAATTAATAATCAGAGTAAATCAAAGCTTAGTAATGTTAGTGTAGTATAATCACATAAGATAATAAAGCTGTAGATAATAAGAAATATGAATATGTGTATGATATATAAAAACAAGGATTTTTGGGGGTTTAGGGACAGAGGGTTTATTTTTGAGGATTTTAGGAGGAGAAAAGGGATGGGAAACAGAAGGACATAAGAAAAGTTTCGTTATTAGATTAAAAAAGTATGCAAATAATTTTTGTAATAGCAATAAATGAAAAATTAATGAATCCCATTGTAAATAAAAAAAGTAATATAAATGTTTGTGCAGTTGTAATTTTTAATCTACAGCATATAACACGTGGTATAAGAAAACCTAGAATTAGTATAAGAATAGATTTAAAGCATATAAAAAGGCCACCAAAACATAAGCAGCTAAATAATATAGTAGTTAATAATAAATGATTAATTTCAAGGATGGAGTATATGACAAAAAAAACACCAGATAACTCAGTAACAAGACCAGCAACAAGTTCACTTTCACACTCTAGATAATCAAAGGGTAAACGTAATCCATCAAGAAGTAGTCCAATTCAAAATAGACAAATGAATAAAAGACCAAGTATAAAGCAATTTTGTAAAGAAAGTTGACTTATACAAATATCTTTTATGCCAAAGAAACAAAAGTAGTCTAGTATGTATATACAATAAAGTAGAATTAAAATGGAACATTCAGATAGAATACTAAAAAATAAAGTTCTCATGGCAGCTAGGTAAATAAAGCAGCTTGAAAATAAAAAACAACCAACGAAAAAAATGCAAAATACATTAGAAAATAAATGAAATCCTAATAAAAAAAGAAGTGTAAAACCTTTGTCAAATATTATTATGAATCCAAGTGGGAAAAAGAACCAAGGAAAAAAAATACAAAAAACCGTAATGAATAAACTAGATATAAATAATATAGAGTCAACACCAATCACAAATAATGTAAATTTAACAAATAATTTAACTCCATCAGTAATAGGAGTAAGAAGACCGAATAAAAAAAGTGCAGGTCCTATTCTAAATTGCACAATAGCTAAAATTTTACGTTCACATAAACTAACATACCCACATAAGACAGATAAAACGAGTATAAATATAACAATAAGTATGCATATATCTAAATGTAATAATAACAAATGAGTTTTATATTAACTTTTTGAATGATATTTTTAATGGATTCAATAATTGTATTAATATCTTTTTCAATATTTCTATCTGTATGAATATGTGCATTGATTATAGCAACAGTATTAACTGTAACAAAAATAAATAATATATATTGTACATGAGATTTTATATCATCAAAATTTATAGATACATATTGGTTTGTACTTGGAATGATGTTTATATTGTGTTTATTGTTAAGGTTGTGTTTGTTGTTGTATTTTAGTTGTATAAATTTTGTGAGTTTTGATTTGTGTAAAGTAATAGGTTTTCAGTGATATTGGGTATATTTTTTATTTGGAGAAACCACGATATTTAGTAATTTAATATTAGAAAGTGATTATTTAATAGGAGATTTAAGAATATTACAGTGTAACCATGTATTGACATTGTTAAGTTTGGTTATTTATAAATTATGAGTATCTGCAGTAGATGTAATACACTCATTTACAATATCAAGTTTAGGTATAAAAGTAGAGAACCTGGTAGGTGTAATGAAATAATTTTGTTTGCTACAAATAACGCAACTCTTTACGGACAATGTAGTGAATTGTGTGGTGTATTACACGGTTTTATGCCTATTGTAATAAATTTTATATAGAAAGGTATATAATCTATAATGAAAGGGGATTTTAAGATTGGCTTTGATTGAGTCGTGTTTTTGATTTGTTATGTATTAGAACATACGATTTTATATTGTGATGGTTTGATCTAGATTTTATATTATATGATTTTGTATTCGATTTTGTTGTATGTATTACATTTATATTTATATTTGTTTTAGGTTTTTTTATTAGAATTTTTTTTAGTTTTGTGTTTGTATTGTTATTTATAACATTTTTTGGAATTTGTTCATTAACAATGTTATTTACAGGGTATTATATATATTATATATATATATTATATAATTTTATATGTTTTTTTTTTGCATTTGGTATAAATTTTTTGATATATTATATCGAGTTTTTCATATTTATAACATTCCACATATTTTTCGATTTTATAAGTTTTTCTAATTATATATATAATTATTTTGGAATATTGTATATGTTTAATGTAATGTTTTGTGCATATTTATTCTGTTTATTTTATTTTGTGATATATTTTTTATTTTGTTTTATATTTTTTGTAATACGATGTTTATTTATAGTAATAATGGATTTTTTATTTTTTAATTTTGATATATTTGTATCTATATTATTATGTGATATAGTATATTTAGATTTTATAAGTTTATTATTATTATATTTTAATTTTATATTTAATTTTATTTATGGATTTTTTAGTTTTGTGATAATTTTAGGTTTATTATTTTTATTGTTATTTTTAGTAATAAATTTATTTTTTGGATTTACATTTTTAGTATATGGTATACAAATCATATTATTATATTATGTATATTGATTATATATGATATATAGTAGAAGTTGTTATATATTGATGCCAGCAATATTAATATTTTTTAAGTTTATATATTTTGATGTATTCTTTGTGTTTGTATTTATTTTAATTTTATTTATTATATCATTTTTTAGTTTTTTTTTAAAAGATTTTTTATTTTTATCATTATATTTTGATATATTCGGATCACTATATAATTACGATATATTATCATATAGTATATTTTATTATCAAAATAATCAGTTTTGTTTAACACAGTTATTATCAATTTATATATAAAAGAATAATAGGAAGGCTTGTCAAAAAAAAATATAAAATACGAAGCAAAAGCAAAGTATTATTAATAAATAGTCAAGTATTATATGTGCAAAATCAATAACAAGTAAATAAATAGCCATACAAACTGGTACTCATGTATAAAAATAGAAGAATATAGATAAGCTATATGTAAACAAATTAATAAAAAATAAACAGTAATCTCAGAATAATATAACATTAAACAAACAACAGCAAAATATAACTAAAAAAGTCAACAAAAGCATACCATACAATGTAAACGCACTTCAAAATAAAAAGCTGATAGGATAATCAGAAATTCTTCTCGGAAAAGCAAACATTCCTAAGCTATGTAAAGGAAAAAAAACCATATTAGAACCAAATCATAATGTGGAAATGAAGAAAAATAATCAAAATGTGTGAAGTTCAATAGGAATTCATTTCATGAGAAAATGAAAAAACCCACCAAAAACCCCTACAACAGCACCAAGTGATAAAACATAGTGGAAATGCGCAACAACAAAATAAGTATCATGCATCAAAATATCAATACCAACATTTGATAGAAATAAGCCAGTTAATCCACCAGCAAGAAACATAAGTATAAACATATATATAAAATAAATTTCAAAACAAATACACATATCTGTGAATAAGAAGCTATAGATTCAATTAAATAATTTAATGCATGTAGGTAAGCCTATTAGTACAGTAATACTTCCAAAATAAGCTCTAGAATCAACATCCATACCAACAACAAACATGTGATGCGCCCAAACAAACATACCTAATACAGATATCAGTAGCATAGAATAAATCATAGCGACGGAACTAAAAACGCATCTAAAACTTGTAACTTCAATAATAGTGGAAACTAATCCAAATACAGGTAGAATTATGATATAAACCTCTGGATGTCCAAAGAACCAAAATAAGTGTTGAAATAAAACTAGATCACCACCCCCAACAACATCATAAAATGATGTGTTAAAATTTCTATCGCATAACAATAATGTAACTCCACCAGCCAAAACGGGAAGTGTAATAATCAAAAGTATGGATGTCAACAAGGCACCTCAAATAAAAAGTGTTCAAATAAGAAAGCTAAAATATTTTCGTCTACAGCAAAAAATTGTACCTACAACATTAATGGAATTTAATATACTAGATATACCGAGAAAATGCACAGAGAAAATGATAAAGTCACATGCTAAGCTAGAATGAAAATCAATACAAATTAACGTAGGATACAAGGTCCAACCAACTCCCATACCCTCTTCAGTCAAAAACCCACTTACTAAGCAACCAAATCCTCCAATAAACATTCAAAAGCTCATGTTATTTATACGAGGAAATACCATATCGGGAAACCCAACCATGACGGGCGCAAAATAGTTTGTAAACCCACCCATAGTTATAGGCATAATAAAAGCAAAAACCATAATCAACCCATGTGAAGTAATGAGTACGTTGTAAAACTGATAATCACCAAATAAAACTCCACAACCAATTAGAGAAAGTTCTAATCTAATAAATAAGGAGTAAATATAACCGATAAATCCACATAAAATAGCAACTAAAAGATAACAAATTCCAATCATTTTATGAGAAACACTTAAGCACACAAGACATAGAAAAAACATTTTATAAAACCAAAATAAAAACAAAACTATTTCTTCGCAATTATAAACCAAAAATTCCATCAACCCCCTCTCCCCCTCCTCCCCACAAAACCCCACACTTTCTCCCCAACTAAAACCCCCCAATCAAACCCCCCTTCAATTTCGTCCTCTTCTAAACCCAACTTCCCCAAACCCCCCTTCCTCTCCCCCACAAACCCCCCTTTCCTCATAGATCAATCCCAACCAAACTTAAAAGCCCCTTTTAATAAATACACAAAGATAACAATAAATTATAAGAAGGTAATTTATAGAAAGCACAAAAATAAAATTAAATTAGAGTAATTGGATGTTAAAATTAAATTTAATATGTATAAATTTTATATTGTTAATTGTTACAATAATATATATATATATAAACTATAGTTTTTGTATTGGAATAGAAATCAATTATGTATATGTAAATATATATTTAAATTACATCAGTTTATGATTTGTATTTTTTATGGGAATTATTATGTACATATTAATATTTTTATTATCAAAGAAATGTGTATCATATAATAAATATTTTTACATAGTAATGATATATATGTATATATATATTAATGTAGTGTTAATAATAATATTAGATGATTTTATGTGTTTTATGATAGCCTTCGAAAGTCTATTTTTCCCTATATGTCTAGTAAGTTTATTTTTTAATTTTAATAATAGATTTATTTTTGCTATATTCTATCTTATAATATTTAGTTCAGTTAGTTCAGTGGTATGTATAATTATATGTATAATAGTAATATCTCATTTCAACATTATAAATTTACAGGCTTTTATTGATGTATGTTATTTTGATAGTTTGTATTCGGCAATTTTTATATGAATATTATTATTTATAATGTTCGCTATAAAATACCCAATCTGACCATTCCATGTGTGACTACCAGAGATGCATGTAGAGGTAAATACAGAAATGAGTGTTTTATTAGCAAGTATTGTGCTGAAAATAGGTTTTTTTGGTGTATACAAATTTTTATTTATCGCATTTAATACGATATCAATATGATTTTTAGGTTTTATAGATAGTGTAATTGTGTTGGGTTTAGTATTTATAGCAATGTCACTAATATTTTTATCAGACTACAAGAAAATAATAGCGAATTGATCAATAATACACACGGGTATAGGATTAATATTATTATGACATAACGACATTTTGTTTGTAGGTTTACTAATATTATGTAATCTAGCACATATACTAAGTTCATCCTTTATGTTTATTGTAATAGGATATATGTACGACAATTATGGTGTAAGAATTTTTTTATTGTTAATTTCATTTTTTGGTATTAGTATATGAAGTTCATTATTTTTATGTTTATTTTTATTTAATATAGATTTCCCGTTTATGTTATTATTTTATGTAGATATATTTATTTTGTATGGTTTGATATCTATATCATTTATATATATAATAAGTTTTTATATAATAACTTTAACGATATTTTTATCATCAATATACATCTATATGTGTTTAAGTTTTTATTCATTTGTATGGTTGGATAAATATCTTAGACTTGATGTTAGTATAAATGATATATATGTATTTATGTCAATATCAATATCAACTATAGTATTTTATTATTTTATATATTTATTAATATAAATATGTATAATACAACAAACAAATCTCTTTACCCCCTTCAGTGATCCCTCCCCATCAAAACTTCTCCCCCCAAAACCCATCTCCCATCCACCCCAAACCTATGGTTTCTCCAACACTCCATTCCTGTTCACACCGTGATTCTTCTCAACCCCGTCCCCCGCTCTGCCCTCTCCTTTTAAAATCCCTAATACACTTTTGATAACAAACTAAAGTAAAAAGGCGAGGATTTTTTGAGTGGGACTGGAGAGAAAGAGCCGTTCGAGCCCAGCCGGAACCGACGGAGAGCTTCTTTTGAATAAAAGGGAGGCGGGGAGGAGAGTTTCAAAAAGATTTGGGTGGGGGGAACCCTTTGTTTTGGTTAAAGAAACATCGTTTAGAAGAGATTTTAGAATAAGATATGTTTTTAATATTTTTTTTATTTTTTATAATGTTTGGGTTTATATCAGGTTCATTTATGTTTGGTAGGAATTTTCTAAGTTTTTGATTATCTTTAGTAATGATAATATTTATTGTATTGTGTATGATATTTAGTTTTTTAATGGTATCAGTATGTTTATACGGTTATTATTATTACGATTTTTGTTTAATACTAATGTTAGATTTTTGTTTTATATGATTAACATACGTATGTTCAGGTTTTTATATGTTTATAATGTTATTGATAAATATGGTATTTTGTTTTATAGTATTTTATGCATTTTATTATATGTATTTTGATATGTTGTTAGGGCGTTTTTTGATTATATTTTGAATATTTGTTGTGTGCATGAATTTATTCATCCTATCATACGATTTTTTAACAGCTTATTGCGGATGAGAATTATTAGGGCTATTCTCATTTTTTTTAATTTCATATTTCTGATACCGTTTTTTTGCATTAAAATTTGGTTTTAAAGCTTTTTTTATAGGTAAAATAGGAGATGTGTTATTAATATTCGCTTTTTCTATAATATTTTTATCAAATGGTTTTTGTATGACAACTTTTTATTTTTTAAATTTTTTTTGTATGGATTATTATTATATAGAATTTTCTATATGTTTGTTAGTAGGATGTGCGTTCACAAAAAGTACACAATTTGGCTTACATATATGATTACCAGATGCTATGGAAGGACCTATCCCAGTATCAGCACTAATACATGCAGCTACATTAGTTGTTTGTGGAATAATATTATTAAGTTTTGTTTATTGATGTTTTGATTTTTGATTTAGTTATTTTTATAATTTGATAGGATGATCTACATTAATTTTAATATTAATGACATTGTGTGTGTTTTATAATTTTGACGTAAAACGATACGTAGCGTTCAGTACAATATGTCAAATTAGTTTTTCTATGTTTTGTTGTCTGTGTATAGATATATATATAGGTAGTTTATTTTTTTGTTACCATATGTTCTACAAAGCAACATTATTTATAGTATTAGGTATATGAATACATATATTTTTTGGGTTACAGGATTTAAGATGTTATTTTTTTATGTATTTTTGTGGTTGTGTGTTAGCGCGTTTGTTATTAATATTCGCAATACTAAACTCATGTTCAATTTGATTTTTATGTGGTTTTTATTGTAAGGATATGTTATTAGCTTTATTGATGTTATTATCATTTTATAATATAATAGAATTTTTGTTTATAAGTATAATTTTTATATTTTTTACAATGATTTATAATTATTTTTTGTTATTTTTTTTGATGTTTGTGTTCAAATGTTTTTGTTTGGTTGATTGTTTATTTTTATTATTTGATTATGAATGTTGTTTAGTGTATTGTTTGATAAGTTTGTATATGTGTATTTTAAGTATATTTTTTATAATAGATTTTGTATGTATATTTGTATTTTCAAGTTATTGTGTATTTTGATCATTTTTTTTAAATTTTTATAATTTTTTTGATATAGCAATTTTTGTGGTTTTTTTAATATTATCAGTAGGATTTTTATATTATGGTTGTTTATTTTTTTATTTTTTCAATATAGATTGTATAATGTTGTTTTGGAGAATTTTTTTTGTAATAATAATTTTAGTAGTATTTATGATATTTTGTTGTTGATATTTTGTTTGTATGATCATATTTATGTTATTATTTGTATGAAATTTTGTTATATATTTTAGATATAATTTGAAATATTGTTTATTTTTTTGTATTTTGTGGATATTGTATGTATAATAGTATAATCAAAAGTAAAAAAGTAAAGAAACCAAATTAGATTTGTAAAAAAGTCAAAAATTTTATAATATCACAACTATTATATACATATTCCAAAAATATAAGTTGGTTTAGAAATAAAAAAGTAGTAGTTAAAATTTTTGTAAAATGAAAACAAAAAAAACAAAATATTCATAGAAAAGTAAAGTTCCTAATTAAAAAGTGTTTAATAATAAAAATTAATTTTAAATAAGTTAAAGAAGAAAATAAATATTAATATATAAAATCACCAAAAATATATGGGTTGAAATTTAGAAAAAATTGTAAATTATTTTAGTTTTTTGTAAAAATAAAACAAAAAATTAAAAAATAAAACAAAAATTAAAAAATAAAACAAAAATTAAAAAATAAAACAAAAATTAAAAAATAAA
>T_brucei_brucei_STIB_213_#Tanzania_Hyena_1971
ATGGGTTTAATGGGTAATTTTAAAGCAAGTAATTATGAATTAGGATAAGAACAGAATTCCTCAAGTCCCTAATTGCGATTATTTGTTAAGATCTTTTTGAGGATAGATCTAAAATTACCAAGTCCAATTTTTGTATATGGGCGGGCTATGAAAATATAAAATTATATATTTTCTAGTTTGATCGAAAATGTTTTCGATTTGAAAATTTAAATTAAATTTAAGTTTAATTTTCAATTTTCAAAATTTGAAACAATTTTGGAATTTTGGTAGGTATTTTATTGATAGGTTTAAATCACCGCTGTATAAATTTTGGTAGTAAAACTTTTTGTAATAATGCGTTTTTATTATCAGTTATTTATGGGTGTTTGTGATTTAAATGTAATCAGTTTAGTACAAATCATTTTTCTAAATTATTTTGAGTTTTGGGATTTGGAGGTTTGAACTTGAATTTAAATTTAGTTTCAAGTCAAGTCGTATAAAAAACATGGCATTTTTTGTTGCTATAAGTTTTTTATATAACTCTTTGATTCGAAATTAAATTTAAATTTAGGTTTTAGCTATTTTAAATTCCAACTTGAAATTTGTTTTGGGTTTTTATAATTGAGTTTTAAATTTTAAATCCAAATTTAAATAGGATCTCTTTACTAATGAAAATATTTTACAAATCTTTTGCAAAAATATTTTAATTTAGTAAGGATGGTTGGTATTTTAAATTTCGGTTTAATTTTTAAAATTTTTTTATTGGCCAAACATTTTCAAGGTTAGTGGGAATAGCTATGACTTTGGTTTAGATTTAGTTTTATCATTGAATTGTTATGTAAAGGCTTTGTGGTTATACAATATGTTTATGTGTGTGTTTATTATATGTACTCGATTAGAGAAGCTAAACTTAAATTCAAACCTCCAATTTCCAAAACTTGAAACAATTTTTAGGTGATTTATTAAGAATTGATTTAAAATTATGAATGTATAAATTTTGGTAGTAGGTTTTTTTTGTAATAATGTGTTTATAAATTGTAACTAATCTGGTTTAAACTATTTTTCTAAATTATTTTAGGTTTTTTTTGGGACATGAGAGTTTAAATTTGAATTTACTTTTAAGTTATCAATAAAAAACATGTTTTTTGTGCTATTAAAATTTATATAATCTTTTTGACGTCAAATTTAAATTTAGGTTTATTCTAATTCGAAACTTTTTGGTTTTTTAATAAATAACTCCAATAAATCTAAATTTTTTTATAGATCAAACATTTTTAAGGTTGGTAGGCATAGTTATGACTTTCTAGTTTAATTTAGTTTTATTTATTGAATTGTTATGTAAAGGATTTGTGGTTGGGAATGTTTATGTTTATGTTTATTATGTGTATTTTATTTAATTAGAAAAGCTTTTAAAAATTTAAAATTTGTAATCTAAATTTTACCAATTAAGAAGAATATTATAATAATGGGTGTCTTATATTTTAAATAAATATTTAAATTCCGTGTAGTAAATTTATTATTTGTATTATTTATATAATAGGTGTATTATATTTAAATTTTAAATTTGTTGTTTTATATTTAGATACATATTTATAGATTAATATATTTAAATAATATTTTAAAATTTATTGAACTGTAATTATTAGTTTAATATTTTTAGTTTGATGTTGAAATATTTAATTAAAGATGTTACAGTTGTTCTATATGTACCAAATAAATATAGTAAGATTATTTTAGTTGAATTAATAAATAAATATTTATTTTTCTTTGTAAATATTATGAACAATTTAAAAATTAATCTGTTTAACTAAAATGTTATATATAATAATCTAAGTTAATTTGAATATTAAAAGTACAAGTATAATTTGTAATTCTAAAGTATTTTAATGGTATATTTTTAGTAGGTAAATGAAAAGTATAAATGGATATAACTTAATATTTAATATTTGTTTAATGAAAAGTATTTTATTATTATATTGTATAGTATTATTATAGTGTATAGTTTTTTAAAAATATAAAAATATTGTTAATAAAATTATCGTATTTTAAGTGCGTTTATTAAATGCGTTTGTCTAAGATAATTATTTAAGATTATTCTTGTAAATATATTTAAATATTAATAATTCTTAAAATAAAAAAATATCCTCAATTGCAATATTATTGTAGCATAGTAATTTGTTAACTAAATATTAAAGTGTTCCATAGAAAATTTTTAAATTACAACAAATAAAATAAAGTATGAATTAATATCAAAATTTTAATAAAAATTAAAAAATTAAAATAGGGCAAGTCCTACTCTCCTTTACAAAGAGAACATTATGATATGTAATTGTATGTTTGATTGGGGCAATACTATATTTATTTATATAGCATAAGAACTATATTCTTTGAAATTATAAAAGGTTCGAGCAGGTTAACAAGCATTAAAAATAAATGTGTTTCATCGTCTACTTATTACCATGATTGATTGTTCATCAAAATAGTAATTCGTTAGTTGGGTTAAAATCGTTGTAAAGCAGATTTGTTTATATATTTAATTTTTATAATTAATAATAATTAATATAAGTACGCAAGGATTGATTATTGAAAAAAGAAAGAAGAATATAATTTATATAAATTATGGTCAATTGTTAGTATTCATATTAATTTTTTTAAATGTTTTATCATTTTATAAAGGTTTATTTTTGAAAGATTTTTTGTATAAAATTTTAGGAATAGTTAATAATAATTTATAATTTTGATTAGATTGTTTTGTTAATGCTATTAGATGGGTGTGGAAAAATAAAAAAAATAATTAATATATATCAATAATAAATTAAATTAATCTATTAGTCAGAAATGGATGCCAGCCGTTGCGGTAATTTCTATGCTTTTAAATATTATACAATTATCATATTAAATTGTTAAGTGCTGATTTAACCAATAAAAATATAAATAATTTTTATTTGTTTTTAAACACCATTAGGTATATGCAAATATAAAATTATAGTAATTATAAATTATATTATATTATATTTATTCATATAATTAATAGGATAATATTTGTAGTTTTTGATACCATGATAAGGATTATAAATTGAAAGTGTTAATATCATAATCAAAATTTATTATTTATATTAAATATGTATGTGTAGATAAAATAAGAAATTAAAAAGGTATTGTTGCCCACCAATTTTTATAATAAAAATAACGTGCAGTAATTAATATATTTATAAAAATATATTTTAGCTAAATTAGAATCAATTTAATAATTTTAAGTTTTGGTTGATTAAAAGAGGAGTTTTTGGAAGGTGGGGATTTTCATTTTGATTTCCCAGAGAACCAGAGAGGCGGGAACCAGCGTTTTATTTTTGGGGGAGAGCGGAGCGCGAGGAAAGCCCATTTTGAGCAGGAGTTTTTCGGGGGGGAGGGGGCATTTCTGGCGGAGAACAGAGATTCTTGTTTCGGAAGGGGAGCAGGCCCGACAGATTTTTGCCAACGCATTCAGGAGGGGAGCCTTATTTGAAGTGCGCTTTCTTTCAAGAGGGGGAGAGAAGGGGAGAAGGGGAAGTGAGAAATTTAGAATTACACGGTGAAATTAAATTTTGACTAAATTAAGGTTGCCCTCTTGTCGTCTCTATCTCCTCCCAACCCCTCTCCCCTTGGATCCTTCCCCCCAAAACTCCTCGATGTTTCTTCCCTACCCAAATCACTTCAGCGTTCCCCCGCTACCCAATCATCCTCCTACCAAACCCCCCGCCCCCTTTACCCTCGCCCCCTCTCTCAATCCAACTTCTCCTTTCTCAATCCTCCTCCTCTCCCCAACCCTCTCCCCAAAATTAATTCCTCGTCTAAAATTCCATTTTGTTTAAAAAAAAATTAAGTTGATATTAATATTATTAAATATTCAAAATTATTTATTAATATAAAGAAAGAATATTTTATTAGTATAATATTAATGTGTATAATGTTAAGTCAAATTAAAATGCCAGATATGTTAAAAAACAGGCTATTGTATTTATCAATAGACAAAAAAATATGTTTAAATTTAAATGTATATTTTTGTAATATGGTTTTGTAATGCACAAAATGAATAAGGAACATTTTTGTATATTAATTTATATGATACAAAAAAAACATGACTACATGATAAGTACAAGAGGAGACAGACGACAGTGTCCACAGCACCCGTTTCAGCACAGTTGGAGGAGAGGGGATAAGATTTATTGATGAAATTTGTGATTTGCATCGTGGTACAGAAAAGTTATGTGAATATAAAAGTGTAGAACAATGTCTTCCGATTTCGACAGGTTAGAAGATGGGGAAGAGCAGGCATTTTGGAGAAGGCGAGGGCGACGGGCAAGCGAAAGATTTGAAACTTTCCGAGAAGGAGGAACAGAGGGGTAAGGGGCTCCGGTTTAGACAGAGGAATTTCGTTGACAAAGAGACAGAGGTTTTGGGGCGAGCAGGCTTTCAGGAATGGATTCTTGATGAGGGGGAGGGGATTTTAAACAGGGAGGAGAGAGAGGGGAATCGATAGCGGCTTTGGGGCAGAAAGAATTGATTATTTAGAAGGGGGCCGCGAGGAGGGGAGAGTCGAAGGATTTTTGATTTTTGTGAAGGAGAAGGAAGGGAGCAGATTCGAACGGGATAGCGAGAGGGAGAAGCAAGGGGGGTTTTTGGGGGTTAAAAGGAAACCAGTTTTAGACCAAAGAAAGGGGGGGGCCGGGAATTCAGCTTTGTGGAACACCCCAAAGGGATTTGAGGAATTTTTGGGGGAGCTCGACGGCGGGCGGAGCATTATTTGAGGAGGGCGGGAGCAGAAGGCTTTCTGAGGAAAGAGGGGACCGAGATCGATGAAGGTTATTTTTTGGTTATTGAGGATTGTTTAAAATTGAATAAAAAGGCTTTTTGGAAGGGGATTTTTGGGGGACACCGCCAGAGGAGGAGGGTTTTGGAAGAGTTTGTTTTGAGAGGAGGTTTTGAGGGGAGGGGAGAGAGGGAACGGGAGAGGAACGGACCAGAGAGGAGAGTTGAGGAAGGCGGTTTTGAAGGAGAGGGGAGGCTTTCGGACCAAGGGAAGGAAGGGAGGTTAAGAAAAGGAAAAACAATTTGTGAGGGAGAAGGGTTTTTGGAGGGGTTTTGGGAAGAGAGGGGTTTTGGGGAAACCAGATGAGATTGTTTGCAGAAACAAAGGGGTTTTTGGGCAAAGGAATACAATTTGCAGAGGGGGGAGAGCGGAAGGAGGAACACGGGAGGGAAGACAGGATTTAGGAAGCGAGAGAGAGGAGAGGGGAAAGGGTTTAGTTGGAATGAAGAGGTAGTTTGTAGGAAGTTAAGAATAATGGTTATAAATTTTATATAAAAGCGGAGAAAAAAGAAAGGGTCTTTTAATGTCAGGTTGTTTATATAGAATATATGGGGTAGGTTTTAGTTTAGGATTTTTTATAGCATTGCAAATAATTTGTGGAGTGTGTTTAGCTTGATTATTTTTTAGTTGTTTTATTTGTTCAAATTGATATTTTGTATTATTTTTATGAGATTTTGATTTGGGTTTTGTGATAAGAAGTGTACATATATGTTTTACATCTTTATTATATTTACTATTATATATCCATATATTTAAGTCAATAACGTTAATAATATTGTTTGACACACATATATTAGTATGATTTATAGGTTTTATATTGTTTGTATTTATAATAATAATAGCTTTTATAGGATATGTACTGCCTTGTACAATGATGTCATACTGAGGTTTAACGGTGTTTAGTAATATTATAGCAACAGTACCAATTTTAGGTATATGATTATGTTATTGAATTTGGGGAAGTGAATTTATAAACGATTTTACATTATTAAAGTTACATGTATTACATGTGTTATTACCATTTATATTACTAATAATATTAATTTTACATTTATTTTGTCTACATTATTTTATGAGTTCTGATGCATTTTGTGATAGGTTTGCATTTTATTGTGAAAGATTAAGTTTTTGTATGTGGTTTTATTTGAGAGATATGTTTTTAGCATTTTCAATATTATTATGTATGATGTATGTTATATTTATAAATTGGTATTTTGTATTTCATGAGGAATCTTGAGTTATAGTAGATACACTAAAAACATCAGATAAAATATTACCAGAATGATTTTTTTTGTATTTATTCGGTTTTTTAAAGGCAATCCCAGATAAGTTTATGGGTTTGTTTTTAATGGTTATTTTATTATTCTCATTATTTTTATTTATATTGAATTGTATATTATGATTTGTGTATTGTAGAAGTTCATTATTATGATTAACATATTCGTTAATATTATTTTATAGTATATGAATGAGTGGTTTTTTAGCATTATATGTAGTATTAGCATATCCAATATGAATGGAATTACAATACTGAGTATTATTATTATTTTTGTTGATAGTGTGTAGGTTAGATTAGTTTAGAATAAAAAAATAAGTATTTTGATATTATTAAAGTAAAAGAGGAATTTTGGGCGGAAGAGAAGGAGACAGGAGAGGAAATGAAGGAGAAAGGTTTTGAGAGGGGGGTTTTTTGAGGGGAGGAAAAAGAATTTTGAATTTGAACTATTTGTTTAAGTTATGGGAGAGAAGCAAGGAGGAGAAAAGTAGGGGAATTTTGAGGAGATTCTTGGGGAGAGGCGGGCGGGCGACGGCGGTTTTGAAAACACCCATTTTTAGGAGGATAAGAGGGGAGAAAAGGGGAAATGGAATTGGGAATTGCCTTTGCCAAACTTTTAGAAGAAAGAGCAGGAAAGGTTAGGGGGAGGAGAGAAGAAAGGGAAAGTTGTGATTTTGGAGTTATAGAATAAGATCAAATAAGTTAATAATATCAAAGAAAAGTATATATACGCTAGAACAAATGAAGAATAATAAATTTTTAATATTGATAAAAGATAATTTTACAACTCAAAAACCGAGAAATTGATAAGAAAAAATAAATATATTAACAATTAATCTAAAATAAAAAATATAAATGATAATAAGTCATATTATAAAGAAAAAGCCAATACAAATACAAAGGTAACTTAGTTGTAATAATAGACAGAAAACTTTGATAAAAAATCCAAATACAATTGGAATAGCTCCAATGCAAAGAAAGAGACATGCAAGTAGTAAACTTATTAAAAAGTTATTAAAAAAAGAAAAAAATATGAAGTTGATTAAAAAATAGTTTTCATTGTATTTAAAGTCAAAAATATTATATATAATAAAAAAATAGTATATAATAATAAGTAATACTAAACTTATACTATAAATTAAGTGAAAATTTAAATATAAATAAAAGATATAATTTTTTGTTGAAATAAATATTAGGAATAAAAAGCAAAAATTATTCACACTTAACACAAATAGTAAACTAACGATAGCAAAGCTGTTTAATCCAATTAAAACGCATGTACAAGATTGAAATAATAGAAGTTTGATGAATAAAATATAAAAATAAATGAAGCTAATTAGTAGAATTATTAATATAAAACAAAACAAAATATAAAAAGTTAACATATAAATAAAAATAAAGACACCAAGTCTAATATAAAGTTGCTCCATAAACAAAATTAAAAAGGCGATGTATAATTTGAATAAAATTAATAATGTGTAAAATAGGCATAAAATTCCAAGTCATTCTTCATCAAAAACTAAAAAACAAAAATCACATAGGAAAAAACAGTAGTTTAATATCATAAAATATAATAATATAAATAATAATATAAAATTTATTAAGTTTAACATGTAGTAATATCATAGAACTAAAATTTTATATCCAAATCTACTGGACATTAATAATAAAAAGAGCAATAAGCTAAATATTTCAAAGAGGATTGATATAATAATAATATGATTAATAAATATAAATAAGAATATAATAATGTATTGAATAATAATAATAATGAATAAAAATCTGGTATCGAATGATAGAAAGCAAAAAAATAATGTAAAGCAAAATAAGAATAAGAGTATAAAGATGAAACAAATATAAGAATCTAATAATGTTATTCAAAATAGGTTAATAATTAATAATCAGAGTAAATCAAAGCTTAGTAATGTTAGTGTAGTATAATCACATAAGATAATAAAGCTGTAGATAATAAGAAATATAAATATGTGTATGATATATAAAAACAAGGATTTTTTGGGGGTTTAGGGACAGAGGGTTTATTTTTGAGGATTTTAGGAGGAGAAAAGGGATGGGAAACAGAAGGACATAAGAAAAGTTTCGTTATTAGATTAAAAAAGTATGCAAATAATTTTTGTAATAGCAATAAATGAAAAATTAATGAATCCCATTGTAAATAAAAAAAGTAATATAAATGTTTGTGCAGTTGTAATTTTTAATCTACAGCATATAACACGTGGTATAAGAAAACCTAGAATTAGTATAAGAATAGATTTAAAGCATATAAAAAGGCCACCAAAACATAAGCAGCTAAATAATATAGTAGTTAGTAATAAATGATTAATTTCAAGGACGGAGTATATGACAAAAAAAATACCAGATAATTCAGTAACAAGGCCAGCAACAAGTTCACTTTCACACTCTAGATAATCAAAGGGTAAACGTAATCCATCAAGAAGCAGTCCAATTCAAAATAGACAAATGAATAAAAGACCAAGTATAAAGCAATTTTGTAAAGAAAGTTGACTTATACAAATATCTTTTATGCCAAAGAAACAAAAGTAGTCTAGTATGTATATACAATAAAGTAGAATTAAAATGGAACATTCAGATAGAATACTAAAAAATAAAGTTCTCATGGCAGCTAGGTAAATAAAGCAGCTTGAAAATAAAAAACAACCAACGAAAAAAATGCAAAATACATTAGAAAATAAATGAAATCCTAATAAAAAAAGAAGTGTAAAACCTTTGTCAAATATTATTATGAATCCAAGTGGGAAAAAGAACCAAGGAAAAAAAATACAAAAAGCTGTAATGAATAAACTAGATATAAATAATATAGAGTCAACACCAATCACAAATAATGTAAATTTAACAAATAATTTAACTCCATCAGTAATAGGAGTAAGAAGACCAAATAAAAAAAGTGCAGGTCCTATTCTGAATTGCACAATAGCTAAAATTTTACGTTCACATAAACTAACATACCCACATAAGACAGATAAAACGAGTATAAATATAACAATAAGTATGCATATATCTAAATGTAATAATAACAAATGAGTTTTATATTAACTTTTTGAATGATATTTTTAATGGATTCAATAATTGTATTAATATCTTTTTCAATATTTCTATCTGTATGAATATGTACATTGATTATAGCAACAGTATTAACTGTAACAAAAATAAATAATATATATTGTACATGAGATTTTATATCATCAAAATTTATAGATACATATTGGTTTGTACTTGGAATGATGTTTATATTGTGTTTATTGTTAAGGTTGTGTTTGTTGTTGTATTTTAGTTGTATAAATTTTGTGAGTTTTGATTTGTGTAAAGTAATAGGTTTTCAGTGATATTGGGTATATTTTTTATTTGGAGAAACCACGATATTTAGTAATTTAATATTAGAAAGTGATTATTTAATAGGAGATTTAAGAATATTACAGTGTAACCATGTATTGACATTGTTAAGTTTGGTTATTTATAAATTATGAGTATCTGCAGTAGATGTAATACACTCATTTACAATATCAAGTTTAGGTATAAAAGTAGAGAACCTGGTAGGTGTAATGAAATAATTTTGTTTGCTACAAATAACGCAACTCTTTACGGACAATGTAGTGAATTGTGTGGTGTATTACATGGTTTTATGCCTATTGTAATAAATTTTATATAGAAAGGTATATAATCTATAATGAAAGGGGATTTTAAGATTGGCTTTGATTGAGTCGTGTTTTTGATTTGTTATGTATTAGAACATATGATTTTATATTGTGATGATTTGATCTAGATTTTATATTATATGATTTTGTATTCGATTTTGTTGTATGTATTACATTTATATTTATATTTGTTTTAGGTTTTTTTATTAGAATTTTTTTTAGTTTTGTGTTTGTATTGTTATTTATAACATTTTTTGGAATTTGTTCATTAACAATGTTATTTACAGGGTATTATATATATTATATATATATATTATATAATTTTATATGTTTTTTTTTTGCATTTGGTATAAATTTTTTGATATATTATATCGAGTTTTTCATATTTATAACATTCCATATATTTTTCGATTTTATAAGTTTTTCTAATTATATATATAATTATTTTGGAATATTGTATATGTTTAATGTAATGTTTTGTGCATATTTATTTTGTTTATTTTATTTTGTGATATATTTTTTATTTTGTTTTATATTTTTTGTAATACGATGTTTATTTATAGTAATAATGGATTTTTTATTTTTTAATTTTGATATATTTGTATCTATATTATTATGTGATATAGTATATTTAGATTTTATAAGTTTATTATTATTATATTTTAATTTTATATTTAATTTTATTTATGGATTTTTTAGTTTTGTGATAATTTTAGGTTTATTATTTTTATTGTTATTTTTAGTAATAAATTTATTTTTTGGATTTACATTTTTAGTATATGGTATACAAATCATATTATTATATTATGTATATTGATTATATATGATATATAGTAGAAGTTGTTATATATTGATGCCAGCAATATTAATATTTTTTAAGTTTATATATTTTGATGTATTCTTTGTGTTTGTATTTATTTTAATTTTATTTATTATATCATTTTTTAGTTTTTTTTTAAAAGATTTTTTATTTTTATCATTATATTTTGATATATTCGGATCATTATATAATTACGATATATTATCATATAGTATATTTTATTATCAAAATAATCAGTTTTGTTTAACACAGTTATTATCAATTTATATATAAAAGAATAATAGGAAGGCTTGTCAAAAAAAAATATAAAATACGAAGCAAAAGCAAAGTATTATTAATAAATAGTCAAGTATTATATGCGCAAAATCAATGACAAGTAAATAAATAGCCATACAAACTGGTACTCATGTATAAAAATAGAAGAATATAGATAAGCTATATGTAAACAAATTAATAAAAAATAAACAGTAATCTCAGAATAATATAACATTAAACAAACAACAGCAAAATATAACTAAAAAAGTCAACAAAAGCATACCATACAATGTAAACGCACTTCAAAATAAAAAGCTGATAGGATAATCAGAAATTCTTCTTGGAAAAGCAAACATTCCTAAGCTATGTAAAGGAAAAAAAACCATATTAGAACCAAATCATAATGTGGAAATGAAGAAAAATAATCAAAATGTGTGAAGTTCAATAGGAATTCATTTCATGAGAAAATGAAAAAACCCACCAAAAACCCCTACAACAGCACCAAGTGATAAAACATAGTGGAAATGCGCAACAACAAAATAAGTATCATGCATCAAAATATCAATACCAACATTTGATAGAAATAAGCCAGTTAATCCACCAGCAAGAAACATAAGTATAAACATATATATAAAATAAATTTCAAAACAAATACACATATCTGTGAATAAGAAGCTATAGATTCAATTAAATAATTTAATGCATGTAGGTAAGCCTATTAGTACAGTAATACTTCCAAAATAAGCTCTAGAATCAACATCCATACCAACAACAAACATGTGATGCGCTCAAACAAACATACCTAATACAGATATCAGTAGCATAGAATAAATCATAGCGACGGAACTAAAAACGCATCTAAAACTTGTAACTTCAATAATAGTGGAAACTAATCCAAATACAGGTAGAATTATGATATAAACCTCTGGATGTCCAAAGAACCAAAATAAGTGTTGAAATAAAACTAGATCTCCACCCCCAACAACATCATAAAATGATGTGTTAAAATTTCTATCGCATAATAATAATGTAACTCCACCAGCCAAAACGGGAAGTGTAATAATCAAAAGTATGGATGTCAACAAGGCACCTCAAATAAAAAGTGTTCAAATAAGAAAGCTAAAATATTTTCGTCTACAGCAAAAAATTGTACCTACAACATTAATGGAATTTAATATACTAGATATACCAAGAAAATGCACAGAGAAAATGATAAAGTCACATGCTAAGCTAGAATGAAAATCAATACAAATCAACGTAGGATACAAGGTCCAACCAACCCCCATACCCTCTTCAGTCAAAAACCCACTTACTAAGCAACCAAATCCTCCAATAAACATTCAAAAGCTCATATTATTTATACGAGGAAATACCATATCGGGAAACCCAACCATGACGGGCGCAAAATAGTTTGTAAACCCACCCATAGTTATAGGCATAATAAAAGCAAAAACCATAATCAACCCATGTGAAGTAATGAGTACGTTGTAAAACTGATAATCACCAAATAAAACTCCACAACCAATTAGAGAAAGTTCTAATCTAATAAATAAGGAGTAAATATAACCGATAAATCCACATAAAATAGCAACTAAAAGATAACAAATTCCAATCATTTTATGAGAAACACTTAAGCACACAAGACATAGAAAAAACATTTTATAAAACCAAAATAAAAACAAAACTATTTCTTCGCAATTATAAACCAAAATTCCATCAACCCCCTCTCCCCCTCCTCCCCACAAAACCCCACACTTTCTCCCCAACTAAAACCCCCCAATCAAACTCCCCTTCAATTTCGTCCTCTTCTAAACCCAACTTCCCCAAATCCCCCTTCCTCTCCCCCACAAACCCCCCTTTCCTCATAGATCAATCCCAACCAAACTTAAAGCCCCTTTTTAATAAATACACAAAGATAACAATAAATTATAAGAAGGAAATTTATAGAAAGCACAAAAATAAAATTAAATTAGAGTAATTGAATGTTAAAATTAAATTTAATATGTATAAATTTTATATTGTTAATTGTTACAATAATATATATATATATAAACTATAGTTTTTGTATTGGAATAGAAATCAATTATGTATATGTAAATATATATTTAAATTACATCAGTTTATGATTTGTATTTTTTATGGGAATTATTATGTACATATTAATATTTTTATTATCAAAGAAATGTGTATCATATAATAAATATTTTTACATAGTAATGATATATATGTATATATATATTAATGTAGTGTTAATAATAATATTAGATGATTTTATGTGTTTTATGATAGCCTTCGAAAGTCTATTTTTCCCTATATGTCTAGTAAGTTTATTTTTTAATTTTAATAATAGATTTATTTTTGCTATATTCTATCTCATAATATTTAGTTCAGTTAGTTCAGTGGTATGTATAATTATATGTATAATAGTAATATCTCATTTCAACATTATAAATTTACAGGCTTTTATTGATGTATGTTATTTTGATAGTTTGTATTCGGCAATTTTTATATGAATATTATTATTTATAATGTTCGCTATAAAATACCCAATCTGACCATTCCATGTGTGACTACCAGAGATGCATGTAGAGGTAAATACAGAAATGAGTGTTTTATTAGCAAGTATTGTGCTGAAAATAGGTTTTTTTGGTGTATACAAATTTTTATTTATCGCATTTAATACGATATCAATATGATTTTTAGGTTTTATAGATAGTGTAATTGTGTTGGGTTTAGTATTTATAGCAATGTCACTAATATTTTTATCAGACTACAAGAAAATAATAGCGAATTGATCAATAATACACACGGGTATAGGATTAATATTATTATGACATAATGACATTTTGTTTGTAGGTTTACTAATATTATGTAATCTAGCACATATACTAAGTTCATCCTTTATGTTTATTGTAATAGGATATATGTACGACAATTATGGTGTAAGAATTTTTTTATTGTTAATTTCATTTTTTGGTATTAGTATATGAAGTTCATTGTTTTTATGTTTATTTTTATTTAATATAGATTTCCCGTTTATGTTATTATTTTATGTAGATATATTTATTTTGTATGGTTTGATATCTATATCATTTATATATATAATAAGTTTTTATATAATAACTTTAACGATATTTTTATCATCAATATACATCTATATGTGTTTAAGTTTTTATTCATTTGTATGGTTGGATAAATATCTTAGACTTGATGTTAGTATAAATGATATATATGTATTTATGTCAATATCAATATCAACTATAGTATTTTATTATTTTATATATTTATTAATATAATATGTATAATACAACAAACAAATCTCTTTACCTCCTTCAGTGATCCCTCCCCATCAAAACTTCTCCCCCCAAAACCCATCTCCCATTCACCCCAAACCTATGGTTTCTCCAACACTCCATTCCTGTTCACACCGTGATTCTTCTCAACCCCGCCCCCCGCTCTGCTCTCTCCTTTTAAAATCCCTAATACACTTTTGATAACAAACTAAAGTAAAAAGGCGAGGATTTTTTGAGTGGGACTGGAGAGAAAGAGCCGTTCGAGCCCAGCCGGAACCGACGGAGAGCTTCTTTTGAATAAAAGGGAGGCGGGGAGGAGAGTTTCAAAAAGATTTGGGTGGGGGGAACCCTTTGTTTTGGTTAAAGAAACATCGTTTAGAAGAGATTTTAGAATAAGATATGTTTTTAATATTTTTTTTATTTTTTATAATGTTTGGGTTTATATCAGGTTCATTTATGTTTGGTAGGAATTTTCTAAGTTTTTGATTATCTTTAGTAATGATAATATTTATTGTATTGTGTATGATATTTAGTTTTTTAATGGTATCAGTATGTTTATACGGTTATTATTATTACGATTTTTGTTTAATACTAATGTTAGATTTTTGTTTTATATGATTAACATACGTATGTTCAGGTTTTTATATGTTTATAATGTTATTGATAAATATGGTATTTTGTTTTATAGTATTTTACGCATTTTATTATATGTATTTTGATATGTTGTTAGGGCGTTTTTTGATTATATTTTGAATATTTGTTGTGTGCATGAATTTATTCATCCTATCATATGATTTTTTAACAGCTTACTGCGGATGAGAATTATTAGGGTTATTCTCATTTTTTTTAATTTCATATTTCTGATACCGTTTTTTTGCATTAAAATTTGGTTTTAAAGCTTTTTTTATAGGTAAAATAGGAGATGTGTTATTAATATCCGCTTTTTCTATAATATTTTTATCAAATGGTTTTTGTATGACAACTTTTTATTTTTTAAATTTTTTTTGTATGGATTATTATTATATAGAATTTTCTATATGTTTGTTAGTAGGATGTGCGTTCACAAAAAGTACACAATTCGGCTTACATATATGATTACCAGATGCTATGGAAGGACCTATCCCAGTATCAGCATTAATACACGCAGCTACATTAGTTGTTTGTGGAATAATATTATTAAGTTTTGTTTATTGATGTTTTGATTTTTGATTTAGTTATTTTTATAATTTGATAGGATGATCTACATTAATTTTAATATTAATGACATTGTGTGTGTTTTATAATTTTGACGTAAAACGATACGTAGCGTTCAGTACAATATGCCAAATTAGTTTTTCTATGTTTTGTTGTCTGTGTATAGATATATATATAGGTAGTTTATTTTTTTGTTACCATATGTTCTACAAAGCAACATTATTTATAGTATTAGGTATATGAATACATATATTTTTTGGGTTACAGGATTTAAGATGTTATTTTTTTATGTATTTTTGTGGTTGTGTGTTAGCGCGTTTGTTATTAATATTCGCAATATTAAACTCATGTTCAATTTGATTTTTATGTGGTTTTTATTGTAAGGATATGTTATTAGCTTTATTGATGTTATTATCATTTTATAATATAATAGAATTTTTGTTTATAAGTATAATTTTTATATTTTTTACAATGATTTATAATTATTTTTTGTTATTTTTTTTGATGTTTGTGTTCAAATGTTTTTGTTTGGTTGATTGTTTATTTTTATTATTTGATTATGAATGTTGTTTAGTATATTGTTTGATAAGTTTGTATATGTGTATTTTAAGTATATTTTTTATAATAGATTTTGTATGTATATTTGTATTTTCAAGTTATTGTGTATTTTGATCATTTTTTTTAAATTTTTATAATTTTTTTGATATAGCAATTTTTGTGGTTTTTTTAATATTATCAGTAGGATTTTTATATTATGGTTGTTTATTTTTTTATTTTTTCAATATAGATTGCATAATGTTGTTTTGGAGAATTTTTTTTGTAATAATAATTTTAGTAGTATTTATGATATTTTGTTGTTGATATTTTGTTTGTATGATCATATTTATGTTATTATTTGTATGAAATTTTGTTATATATTTTAGATATAATTTGAAATATTGTTTATTTTTTTGTATTTTGTGGATATTGTATGTATAAATAGTATAATCAAAAGTAAAAAAGTAAAGAAACCAGATTAGATTTGTAAAAAAGTCAAAAAATATTTTATAATATTACAACTATTATATACATATTTCAAAGAAAAATATAAGTTGCATTTAGAAATAAAAAAGTAGTAGTTAAAATTTTTGTAAAATAAAAACAAAACAAAACAAAACAAAACATTCATAGAAAATCAAAGTTCCTAGAAAATTAAAAAGTGTTTAATAATAAAAATTAATTTTAAATAAGTTAAAGAAGAAAATAAATATTAATATATAAAACCACAAATATATATGGGTTGAAATTTAGAAAAAATTGTAAATTATTTTAGTTTTTT
>T_brucei_brucei_STIB_348_#Tanzania_Kongoni_1971
ATAAAAACAAAATAAAAACAAAATAAAAACAAAATAAAAACAAAATAAAAACAAAATAAAAACAAAGTAAAAACAAAGTAAAAACAAAGTAAAAACAAAGTAAAAACAAAGTAAAAAATTTGAAAATTTGATGTTTAAAAAAATTTATTTTTTTGAATTTTTTTTGAATTTTTTTGCAAGGTTTTAAAAATCGATATTTAATATCTTAAATTTTTTGCAAAAATTTAAAAATTAAAAAATTTGATGTTTTTGAGTTTTTTTACAAAATTTTAAAATTAAAAAATTTGATGTTTTTATTCAATTTTCAGAGTAAAAAAATAAAAAATTTGATGTTTTTGGAATTTTTTTGCAAAATTTAAAAATTAAAAAATTTGATGTTTTTGGTTTTTTTTTGGTGGGTTTTTAAATTAAAAATTTACTTTTTGAAATTTTTCAAATTTAAAAGTTGATTTATTTTTTTATTCATTTTATTATAAAGCCTAAAAGTATCCTGTTGTCACAAAATGCAAAAAATTTGACTTTTTTTTGAATTTTTTTGCAAAATTTAAAAATAAAAATTTGACTTTTTTTGAATTTTTTGCAAAATTTAAAAATAAAAAAATTTGATGTTTTTGAAATTTTTTTTTGTGAAACTTTAAAATTAAAAAATTTGATGTTTTTATCCAATTTTCAGAGTAAAAAATTAAAAAATTTGAATTTTTTTAAAATTTTTTGCAAAATTTAAAAATTAAAAAATTTGACGTTTTTTGGAATTTTTTGTGAAATTTAAAAATTAAAAAATTTGATGTTTTTTGGAATTTTTTGCAAAATTTAAAAAATTAAAAAATTTGATGTTTTTGAGGTTTTTTGTGAAATTTAAAAATTAAAAATTCGATTTTTATTTAATCTCAAAGAAAAAAAAAATAAGGAGTTTGACTTTTTTAAATTTTGTTTGTGAGGTTTTTAAAGATTGAAGTTCTTCCACTATAAATTTGATTTTTTCCGAATTTTTCATAGAGGAGAATGGTTCAAGAATGTAATTTTTTTTCGTTTCTCCATTATTACTAAGTTCAATTGAGAAGGACAAAAGCAAAAGATTGTGTAAGTGGAGGATGTAGTGGGAAGTAAGTAACTAGTTAGGCATAGTATAATAATAATATATATATATATATATAATAAGATATAAGTATGTAGAGTAAGTATATTATATGTAAGTGTATATGGATAGTTAAAAGTTATATAGTGTAAAGTATGGATAGTGTAATTTAAGATAGTATAATTTAGGAAATTAAACATGATAATAATGGAGATTTATAGTTTACACTATTATTGTGTTTTTAAAAAAATAAATTTACAAAGTAAATTTATTTTTGTAAAAACACTATTGCACGCGAAATTTTTTATGGGATGGGTGAGTCGGGTATGGGTTTAATGGGTAATTTTAAAGCAAGTAATTATGAATTAGGATAAGAACAGAATTCCTCAAGTCCCTAATTGCGATTATTTGTTAAGATCTTTTTGAGGATAGATCTAAAATTACCAAGTCCAATTTTTGTATATGGGCGGGCTATGAAAATATAAAATTATATATTTTCTAGTTTGATCGAAAATGTTTTCGATTTGAAAATTTAAATTAAATTTAAGTTTAATTTTCAATTTTCAAAATTTGAAACAATTTTGGAATTTTGGTAGGTATTTTATTGATAGGTTTAAATCACCGCTGTATAAATTTTGGTAGTAAAACTTTTTGTAATAATGCGTTTTTATTATCAGTTATTTATGGGTGTTTGTGATTTAAATGTAATCAGTTTAGTACAAATCATTTTTCTAAATTATTTTGAGTTTTGGGATTTGGAGGTTTGAACTTGAATTTAAATTTAGTTTCAAGTCAAGTCGTATAAAAAACATGGCATTTTTTGTTGCTATAAGTTTTTTATATAACTCTTTGATTCGAAATTAAATTTAAATTTAGGTTTTAGCTATTTTAAATTCCAACTTGAAATTTGTTTTGGGTTTTTATAATTGAGTTTTAAATTTTAAATCCAAATTTAAATAGGATCTCTTTACTAATGAAAATATTTTACAAATCTTTTGCAAAAATATTTTAATTTAGTAAGGATGGTTGGTATTTTAAATTTCGGTTTAATTTTTAAAATTTTTTTATTGGCCAAACATTTTCAAGGTTAGTGGGAATAGCTATGACTTTGGTTTAGATTTAGTTTTATCATTGAATTGTTATGTAAAGGCTTTGTGGTTATACAATATGTTTATGTATGTGTTTATTATATGTACTCGATTAGAGAAGCTAAACTTAAATTCAAACCTCCAATTTCCAAAACTTGAAACAATTTTTAGGTGATTTATTAAGAATTGATTTAAAATTATGAATGTATAAATTTTGGTAGTAGGTTTTTTTTGTAATAATGTGTTTATAAATTGTAACTAATCTGGTTTAAACTATTTTTCTAAATTATTTTAGGTTTTTTTTGGGACATGAGAGTTTAAATTTGAATTTACTTTTAAGTTATCAATAAAAAACATGTTTTTTGTGCTATTAAAATTTATATAATCTTTTTGACGTCAAATTTAAATTTAGGTTTATTCTAATTCGAAACTTTTTGGTTTTTTAATAAATAACTCCAATAAATCTAAATTTTTTTATAGATCAAACATTTTTAAGGTTGGTAGGCATAGTTATGACTTTCTAGTTTAATTTAGTTTTATTTATTGAATTGTTATGTAAAGGATTTGTGGTTGGGAATGTTTATGTTTATGTTTATTATGTGTATTTTATTTAATTAGAAAAGCTTTTAAAAATTTAAAATTTGTAATCTAAATTTTACCAATTAAGAAGAATATTATAATAATGGGTGTCTTATATTTTAAATAAATATTTAAATTCCGTGTAGTAAATTTATTATTTGTATTATTTATATAATAGGTGTATTATATTTAAATTTTAAATTTGTTGTTTTATATTTAGATACATATTTATAGATTAATATATTTAAATAATATTTTAAAATTTATTGAACTGTAATTATTAGTTTAATATTTTTAGTTTGATGTTGAAATATTTAATTAAAGATGTTACAGTTGTTCTATATGTACCAAATAAATATAGTAAGATTATTTTAGTTGAATTAATAAATAAATATTTATTTTTTCTTTGTAAATATTATGAACAATTTAAAAATTAATCTGTTTAACTAAAATGTTATATATAATAATCTAAGTTAATTTGAATATTAAAAGTACAAGTATAATTTGTAATTCTAAAGTATTTTAATGGTATATTTTTAGTAGGTAAATGAAAAGTATAAATGGATATAACTTAATATTTAATATTTGTTTAATGAAAAGTATTTTATTATTATATTGTATAGTATTATTATAGTGTATAGTTTTTTAAAAATATAAAAATATTGTTAATAAAATTATCGTATTTTAAGTGCGTTTATTAAATGCGTTTGTCTAAGATAATTATTTAAGATTATTCTTGTAAATATATTTAAATATTAATAATTCTTAAAATAAAAAAATATCCTCAATTGCAATATTATTGTAGCATAGTAATTTGTTAACTAAATATTAAAGTGTTCCATAGAAAATTTTTAAATTACAACAAATAAAATAAAGTATGAATTAATATCAAAATTTTAATAAAAATTAAAAAATTAAAATAGGGCAAGTCCTACTCTCCTTTACAAAGAGAACATTATGATATGTAATTGTATGTTTGATTGGGGCAATACTATATTTATTTATATAGCATAAGAACTATATTCTTTGAAATTATAAAAGGTTCGAGCAGGTTAACAAGCATTAAAAATAAATGTGTTTCATCGTCTACTTATTACCATGATTGATTGTTCATCAAAATAGTAATTCGTTAGTTGGGTTAAAATCGTTGTAAAGCAGATTTGTTTATATATTTAATTTTTATAATTAATAATAATTAATATAAGTACGCAAGGATTGATTATTGAAAAAAGAAAGAAGAATATAATTTATATAAATTATGGTCAATTGTTAGTATTCATATTAATTTTTTTAAATGTTTTATCATTTTATAAAGGTTTATTTTTGAAAGATTTTTTGTATAAAATTTTAGGAATAGTTAATAATAATTTATAATTTTGATTAGATTGTTTTGTTAATGCTATTAGATGGGTGTGGAAAAATAAAAAAAATAATTAATATATATCAATAATAAATTAAATTAATCTATTAGTCAGAAATGGATGCCAGCCGTTGCGGTAATTTCTATGCTTTTAAATATTATACAATTATCATATTAAATTGTTAAGTGCTGATTTAACCAATAAAAATATAAATAATTTTTATTTGTTTTTAAACACCATTAGGTATATGCAAATATAAAATTATAGTAATTATAAATTATATTATATTATATTTATTCATATAATTAATAGGATAATATTTGTAGTTTTTGATACCATGATAAGGATTATAAATTGAAAGTGTTAATATCATAATCAAAATTTATTATTTATATTAAATATGTATGTGTAGATAAAATAAGAAATTAAAAAGGTATTGTTGCCCACCAATTTTTATAATAAAAATAACGTGCAGTAATTAATATATTTATAAAAATATATTTTAGCTAAATTAGAATCAATTTAATAATTTTAAGTTTTGGTTGATTAAAAGAGGAGTTTTTGGAAGGTGGGGATTTTCATTTTGATTTCCCAGAGAACCAGAGAGGCGGGAACCAGCGTTTTATTTTTGGGGGAGAGCGGAGCGCGAGGAAAGCCCATTTTGAGCAGGAGTTTTTCGGGGGGGAGGGGGCATTTCTGGCGGAGAACAGAGATTCTTGTTTCGGAAGGGGAGCAGGCCCGACAGATTTTTGCCAACGCATTCAGGAGGGGAGCCTTATTTGAAGTGCGCTTTCTTTCAAGAGGGGGAGAGAAGGGGAGAAGGGGAAGTGAGAAATTTAGAATTACACGGTGAAATTAAATTTTGACTAAATTAAGGTTGCCCTCTTGTCGTCTCTATCTCCTCCCAACCCCTCTCCCCTTGGATCCTTCCCCCCAAAACTCCTCGATGTTTCTTCCCTACCCAAATCACTTCAGCGTTCCCCCGCTACCCAATCATCCTCCTACCAAACCCCCCGCCCCCTTTACCCTCGCCCCCTCTCTCAATCCAACTTCTCCTTTCTCAATCCTCCTCCTCTCCCCAACCCTCTCCCCAAAATTAATTCCTCGTCTAAAATTCCATTTTGTTAAAAAAAAAAAAAAAATTAAGTTGATATTAATATTATTAAATATTCAAAATTATTTATTAATATAAAGAAAGAATATTTTATTAGTATAATATTAATGTGTATAATGTTAAGTCAAATTAAAATGCCAGATATGTTAAAAAACAGGCTATTGTATTTATCAATAGACAAAAAAATATGTTTAAATTTAAATGTATATTTTTGTAATATGGTTTTGTAATGCACAAAATGAATAAGGAACATTTTTGTATATTAATTTATATGATACAAAAAAAACATGACTACATGATAAGTACAAGAGGAGACAGACGACAGTGTCCACAGCACCCGTTTCAGCACAGTTGGAGGAGAGGGGATAAGATTTATTGATGAAATTTGTGATTTGCATCGTGGTACAGAAAAGTTATGTGAATATAAAAGTGTAGAACAATGTCTTCCGATTTCGACAGGTTAGAAGATGGGGAAGAGCAGGCATTTTGGAGAAGGCGAGGGCGACGGGCAAGCGAAAGATTTTGAAACTTTCCGAGAAGGAGGAACAGAGGGGTAAGGGGCTCCGGTTTAGACAGAGGAATTTCGTTGACAAAGAGACAGAGGTTTTGGGGCGAGCAGGCTTTCAGGAATGGATTCTTGATGAGGGGGAGGGGATTTTAAACAGGGAGGAGAGAGAGGGGAATCGATAGCGGCTTTGGGGCAGAAAGAATTGATTATTTAGAAGGGGGCCGCGAGGAGGGGAGAGTCGAAGGATTTTTGATTTTTGTGAAGGAGAAGGAAGGGAGCAGATTCGAACGGGATAGCGAGAGGGAGAAGCAAGGGGGGTTTTTGGGGGTTAAAAGGAAACCAGTTTTAGACCAAAGAAAGGGGGGGGCCGGGAATTCAGCTTTGTGGAACACCCCAAAGGGATTTGAGGAATTTTTGGGGGAGCTCGACGGCGGGCGGAGCATTATTTGAGGAAGGCGGGAGCAGAAGGCTTTCTGAGGAAAGAGGGGACCGAGATCGATGAAGGTTATTTTTTGGTTATTGAGGATTGTTTAAAATTGAATAAAAAGGCTTTTTGGAAGGGGATTTTTGGGGGACACCGCCAGAGGAGGAGGGTTTTGGAAGAGTTTGTTTTGAGAGGAGGTTTTGAGGGGAGGGGAGAGAGGGAACGGGAGAGGAACGGACCAGAGAGGAGAGTTGAGGAAGGCGGTTTTGAAGGAGAGGGGAGGCTTTCGGACCAAGGGAAGGAAGGGAGGTTAAGAAAAGGAAAAACAATTTGTGAGGGAGAAGGGTTTTTGGAGGGGTTTTGGGAAGAGAGGGGTTTTGGGGAAACCAGATGAGATTGTTTGCAGAAACAAAGGGGTTTTTGGGCAAAGGAATACAATTTGCAGAGGGGGGAGAGCGGAAGGAGGAACACGGGAGGGAAGACAGGATTTAGGAAGCGAGAGAGAGGAGAGGGGAAAGGGTTTAGTTGGAATGAAGAGGTAGTTTGTAGGAAGTTAAGAATAATGGTTATAAATTTTATATAAAAGCGGAGAAAAAAGAAAGGGTCTTTTAATGTCAGGTTGTTTATATAGAATATATGGGGTAGGTTTTAGTTTAGGATTTTTTATAGCATTGCAAATAATTTGTGGAGTGTGTTTAGCTTGATTATTTTTTAGTTGTTTTATTTGTTCAAATTGATATTTTGTATTATTTTTATGAGATTTTGATTTGGGTTTTGTGATAAGAAGTGTACATATATGTTTTACATCTTTATTATATTTACTATTATATATCCATATATTTAAGTCAATAACGTTAATAATATTGTTTGACACACATATATTAGTATGATTTATAGGTTTTATATTGTTTGTATTTATAATAATAATAGCTTTTATAGGATATGTACTGCCTTGTACAATGATGTCATACTGAGGTTTAACGGTGTTTAGTAATATTATAGCAACAGTACCAATTTTAGGTATATGATTATGTTATTGAATTTGGGGAAGTGAATTTATAAACGATTTTACATTATTAAAGTTACATGTATTACATGTGTTATTACCATTTATATTACTAATAATATTAATTTTACATTTATTTTGTCTACATTATTTTATGAGTTCTGATGCATTTTGTGATAGGTTTGCATTTTATTGTGAAAGATTAAGTTTTTGTATGTGGTTTTATTTGAGAGATATGTTTTTAGCATTTTCAATATTATTATGTATGATGTATGTTATATTTATAAATTGGTATTTTGTATTTCATGAGGAATCTTGAGTTATAGTAGATACACTAAAAACATCAGATAAAATATTACCAGAATGATTTTTTTTGTATTTATTCGGTTTTTTAAAGGCAATCCCAGATAAGTTTATGGGTTTGTTTTTAATGGTTATTTTATTATTCTCATTATTTTTATTTATATTGAATTGTATATTATGATTTGTGTATTGTAGAAGTTCATTATTATGATTAACATATTCGTTAATATTATTTTATAGTATATGAATGAGTGGTTTTTTAGCATTATATGTAGTATTAGCATATCCAATATGAATGGAATTACAATACTGAGTATTATTATTATTTTTGTTGATAGTGTGTAGGTTAGATTAGTTTAGAATAAAAAAATAAGTATTTTGATATTATTAAAGTAAAAGAGGAATTTTGGGCGGAAGAGAAGGAGACAGGAGAGGAAATGAAGGAGAAAGGTTTTGAGAGGGGGGTTTTTTGAGGGGAGGAAAAAGAATTTTGAATTTGAACTATTTGTTTAAGTTATGGGAGAGAAGCAAGGAGGAGAAAAGTAGGGGAATTTTGAGGAGATTCTTGGGGAGAGGCGGGCGGGCGACGGCGGTTTTGAAAACACCCATTTTTAGGAGGATAAGAGGGGAGAAAAGGGGAAATGGAATTGGGAATTGCCTTTGCCAAACTTTTAGAAGAAAGAGCAGGAAAGGTTAGGGGGAGGAGAGAAGAAAGGGAAAGTTGTGATTTTGGAGTTATAGAATAAGATCAAATAAGTTAATAATATCAAAGAAAAGTATATATACGCTAGAACAAATGAAGAATAATAAATTTTTAATATTGATAAAAGATAATTTTACAACTCAAAAACCGAGAAATTGATAAGAAAAAATAAATATATTAACAATTAATCTAAAATAAAAAATATAAATGATAATAAGTCATATTATAAAGAAAAAGCCAATACAAATACAAAGGTAACTTAGTTGTAATAATAGACAGAAAACTTTGATAAAAAATCCAAATACAATTGGAATAGCTCCAATGCAAAGAAAGAGACATGCAAGTAGTAAACTTATTAAAAAGTTATTAAAAAAAGAAAAAAATATGAAGTTGATTAAAAAATAGTTTTCATTGTATTTAAAGTCAAAAATATTATATATAATAAAAAAATAGTATATAATAATAAGTAATACTAAACTTATACTATAAATTAAGTGAAAATTTAAATATAAATAAAAGATATAATTTTTTGTTGAAATAAATATTAGGAATAAAAAGCAAAAATTATTCACACTTAACACAAATAGTAAACTAACGATAGCAAAGCTGTTTAATCCAATTAAAACGCATGTACAAGATTGAAATAATAGAAGTTTGATGAATAAAATATAAAAATAAATGAAGCTAATTAGTAGAATTATTAATATAAAACAAAACAAAATATAAAAAGTTAACATATAAATAAAAATAAAGACACCAAGTCTAATATAAAGTTGCTCCATAAACAAAATTAAAAAGGCGATGTATAATTTGAATAAAATTAATAATGTGTAAAATAGGCATAAAATTCCAAGTCATTCTTCATCAAAAACTAAAAAACAAAAATCACATAGGAAAAAACAGTAGTTTAATATCATAAAATATAATAATATAAATAATAATATAAAATTTATTAAGTTTAACATGTAGTAATATCATAGAACTAAAATTTTATATCCAAATCTACTGGACATTAATAATAAAAAGAGCAATAAGCTAAATATTTCAAAGAGGATTGATATAATAATAATATGATTAATAAATATAAATAAGAATATAATAATGTATTGAATAATAATAATAATGAATAAAAATCTGGTATCGAATGATAGAAAGCAAAAAAATAATGTAAAGCAAAATAAGAATAAGAGTATAAAGATGAAACAAATATAAGAATCTAATAATGTTATTCAAAATAGGTTAATAATTAATAATCAGAGTAAATCAAAGCTTAGTAATGTTAGTGTAGTATAATCACATAAGATAATAAAGCTGTAGATAATAAGAAATATAAATATGTGTATGATATATAAAAACAAGGATTTTTTGGGGGTTTAGGGACAGAGGGTTTATTTTTGAGGATTTTAGGAGGAGAAAAGGGATGGGAAACAGAAGGACATAAGAAAAGTTTCGTTATTAGATTAAAAAAGTATGCAAATAATTTTTGTAATAGCAATAAATGAAAAATTAATGAATCCCATTGTAAATAAAAAAAGTAATATAAATGTTTGTGCAGTTGTAATTTTTAATCTACAGCATATAACACGTGGTATAAGAAAACCTAGAATTAGTATAAGAATAGATTTAAAGCATATAAAAAGGCCACCAAAACATAAGCAGCTAAATAATATAGTAGTTAGTAATAAATGATTAATTTCAAGGACGGAGTATATGACAAAAAAAATACCAGATAATTCAGTAACAAGGCCAGCAACAAGTTCACTTTCACACTCTAGATAATCAAAGGGTAAACGTAATCCATCAAGAAGCAGTCCAATTCAAAATAGACAAATGAATAAAAGACCAAGTATAAAGCAATTTTGTAAAGAAAGTTGACTTATACAAATATCTTTTATGCCAAAGAAACAAAAGTAGTCTAGTATGTATATACAATAAAGTAGAATTAAAATGGAACATTCAGATAGAATACTAAAAAATAAAGTTCTCATGGCAGCTAGGTAAATAAAGCAGCTTGAAAATAAAAAACAACCAACGAAAAAAATGCAAAATACATTAGAAAATAAATGAAATCCTAATAAAAAAAGAAGTGTAAAACCTTTGTCAAATATTATTATGAATCCAAGTGGGAAAAAGAACCAAGGAAAAAAAATACAAAAAGCTGTAATGAATAAACTAGATATAAATAATATAGAGTCAACACCAATCACAAATAATGTAAATTTAACAAATAATTTAACTCCATCAGTAATAGGAGTAAGAAGACCAAATAAAAAAAGTGCAGGTCCTATTCTGAATTGCACAATAGCTAAAATTTTACGTTCACATAAACTAACATACCCACATAAGACAGATAAAACGAGTATAAATATAACAATAAGTATGCATATATCTAAATGTAATAATAACAAATGAGTTTTATATTAACTTTTTGAATGATATTTTTAATGGATTCAATAATTGTATTAATATCTTTTTCAATATTTCTATCTGTATGAATATGTACATTGATTATAGCAACAGTATTAACTGTAACAAAAATAAATAATATATATTGTACATGAGATTTTATATCATCAAAATTTATAGATACATATTGGTTTGTACTTGGAATGATGTTTATATTGTGTTTATTGTTAAGGTTGTGTTTGTTGTTGTATTTTAGTTGTATAAATTTTGTGAGTTTTGATTTGTGTAAAGTAATAGGTTTTCAGTGATATTGGGTATATTTTTTATTTGGAGAAACCACGATATTTAGTAATTTAATATTAGAAAGTGATTATTTAATAGGAGATTTAAGAATATTACAGTGTAACCATGTATTGACATTGTTAAGTTTGGTTATTTATAAATTATGAGTATCTGCAGTAGATGTAATACACTCATTTACAATATCAAGTTTAGGTATAAAAGTAGAGAACCTGGTAGGTGTAATGAAATAATTTTGTTTGCTACAAATAACGCAACTCTTTACGGACAATGTAGTGAATTGTGTGGTGTATTACATGGTTTTATGCCTATTGTAATAAATTTTATATAGAAAGGTATATAATCTATAATGAAAGGGGATTTTAAGATTGGCTTTGATTGAGTCGTGTTTTTGATTTGTTATGTATTAGAACATATGATTTTATATTGTGATGATTTGATCTAGATTTTATATTATATGATTTTGTATTCGATTTTGTTGTATGTATTACATTTATATTTATATTTGTTTTAGGTTTTTTTATTAGAATTTTTTTTAGTTTTGTGTTTGTATTGTTATTTATAACATTTTTTGGAATTTGTTCATTAACAATGTTATTTACAGGGTATTATATATATTATATATATATATTATATAATTTTATATGTTTTTTTTTTGCATTTGGTATAAATTTTTTGATATATTATATCGAGTTTTTCATATTTATAACATTCCATATATTTTTCGATTTTATAAGTTTTTCTAATTATATATATAATTATTTTGGAATATTGTATATGTTTAATGTAATGTTTTGTGCATATTTATTTTGTTTATTTTATTTTGTGATATATTTTTTATTTTGTTTTATATTTTTTGTAATACGATGTTTATTTATAGTAATAATGGATTTTTTATTTTTTAATTTTGATATATTTGTATCTATATTATTATGTGATATAGTATATTTAGATTTTATAAGTTTATTATTATTATATTTTAATTTTATATTTAATTTTATTTATGGATTTTTTAGTTTTGTGATAATTTTAGGTTTATTATTTTTATTGTTATTTTTAGTAATAAATTTATTTTTTGGATTTACATTTTTAGTATATGGTATACAAATCATATTATTATATTATGTATATTGATTATATATGATATATAGTAGAAGTTGTTATATATTGATGCCAGCAATATTAATATTTTTTAAGTTTATATATTTTGATGTATTCTTTGTGTTTGTATTTATTTTAATTTTATTTATTATATCATTTTTTAGTTTTTTTTTAAAAGATTTTTTATTTTTATCATTATATTTTGATATATTCGGATCATTATATAATTACGATATATTATCATATAGTATATTTTATTATCAAAATAATCAGTTTTGTTTAACACAGTTATTATCAATTTATATATAAAAGAATAATAGGAAGGCTTGTCAAAAAAAAATATAAAATACGAAGCAAAAGCAAAGTATTATTAATAAATAGTCAAGTATTATATGCGCAAAATCAATGACAAGTAAATAAATAGCCATACAAACTGGTACTCATGTATAAAAATAGAAGAATATAGATAAGCTATATGTAAACAAATTAATAAAAAATAAACAGTAATCTCAGAATAATATAACATTAAACAAACAACAGCAAAATATAACTAAAAAAGTCAACAAAAGCATACCATACAATGTAAACGCACTTCAAAATAAAAAGCTGATAGGATAATCAGAAATTCTTCTTGGAAAAGCAAACATTCCTAAGCTATGTAAAGGAAAAAAAACCATATTAGAACCAAATCATAATGTGGAAATGAAGAAAAATAATCAAAATGTGTGAAGTTCAATAGGAATTCATTTCATGAGAAAATGAAAAAACCCACCAAAAACCCCTACAACAGCACCAAGTGATAAAACATAGTGGAAATGCGCAACAACAAAATAAGTATCATGCATCAAAATATCAATACCAACATTTGATAGAAATAAGCCAGTTAATCCACCAGCAAGAAACATAAGTATAAACATATATATAAAATAAATTTCAAAACAAATACACATATCTGTGAATAAGAAGCTATAGATTCAATTAAATAATTTAATGCATGTAGGTAAGCCTATTAGTACAGTAATACTTCCAAAATAAGCTCTAGAATCAACATCCATACCAACAACAAACATGTGATGCGCTCAAACAAACATACCTAATACAGATATCAGTAGCATAGAATAAATCATAGCGACGGAACTAAAAACGCATCTAAAACTTGTAACTTCAATAATAGTGGAAACTAATCCAAATACAGGTAGAATTATGATATAAACCTCTGGATGTCCAAAGAACCAAAATAAGTGTTGAAATAAAACTAGATCTCCACCCCCAACAACATCATAAAATGATGTGTTAAAATTTCTATCGCATAATAATAATGTAACTCCACCAGCCAAAACGGGAAGTGTAATAATCAAAAGTATGGATGTCAACAAGGCACCTCAAATAAAAAGTGTTCAAATAAGAAAGCTAAAATATTTTCGTCTACAGCAAAAAATTGTACCTACAACATTAATGGAATTTAATATACTAGATATACCAAGAAAATGCACAGAGAAAATGATAAAGTCACATGCTAAGCTAGAATGAAAATCAATACAAATCAACGTAGGATACAAGGTCCAACCAACCCCCATACCCTCTTCAGTCAAAAACCCACTTACTAAGCAACCAAATCCTCCAATAAACATTCAAAAGCTCATATTATTTATACGAGGAAATACCATATCGGGAAACCCAACCATGACGGGCGCAAAATAGTTTGTAAACCCACCCATAGTTATAGGCATAATAAAAGCAAAAACCATAATCAACCCATGTGAAGTAATGAGTACGTTGTAAAACTGATAATCACCAAATAAAACTCCACAACCAATTAGAGAAAGTTCTAATCTAATAAATAAGGAGTAAATATAACCGATAAATCCACATAAAATAGCAACTAAAAGATAACAAATTCCAATCATTTTATGAGAAACACTTAAGCACACAAGACATAGAAAAAACATTTTATAAAACCAAAATAAAAACAAAACTATTTCTTCGCAATTATAAACCAAAATTCCATCAACCCCCTCTCCCCCTCCTCCCCACAAAACCCCACACTTTCTCCCCAACTAAAACCCCCCAATCAAACTCCCCTTCAATTTCGTCCTCTTCTAAACCCAACTTCCCCAAATCCCCCTTCCTCTCCCCCACAAACCCCCCTTTCCTCATAGATCAATCCCAACCAAACTTAAAGCCCCTTTTTAATAAATACACAAAGATAACAATAAATTATAAGAAGGAAATTTATAGAAAGCACAAAAATAAAATTAAATTAGAGTAATTGAATGTTAAAATTAAATTTAATATGTATAAATTTTATATTGTTAATTATTACAATAATATATATATATATAAACTATAGTTTTTGTATTGGAATAGAAATCAATTATGTATATGTAAATATATATTTAAATTACATCAGTCTATGATTTGTATTTTTTATGGGAATTATTATGTACATATTAATATTTTTATTATCAAAGAAATGTGTATCATATAATAAATATTTTTACATAGTAATGATATATATGTATATATATATTAATGTAGTGTTAATAATAATATTAGATGATTTTATGTGTTTTATGATAGCCTTCGAAAGTCTATTTTTCCCTATATGTCTAGTAAGTTTATTTTTTAATTTTAATAATAGATTTATTTTTGCTATATTCTATCTTATAATATTTAGTTCAGTTAGTTCAGTGGTATGTATAATTATATGTATAATAGTAATATCTCATTTCAACATTATAAATTTACAGGCTTTTATTGATGTATGTTATTTTGATAGTTTGTATTCGGCAATTTTTATATGAATATTATTATTTATAATGTTCGCTATAAAATACCCAATCTGACCATTCCATGTGTGACTACCAGAGATGCATGTAGAGGTAAATACAGAAATGAGTGTTTTATTAGCAAGTATTGTGCTGAAAATAGGTTTTTTTGGTGTATACAAATTTTTATTTATCGCATTTAATACGATATCAATATGATTTTTAGGTTTTATAGATAGTGTAATTGTGTTGGGTTTAGTATTTATAGCAATGTCACTAATATTTTTATCAGACTACAAGAAAATAATAGCGAATTGATCAATAATACACACGGGTATAGGATTAATATTATTATGACATAATGACATTTTGTTTGTAGGTTTACTAATATTATGTAATCTAGCACATATACTAAGTTCATCCTTTATGTTTATTGTAATAGGATATATGTACGACAATTATGGTGTAAGAATTTTTTTATTGTTAATTTCATTTTTTGGTATTAGTATATGAAGTTCATTGTTTTTATGTTTATTTTTATTTAATATAGATTTCCCGTTTATGTTATTATTTTATGTAGATATATTTATTTTGTATGGTTTGATATCTATATCATTTATATATATAATAAGTTTTTATATAATAACTTTAACGATATTTTTATCATCAATATACATCTATATGTGTTTAAGTTTTTATTCATTTGTATGGTTGGATAAATATCTTAGACTTGATGTTAGTATAAATGATATATATGTATTTATGTCAATATCAATATCAACTATAGTATTTTATTATTTTATATATTTATTAATATAATATGTATAATACAACAAACAAATCTCTTTACCTCCTTCAGTGATCCCTCCCCATCAAAACTTCTCCCCCCAAAACCCATCTCCCATTCACCCCAAACCTATGGTTTCTCCAACACTCCATTCCTGTTCACACCGTGATTCTTCTCAACCCCGCCCCCCGCTCTGCTCTCTCCTTTTAAAATCCCTAATACACTTTTGATAACAAACTAAAGTAAAAAGGCGAGGATTTTTTGAGTGGGACTGGAGAGAAAGAGCCGTTCGAGCCCAGCCGGAACCGACGGAGAGCTTCTTTTGAATAAAAGGGAGGCGGGGAGGAGAGTTTCAAAAAGATTTGGGTGGGGGGAACCCTTTGTTTTGGTTAAAGAAACATCGTTTAGAAGAGATTTTAGAATAAGATATGTTTTTAATATTTTTTTTATTTTTTATAATGTTTGGGTTTATATCAGGTTCATTTATGTTTGGTAGGAATTTTCTAAGTTTTTGATTATCTTTAGTAATGATAATATTTATTGTATTGTGTATGATATTTAGTTTTTTAATGGTATCAGTATGTTTATACGGTTATTATTATTACGATTTTTGTTTAATACTAATGTTAGATTTTTGTTTTATATGATTAACATACGTATGTTCAGGTTTTTATATGTTTATAATGTTATTGATAAATATGGTATTTTGTTTTATAGTATTTTACGCATTTTATTATATGTATTTTGATATGTTGTTAGGGCGTTTTTTGATTATATTTTGAATATTTGTTGTGTGCATGAATTTATTCATCCTATCATATGATTTTTTAACAGCTTACTGCGGATGAGAATTATTAGGGTTATTCTCATTTTTTTTAATTTCATATTTCTGATACCGTTTTTTTGCATTAAAATTTGGTTTTAAAGCTTTTTTTATAGGTAAAATAGGAGATGTGTTATTAATATTCGCTTTTTCTATAATATTTTTATCAAATGGTTTTTGTATGACAACTTTTTATTTTTTAAATTTTTTTTGTATGGATTATTATTATATAGAATTTTCTATATGTTTGTTAGTAGGATGTGCGTTCACAAAAAGTACACAATTCGGCTTACATATATGATTACCAGATGCTATGGAAGGACCTATCCCAGTATCAGCATTAATACACGCAGCTACATTAGTTGTTTGTGGAATAATATTATTAAGTTTTGTTTATTGATGTTTTGATTTTTGATTTAGTTATTTTTATAATTTGATAGGATGATCTACATTAATTTTAATATTAATGACATTGTGTGTGTTTTATAATTTTGACGTAAAACGATACGTAGCGTTCAGTACAATATGCCAAATTAGTTTTTCTATGTTTTGTTGTCTGTGTATAGATATATATATAGGTAGTTTATTTTTTTGTTACCATATGTTCTACAAAGCAACATTATTTATAGTATTAGGTATATGAATACATATATTTTTTGGGTTACAGGATTTAAGATGTTATTTTTTTATGTATTTTTGTGGTTGTGTGTTAGCGCGTTTGTTATTAATATTCGCAATATTAAACTCATGTTCAATTTGATTTTTATGTGGTTTTTATTGTAAGGATATGTTATTAGCTTTATTGATGTTATTATCATTTTATAATATAATAGAATTTTTGTTTATAAGTATAATTTTTATATTTTTTACAATGATTTATAATTATTTTTTGTTATTTTTTTTGATGTTTGTGTTCAAATGTTTTTGTTTGGTTGATTGTTTATTTTTGTTATTTGATTATGAATGTTGTTTAGTATATTGTTTGATAAGTTTGTATATGTGTATTTTAAGTATATTTTTTATAATAGATTTTGTATGTATATTTGTATTTTCAAGTTATTGTGTATTTTGATCATTTTTTTTAAATTTTTATAATTTTTTTGATATAGCAATTTTTGTGGTTTTTTTAATATTATCAGTAGGATTTTTATATTATGGTTGTTTATTTTTTTATTTTTTCAATATAGATTGCATAATGTTGTTTTGGAGAATTTTTTTTGTAATAATAATTTTAGTAGTATTTATGATATTTTGTTGTTGATATTTTGTTTGTATGATCATATTTATGTTATTATTTGTATGAAATTTTGTTATATATTTTAGATATAATTTGAAATATTGTTTATTTTTTTGTATTTTGTGGATATTGTATGTATAAATAGTATAATCAAAAGTAAAAAAGTAAAGAAACCAGATTAGATTTGTAAAAAAGTCAAAATATTTTATAATATTACAACTATTATATACATATTTCAAAGAAAAATATAAGTTGCATTTAGAAATAAAAAAGTAGTAGTTAAAATTTTTGTAAAATAAAAACAAAACAAAATAAAACAAAACAAAACAAAACATTCATAGAAAATCAAAGTTCCTAGAAAATTAAAAAGTGTTTAATAATAAAAATTAATTTTAAATAAGTTAAAGAAGAAAATAAATATTAATATATAAAACCACAAATATATATGGGTTGAAATTTAGAAAAAATTGTAAATTATTTTAGTTTTTTGTAAAAATAAAACAAAAATTAAAAAATAAAACAAAAATTAAAAAATAAAACAAAAATTAAAAAATAAAACAAAAATTAAAAAATAAAACAAAAAATTAAAAAATAAAACAAAAATTAAAAAATAAAACAAAAACAAAAAATAAGCCAAAAAATCAAAAAATAAGCCAAAAAATCAAAAAATAAGCCAAAAAATCAAAAAATAAGCCAAAAAATCAAAAAATAAGCCAAAAAATCAAAAAATAAGCCAAAAAATCAAAAAATAAGCCAAAAAATCAAAAAATAAGCCAAAAAATCAAAAAATAAGCCCAAAAATCAAAAAATAAGCCAAAAAATCAAAAAATAAGCCCAAAAATTCAAAAAATAAGCCCAGAAATTCAAAAAATAAGCCAAAAAATCAAAAAATAAGCCCAAATTAAAAAAAAATAAAACAAAATTAAAAGAAACCCCCATATTTTTCATAAAACTCCTTGTAAATTACAATTGGCATTATAAAATAAATAAAATAAGTGAAAGAAGAGAGAAAATTGTAAATTACATTAATGTAAAATTAAGAATTGCTAAATATGGGTTGAAAAATTGAAAAATTTGTAAATTAGTTTAATTTTTGTAAAAAACAAAACAAAAAATCAAAAAATAAGCCAAAAATTAAAAAAAAGCCAAAAATTAAAAAAAAAGCCAAAAATAAAAAAAAAGCCAAAAATAAAAAAAAGCCAAAAAATCAAAAAATAAGCCAAAAGTTCAAAAAATAAGCCTAAAAATTCAAAAAATAAGCCAAAAATTAAAAAAATAAGTCAAAAGTTCAAAAAATAAGCCAAAAATTAAAAAAATAAGCTCACATTAAAAAAAAATAAAACAAAATTAAAAGAAGCAACCCTCTCATATTTCCATAAAACTCCTTGTAAATTACAATTGGCATTATAAAATAAATAAAATAAGTGAAAGAAGAGAGAAAATTGTAAATTACATTAATGTAAAATTAAGAATTGCTAAATATGGGTTGAAAAATTGAAAAATTTGTAAATTAGTGTTTAATTTTTGTAAAAAACAAAACAAAAAAACAAAAAATAAGTCAAAATTAAAAAAAAAAATAAAACAAAATTAAAGAAAAAAACCCTCCATTTCCTAAGACTTCTATAAAATTGAAAATTACCAATTAAATTAGTATTATAAAAAAATAAATAAGTGAAAGAAGAGGAAAATTGAAAATTACATTAATAAAAAATTAGAAATGGCTAAATATGGGTTGAAAAATTGAAAAATTTTGTAAATTAGTTTAATTTTTGTAAAAAACAAAACAAAAAAACAAAAAAACAAAAAAACAAAAAAACAAGAAAACAAAAAATAAGCCAAGAATTCAAAAAAATAAGCTAAAAATTCAAAAAATAAGCCAAAAAATCAAAAAATAAGCCAAAAAATCAAAAAATAAGCCAAAAATTCAAAAAATAAGCCAAAAATTCAAAAAATAAGCCCAAACTAAAAAAAAAAATAAAACAAAATTAAAAGAAGCAGCCCCCTTTCTCATATTCCCATAAAACTTCTTGTAAATTACAATTGGTATTATAAAATAAATAAAATAAGTGAAAGAGAGAGAGAAAATTGTAAATTATATTAATGTAAAATTAAGAATTGTTAAATATGGGTTGAAAAATTGAAAAATTTGTAAATTAGTTTAATTTTTGTAAAAAATAAAACAAAAAAGCAAAAAAACAAAAAAAAATAAGCCCAAATTAAAAAAAATAAAACAAAATTAAAGAAAGCAAAAAAACCTCCCATTCCCTAACACTTTTATAAAATTGTAAATTACCAATTAAATTAGTATTATAAAAAAATAAATAAGTGAAAGAAGAGAAAATTGTAAATTACATTAATGAAAAATTAGAAATTGCTAAATATGGGTTGAAAAATTAAAAAATTTGTAAATTAGTCTAATTTTTGTAAAAAACAAAAACAAAAAAATCAAAAAAAATAAGTCAAAAATTAAAAAATAAGTCAAAAAAATTAAAAAAATAAGTCAAAAAAATTAAAAAAATAAGTCAAAATTAAAAAAATAAAACAAAATTAAAAGAAGCAAAACCCTCCAATTTTCCACAAACCCTCCTTACAATTGGTATTATAATAAGTGAAAGAAAAAGAAAATTGTAAATTACATTAATGCAAATTAGAAATTGCTAAATATGGGTTGAAAAATTAAAAAATTTGTAAATTAGTTTAATTTTTGTAAAAAACAAAACAAAAAAATCAAAAAATAAGCTAAAAATTCAAAAAATAAGCCAAAATTAAAAAAAAAATAAAACAAAATTAAAAGAAGCAAAACCTATATTTCCATAAACCCCCTTTAAATTACAATATTGGTATTATAAAATAAATAAAATAAGTGAAAGAAGAGAGAATGTAAATCACATTAACGAAAAATTAGAAATTGCTAAATATGGGTTGAAAAATTGAAAAATTTGTAAATTAGTTTAATTTTTGTAAAAAACAAAACAAAAAACAAAGAAATAAGTCAAAATTAAAAAAAAATAAAACAAAATTAAAGAAAGCAAAAAAAATCACCATTCCCTAAGACTTCTATAAAATTGTAAATTACCAATTAGTATTATAAAATAAATAAGTGAAAGAAGAGAAAATTGTAAATTACATTAATGAAAAATTAGAAGTTGCTAAATATGAGTTGAAAAATTGAAAAATTTGTAAATTAATCTAATTTTTGTAAAAAACAAAACAAAAAAATCAAAAAAATAAGCCAAAAAATCAAAAAATAAGCAAAATTAAAAAAAAATAAGTCAGAAAATTAAAAAAAATAAGTCAGAAAATTAAAAAAATAAGTCAGAAAATTAAAAAAAT
>T_brucei_brucei_STIB348TBABB_#Tanzania_Hartebeest_Unkn
TTTTTGATTTTTTTGTTTTGTTTTTTACAAAAATTAAACTAATTTACAAATTTTTTAATTTTTCAACCCATATTTAGCAATTTCTAATTTGCATTAATGTAATTTACAATTTTCTTTTTCTTTCACTTATTATAATACCAATTGTAAGGAGGGTTTGTGGAAAATTGGAGGGTTTTGCTTCTTTTAATTTTGTTTTATTTTTTTAATTTTGACTTATTTTTTTAATTTTTTTGACTTATTTTTTTAATTTTTTTGACTTATTTTTTAATTTTTGACTTATTTTTTTTGATTTTTTTGTTTTTGTTTTTTACAAAAATTAGACTAATTTACAAATTTTTTAATTTTTCAACCCATATTTAGCAATTTCTAATTTTTCATTAATGTAATTTACAATTTTCTCTTCTTTCACTTATTTATTTTTTTATAATACTAATTTAATTGGTAATTTACAATTTTATAAAAGTGTTAGGGAATGGGAGGTTTTTTTGCTTTCTTTAATTTTGTTTTATTTTTTTTAATTTGGGCTTATTTTTTTTTGTTTTTTTGCTTTTTTGTTTTATTTTTTACAAAAATTAAACTAATTTACAAATTTTTCAATTTTTCAACCCATATTTAACAATTCTTAATTTTACATTAATATAATTTACAATTTTCTCTCTCTCTTTCACTTATTTTATTTATTTTATAATACCAATTGTAATTTACAAGAAGTTTTATGGGAATATGAGAAAGGGGGCTGCTTCTTTTAATTTTGTTTTATTTTTTTTTTTAGTTTGGGCTTATTTTTTGAATTTTTGGCTTATTTTTTGAATTTTTGGCTTATTTTTTGATTTTTTGGCTTATTTTTTGATTTTTTGGCTTATTTTTTGAATTTTTAGCTTATTTTTTTGAATTCTTGGCTTATTTTTTGTTTTCTTGTTTTTTTGTTTTTTTGTTTTTTTGTTTTTTTGTTTTGTTTTTTACAAAAATTAAACTAATTTACAAAATTTTTCAATTTTTCAACCCATATTTAGCCATTTCTAATTTTTTATTAATGTAATTTTCAATTTTCCTCTTCTTTCACTTATTTATTTTTTTATAATACTAATTTAATTGGTAATTTTCAATTTTATAGAAGTCTTAGGAAATGGAGGGTTTTTTTCTTTAATTTTGTTTTATTTTTTTTTTTAATTTTGACTTATTTTTTGTTTTTTTGTTTTGTTTTTTACAAAAATTAAACACTAATTTACAAATTTTTCAATTTTTCAACCCATATTTAGCAATTCTTAATTTTACATTAATGCAATTTACAATTTTCTCTCTTCTTTCACTTATTTTATTTATTTTATAATACCAATTGTAATTTACAAGGAGTTTTATGGAAATATGAGAGGGTTGCTTCTTTTAATTTTGTTTTATTTTTTTTTAATGTGAGCTTATTTTTTTAATTTTTGGCTTATTTTTTGAACTTTTGACTTATTTTTTTAATTTTTGGCTTATTTTTTGAATTTTTAGGCTTATTTTTTGAACTTTTGGCTTATTTTTTGATTTTTTGGCTTTTTTTTATTTTTGGCTTTTTTTTTATTTTTGGCTTTTTTTTTAATTTTTGGCTTTTTTTTAATTTTTGGCTTATTTTTTGATTTTTTGTTTTGTTTTTTACAAAAATTAAACTAATTTACAAATTTTTCAATTTTTCAACCCATATTTAGCAATTCTTAATTTTACATTAATGTAATTTACAATTTTCTCTCTTCTTTCACTTATTTTATTTATTTTATAATGCCAATTGTAATTTACAAGGAGTTTTATGAAAAATATGGGGGTTTCTTTTAATTTTGTTTTATTTTTTTTTAATTTGGGCTTATTTTTTGATTTTTTGGCTTATTTTTTGAATTTCTGGGCTTATTTTTTGAATTTTTGGGCTTATTTTTTGATTTTTTGGCTTATTTTTTGATTTTTGGGCTTATTTTTTGATTTTTTGGCTTATTTTTTGATTTTTTGGCTTATTTTTTGATTTTATTTTTTAATTTTTGTTTTATTTTTTAATTTTTGTTTTATTTTTTAATTTTTGTTTTATTTTTACAAAAAACTAAAATAATTTACAATTTTTTCTAAATTTCAACCCATATATATTTGTGGTTTTATATATTAATATTTATTTTCTTCTTTAACTTATTTAAAATTAATTTTTATTATTAAACACTTTTTAATTTTCTAGGAACTTTGATTTTCTATGAATGTTTTGTTTTGTTTTGTTTTATTTTGTTTTGTTTTTATTTTACAAAAATTTTAACTACTACTTTTTTATTTCTAAATGCAACTTATATTTTTCTTTGAAATATGTATATAATAGTTGTAATATTATAAAATATTTTGACTTTTTTACAAATCTAATCTGGTTTCTTTACTTTTTTACTTTTGATTATACTATTTATACATACAATATCCACAAAATACAAAAAAATAAACAATATTTCAAATTATATCTAAAATATATAACAAAATTTCATACAAATAATAACATAAATATGATCATACAAACAAAATATCAACAACAAAATATCATAAATACTACTAAAATTATTATTACAAAAAAAATTCTCCAAAACAACATTATGCAATCTATATTGAAAAAATAAAAAAATAAACAACCATAATATAAAAATCCTACTGATAATATTAAAAAAACCACAAAAATTGCTATATCAAAAAAATTATAAAAATTTAAAAAAAATGATCAAAATACACAATAACTTGAAAATACAAATATACATACAAAATCTATTATAAAAAATATACTTAAAATACACATATACAAACTTATCAAACAATATACTAAACAACATTCATAATCAAATAACAAAAATAAACAATCAACCAAACAAAAACATTTGAACACAAACATCAAAAAAAATAACAAAAAATAATTATAAATCATTGTAAAAAATATAAAAATTATACTTATAAACAAAAATTCTATTATATTATAAAATGATAATAACATCAATAAAGCTAATAACATATCCTTACAATAAAAACCACATAAAAATCAAATTGAACATGAGTTTAATATTGCGAATATTAATAACAAACGCGCTAACACACAACCACAAAAATACATAAAAAAATAACATCTTAAATCCTGTAACCCAAAAAATATATGTATTCATATACCTAATACTATAAATAATGTTGCTTTGTAGAACATATGGTAACAAAAAAATAAACTACCTATATATATATCTATACACAGACAACAAAACATAGAAAAACTAATTTGGCATATTGTACTGAACGCTACGTATCGTTTTACGTCAAAATTATAAAACACACACAATGTCATTAATATTAAAATTAATGTAGATCATCCTATCAAATTATAAAAATAACTAAATCAAAAATCAAAACATCAATAAACAAAACTTAATAATATTATTCCACAAACAACTAATGTAGCTGCGTGTATTAATGCTGATACTGGGATAGGTCCTTCCATAGCATCTGGTAATCATATATGTAAGCCGAATTGTGTACTTTTTGTGAACGCACATCCTACTAACAAACATATAGAAAATTCTATATAATAATAATCCATACAAAAAAAATTTAAAAAATAAAAAGTTGTCATACAAAAACCATTTGATAAAAATATTATAGAAAAAGCGAATATTAATAACACATCTCCTATTTTACCTATAAAAAAAGCTTTAAAACCAAATTTTAATGCAAAAAAACGGTATCAGAAATATGAAATTAAAAAAAATGAGAATAACCCTAATAATTCTCATCCGCAGTAAGCTGTTAAAAAATCATATGATAGGATGAATAAATTCATGCACACAACAAATATTCAAAATATAATCAAAAAACGCCCTAACAACATATCAAAATACATATAATAAAATGCGTAAAATACTATAAAACAAAATACCATATTTATCAATAACATTATAAACATATAAAAACCTGAACATACGTATGTTAATCATATAAAACAAAAATCTAACATTAGTATTAAACAAAAATCGTAATAATAATAACCGTATAAACATACTGATACCATTAAAAAACTAAATATCATACACAATACAATAAATATTATCATTACTAAAGATAATCAAAAACTTAGAAAATTCCTACCAAACATAAATGAACCTGATATAAACCCAAACATTATAAAAAATAAAAAAAATATTAAAAACATATCTTATTCTAAAATCTCTTCTAAACGATGTTTCTTTAACCAAAACAAAGGGTTCCCCCCACCCAAATCTTTTTGAAACTCTCCTCCCCGCCTCCCTTTTATTCAAAAGAAGCTCTCCGTCGGTTCCGGCTGGGCTCGAACGGCTCTTTCTCTCCAGTCCCACTCAAAAAATCCTCGCCTTTTTACTTTAGTTTGTTATCAAAAGTGTATTAGGGATTTTAAAAGGAGAGAGCAGAGCGGGGGGCGGGGTTGAGAAGAATCACGGTGTGAACAGGAATGGAGTGTTGGAGAAACCATAGGTTTGGGGTGAATGGGAGATGGGTTTTGGGGGGAGAAGTTTTGATGGGGAGGGATCACTGAAGGAGGTAAAGAGATTTGTTTGTTGTATTATACATATTATATTAATAAATATATAAAATAATAAAATACTATAGTTGATATTGATATTGACATAAATACATATATATCATTTATACTAACATCAAGTCTAAGATATTTATCCAACCATACAAATGAATAAAAACTTAAACACATATAGATGTATATTGATGATAAAAATATCGTTAAAGTTATTATATAAAAACTTATTATATATATAAATGATATAGATATCAAACCATACAAAATAAATATATCTACATAAAATAATAACATAAACGGGAAATCTATATTAAATAAAAATAAACATAAAAACAATGAACTTCATATACTAATACCAAAAAATGAAATTAACAATAAAAAAATTCTTACACCATAATTGTCGTACATATATCCTATTACAATAAACATAAAGGATGAACTTAGTATATGTGCTAGATTACATAATATTAGTAAACCTACAAACAAAATGTCATTATGTCATAATAATATTAATCCTATACCCGTGTGTATTATTGATCAATTCGCTATTATTTTCTTGTAGTCTGATAAAAATATTAGTGACATTGCTATAAATACTAAACCCAACACAATTACACTATCTATAAAACCTAAAAATCATATTGATATCGTATTAAATGCGATAAATAAAAATTTGTATACACCAAAAAAACCTATTTTCAGCACAATACTTGCTAATAAAACACTCATTTCTGTATTTACCTCTACATGCATCTCTGGTAGTCACACATGGAATGGTCAGATTGGGTATTTTATAGCGAACATTATAAATAATAATATTCATATAAAAATTGCCGAATACAAACTATCAAAATAACATACATCAATAAAAGCCTGTAAATTTATAATGTTGAAATGAGATATTACTATTATACATATAATTATACATACCACTGAACTAACTGAACTAAATATTATAAGATAGAATATAGCAAAAATAAATCTATTATTAAAATTAAAAAATAAACTTACTAGACATATAGGGAAAAATAGACTTTCGAAGGCTATCATAAAACACATAAAATCATCTAATATTATTATTAACACTACATTAATATATATATACATATATATCATTACTATGTAAAAATATTTATTATATGATACACATTTCTTTGATAATAAAAATATTAATATGTACATAATAATTCCCATAAAAAATACAAATCATAGACTGATGTAATTTAAATATATATTTACATATACATAATTGATTTCTATTCCAATACAAAAACTATAGTTTATATATATATATATTATTGTAATAATTAACAATATAAAATTTATACATATTAAATTTAATTTTAACATTCAATTACTCTAATTTAATTTTATTTTTGTGCTTTCTATAAATTTCCTTCTTATAATTTATTGTTATCTTTGTGTATTTATTAAAAAGGGGCTTTAAGTTTGGTTGGGATTGATCTATGAGGAAAGGGGGGTTTGTGGGGGAGAGGAAGGGGGATTTGGGGAAGTTGGGTTTAGAAGAGGACGAAATTGAAGGGGAGTTTGATTGGGGGGTTTTAGTTGGGGAGAAAGTGTGGGGTTTTGTGGGGAGGAGGGGGAGAGGGGGTTGATGGAATTTTGGTTTATAATTGCGAAGAAATAGTTTTGTTTTTATTTTGGTTTTATAAAATGTTTTTTCTATGTCTTGTGTGCTTAAGTGTTTCTCATAAAATGATTGGAATTTGTTATCTTTTAGTTGCTATTTTATGTGGATTTATCGGTTATATTTACTCCTTATTTATTAGATTAGAACTTTCTCTAATTGGTTGTGGAGTTTTATTTGGTGATTATCAGTTTTACAACGTACTCATTACTTCACATGGGTTGATTATGGTTTTTGCTTTTATTATGCCTATAACTATGGGTGGGTTTACAAACTATTTTGCGCCCGTCATGGTTGGGTTTCCCGATATGGTATTTCCTCGTATAAATAATATGAGCTTTTGAATGTTTATTGGAGGATTTGGTTGCTTAGTAAGTGGGTTTTTGACTGAAGAGGGTATGGGGGTTGGTTGGACCTTGTATCCTACGTTGATTTGTATTGATTTTCATTCTAGCTTAGCATGTGACTTTATCATTTTCTCTGTGCATTTTCTTGGTATATCTAGTATATTAAATTCCATTAATGTTGTAGGTACAATTTTTTGCTGTAGACGAAAATATTTTAGCTTTCTTATTTGAACACTTTTTATTTGAGGTGCCTTGTTGACATCCATACTTTTGATTATTACACTTCCCGTTTTGGCTGGTGGAGTTACATTATTATTATGCGATAGAAATTTTAACACATCATTTTATGATGTTGTTGGGGGTGGAGATCTAGTTTTATTTCAACACTTATTTTGGTTCTTTGGACATCCAGAGGTTTATATCATAATTCTACCTGTATTTGGATTAGTTTCCACTATTATTGAAGTTACAAGTTTTAGATGCGTTTTTAGTTCCGTCGCTATGATTTATTCTATGCTACTGATATCTGTATTAGGTATGTTTGTTTGAGCGCATCACATGTTTGTTGTTGGTATGGATGTTGATTCTAGAGCTTATTTTGGAAGTATTACTGTACTAATAGGCTTACCTACATGCATTAAATTATTTAATTGAATCTATAGCTTCTTATTCACAGATATGTGTATTTGTTTTGAAATTTATTTTATATATATGTTTATACTTATGTTTCTTGCTGGTGGATTAACTGGCTTATTTCTATCAAATGTTGGTATTGATATTTTGATGCATGATACTTATTTTGTTGTTGCGCATTTCCACTATGTTTTATCACTTGGTGCTGTTGTAGGGGTTTTTGGTGGGTTTTTTCATTTTCTCATGAAATGAATTCCTATTGAACTTCACACATTTTGATTATTTTTCTTCATTTCCACATTATGATTTGGTTCTAATATGGTTTTTTTTCCTTTACATAGCTTAGGAATGTTTGCTTTTCCAAGAAGAATTTCTGATTATCCTATCAGCTTTTTATTTTGAAGTGCGTTTACATTGTATGGTATGCTTTTGTTGACTTTTTTAGTTATATTTTGCTGTTGTTTGTTTAATGTTATATTATTCTGAGATTACTGTTTATTTTTTATTAATTTGTTTACATATAGCTTATCTATATTCTTCTATTTTTATACATGAGTACCAGTTTGTATGGCTATTTATTTACTTGTCATTGATTTTGCGCATATAATACTTGACTATTTATTAATAATACTTTGCTTTTGCTTCGTATTTTATATTTTTTTTTGACAAGCCTTCCTATTATTCTTTTATATATAAATTGATAATAACTGTGTTAAACAAAACTGATTATTTTGATAATAAAATATACTATATGATAATATATCGTAATTATATAATGATCCGAATATATCAAAATATAATGATAAAAATAAAAAATCTTTTAAAAAAAAACTAAAAAATGATATAATAAATAAAATTAAAATAAATACAAACACAAAGAATACATCAAAATATATAAACTTAAAAAATATTAATATTGCTGGCATCAATATATAACAACTTCTACTATATATCATATATAATCAATATACATAATATAATAATATGATTTGTATACCATATACTAAAAATGTAAATCCAAAAAATAAATTTATTACTAAAAATAACAATAAAAATAATAAACCTAAAATTATCACAAAACTAAAAAATCCATAAATAAAATTAAATATAAAATTAAAATATAATAATAATAAACTTATAAAATCTAAATATACTATATCACATAATAATATAGATACAAATATATCAAAATTAAAAAATAAAAAATCCATTATTACTATAAATAAACATCGTATTACAAAAAATATAAAACAAAATAAAAAATATATCACAAAATAAAATAAACAAAATAAATATGCACAAAACATTACATTAAACATATACAATATTCCAAAATAATTATATATATAATTAGAAAAACTTATAAAATCGAAAAATATATGGAATGTTATAAATATGAAAAACTCGATATAATATATCAAAAAATTTATACCAAATGCAAAAAAAAAACATATAAAATTATATAATATATATATATAATATATATAATACCCTGTAAATAACATTGTTAATGAACAAATTCCAAAAAATGTTATAAATAACAATACAAACACAAAACTAAAAAAAATTCTAATAAAAAAACCTAAAACAAATATAAATATAAATGTAATACATACAACAAAATCGAATACAAAATCATATAATATAAAATCTAGATCAAATCATCACAATATAAAATCATATGTTCTAATACATAACAAATCAAAAACACGACTCAATCAAAGCCAATCTTAAAATCCCCTTTCATTATAGATTATATACCTTTCTATATAAAATTTATTACAATAGGCATAAAACCATGTAATACACCACACAATTCACTACATTGTCCGTAAAGAGTTGCGTTATTTGTAGCAAACAAAATTATTTCATTACACCTACCAGGTTCTCTACTTTTATACCTAAACTTGATATTGTAAATGAGTGTATTACATCTACTGCAGATACTCATAATTTATAAATAACCAAACTTAACAATGTCAATACATGGTTACACTGTAATATTCTTAAATCTCCTATTAAATAATCACTTTCTAATATTAAATTACTAAATATCGTGGTTTCTCCAAATAAAAAATATACCCAATATCACTGAAAACCTATTACTTTACACAAATCAAAACTCACAAAATTTATACAACTAAAATACAACAACAAACACAACCTTAACAATAAACACAATATAAACATCATTCCAAGTACAAACCAATATGTATCTATAAATTTTGATGATATAAAATCTCATGTACAATATATATTATTTATTTTTGTTACAGTTAATACTGTTGCTATAATCAATGTACATATTCATACAGATAGAAATATTGAAAAAGATATTAATACAATTATTGAATCCATTAAAAATATCATTCAAAAAGTTAATATAAAACTCATTTGTTATTATTACATTTAGATATATGCATACTTATTGTTATATTTATACTCGTTTTATCTGTCTTATGTGGGTATGTTAGTTTATGTGAACGTAAAATTTTAGCTATTGTGCAATTCAGAATAGGACCTGCACTTTTTTTATTTGGTCTTCTTACTCCTATTACTGATGGAGTTAAATTATTTGTTAAATTTACATTATTTGTGATTGGTGTTGACTCTATATTATTTATATCTAGTTTATTCATTACAGCTTTTTGTATTTTTTTTCCTTGGTTCTTTTTCCCACTTGGATTCATAATAATATTTGACAAAGGTTTTACACTTCTTTTTTTATTAGGATTTCATTTATTTTCTAATGTATTTTGCATTTTTTTCGTTGGTTGTTTTTTATTTTCAAGCTGCTTTATTTACCTAGCTGCCATGAGAACTTTATTTTTTAGTATTCTATCTGAATGTTCCATTTTAATTCTACTTTATTGTATATACATACTAGACTACTTTTGTTTCTTTGGCATAAAAGATATTTGTATAAGTCAACTTTCTTTACAAAATTGCTTTATACTTGGTCTTTTATTCATTTGTCTATTTTGAATTGGACTGCTTCTTGATGGATTACGTTTACCCTTTGATTATCTAGAGTGTGAAAGTGAACTTGTTGCTGGCCTTGTTACTGAATTATCTGGTATTTTTTTTGTCATATACTCCGTCCTTGAAATTAATCATTTATTACTAACTACTATATTATTTAGCTGCTTATGTTTTGGTGGCCTTTTTATATGCTTTAAATCTATTCTTATACTAATTCTAGGTTTTCTTATACCACGTGTTATATGCTGTAGATTAAAAATTACAACTGCACAAACATTTATATTACTTTTTTTATTTACAATGGGATTCATTAATTTTTCATTTATTGCTATTACAAAAATTATTTGCATACTTTTTTAATCTAATAACGAAACTTTTCTTATGTCCTTCTGTTTCCCATCCCTTTTCTCCTCCTAAAATCCTCAAAAATAAACCCTCTGTCCCTAAACCCCCAAAAAATCCTTGTTTTTATATATCATACACATATTTATATTTCTTATTATCTACAGCTTTATTATCTTATGTGATTATACTACACTAACATTACTAAGCTTTGATTTACTCTGATTATTAATTATTAACCTATTTTGAATAACATTATTAGATTCTTATATTTGTTTCATCTTTATACTCTTATTCTTATTTTGCTTTACATTATTTTTTTGCTTTCTATCATTCGATACCAGATTTTTATTCATTATTATTATTATTCAATACATTATTATATTCTTATTTATATTTATTAATCATATTATTATTATATCAATCCTCTTTGAAATATTTAGCTTATTGCTCTTTTTATTATTAATGTCCAGTAGATTTGGATATAAAATTTTAGTTCTATGATATTACTACATGTTAAACTTAATAAATTTTATATTATTATTTATATTATTATATTTTATGATATTAAACTACTGTTTTTTCCTATGTGATTTTTGTTTTTTAGTTTTTGATGAAGAATGACTTGGAATTTTATGCCTATTTTACACATTATTAATTTTATTCAAATTATACATCGCCTTTTTAATTTTGTTTATGGAGCAACTTTATATTAGACTTGGTGTCTTTATTTTTATTTATATGTTAACTTTTTATATTTTGTTTTGTTTTATATTAATAATTCTACTAATTAGCTTCATTTATTTTTATATTTTATTCATCAAACTTCTATTATTTCAATCTTGTACATGCGTTTTAATTGGATTAAACAGCTTTGCTATCGTTAGTTTACTATTTGTGTTAAGTGTGAATAATTTTTGCTTTTTATTCCTAATATTTATTTCAACAAAAAATTATATCTTTTATTTATATTTAAATTTTCACTTAATTTATAGTATAAGTTTAGTATTACTTATTATTATATACTATTTTTTTATTATATATAATATTTTTGACTTTAAATACAATGAAAACTATTTTTTAATCAACTTCATATTTTTTTCTTTTTTTAATAACTTTTTAATAAGTTTACTACTTGCATGTCTCTTTCTTTGCATTGGAGCTATTCCAATTGTATTTGGATTTTTTATCAAAGTTTTCTGTCTATTATTACAACTAAGTTACCTTTGTATTTGTATTGGCTTTTTCTTTATAATATGACTTATTATCATTTATATTTTTTATTTTAGATTAATTGTTAATATATTTATTTTTTCTTATCAATTTCTCGGTTTTTGAGTTGTAAAATTATCTTTTATCAATATTAAAAATTTATTATTCTTCATTTGTTCTAGCGTATATATACTTTTCTTTGATATTATTAACTTATTTGATCTTATTCTATAACTCCAAAATCACAACTTTCCCTTTCTTCTCTCCTCCCCCTAACCTTTCCTGCTCTTTCTTCTAAAAGTTTGGCAAAGGCAATTCCCAATTCCATTTCCCCTTTTCTCCCCTCTTATCCTCCTAAAAATGGGTGTTTTCAAAACCGCCGTCGCCCGCCCGCCTCTCCCCAAGAATCTCCTCAAAATTCCCCTACTTTTCTCCTCCTTGCTTCTCTCCCATAACTTAAACAAATAGTTCAAATTCAAAATTCTTTTTCCTCCCCTCAAAAAACCCCCCTCTCAAAACCTTTCTCCTTCATTTCCTCTCCTGTCTCCTTCTCTTCCGCCCAAAATTCCTCTTTTACTTTAATAATATCAAAATACTTATTTTTTTATTCTAAACTAATCTAACCTACACACTATCAACAAAAATAATAATAATACTCAGTATTGTAATTCCATTCATATTGGATATGCTAATACTACATATAATGCTAAAAAACCACTCATTCATATACTATAAAATAATATTAACGAATATGTTAATCATAATAATGAACTTCTACAATACACAAATCATAATATACAATTCAATATAAATAAAAATAATGAGAATAATAAAATAACCATTAAAAACAAACCCATAAACTTATCTGGGATTGCCTTTAAAAAACCGAATAAATACAAAAAAAATCATTCTGGTAATATTTTATCTGATGTTTTTAGTGTATCTACTATAACTCAAGATTCCTCATGAAATACAAAATACCAATTTATAAATATAACATACATCATACATAATAATATTGAAAATGCTAAAAACATATCTCTCAAATAAAACCACATACAAAAACTTAATCTTTCACAATAAAATGCAAACCTATCACAAAATGCATCAGAACTCATAAAATAATGTAGACAAAATAAATGTAAAATTAATATTATTAGTAATATAAATGGTAATAACACATGTAATACATGTAACTTTAATAATGTAAAATCGTTTATAAATTCACTTCCCCAAATTCAATAACATAATCATATACCTAAAATTGGTACTGTTGCTATAATATTACTAAACACCGTTAAACCTCAGTATGACATCATTGTACAAGGCAGTACATATCCTATAAAAGCTATTATTATTATAAATACAAACAATATAAAACCTATAAATCATACTAATATATGTGTGTCAAACAATATTATTAACGTTATTGACTTAAATATATGGATATATAATAGTAAATATAATAAAGATGTAAAACATATATGTACACTTCTTATCACAAAACCCAAATCAAAATCTCATAAAAATAATACAAAATATCAATTTGAACAAATAAAACAACTAAAAAATAATCAAGCTAAACACACTCCACAAATTATTTGCAATGCTATAAAAAATCCTAAACTAAAACCTACCCCATATATTCTATATAAACAACCTGACATTAAAAGACCCTTTCTTTTTTCTCCGCTTTTATATAAAATTTATAACCATTATTCTTAACTTCCTACAAACTACCTCTTCATTCCAACTAAACCCTTTCCCCTCTCCTCTCTCTCGCTTCCTAAATCCTGTCTTCCCTCCCGTGTTCCTCCTTCCGCTCTCCCCCCTCTGCAAATTGTATTCCTTTGCCCAAAAACCCCTTTGTTTCTGCAAACAATCTCATCTGGTTTCCCCAAAACCCCTCTCTTCCCAAAACCCCTCCAAAAACCCTTCTCCCTCACAAATTGTTTTTCCTTTTCTTAACCTCCCTTCCTTCCCTTGGTCCGAAAGCCTCCCCTCTCCTTCAAAACCGCCTTCCTCAACTCTCCTCTCTGGTCCGTTCCTCTCCCGTTCCCTCTCTCCCCTCCCCTCAAAACCTCCTCTCAAAACAAACTCTTCCAAAACCCTCCTCCTCTGGCGGTGTCCCCCAAAAATCCCCTTCCAAAAAGCCTTTTTATTCAATTTTAAACAATCCTCAATAACCAAAAAATAACCTTCATCGATCTCGGTCCCCTCTTTCCTCAGAAAGCCTTCTGCTCCCGCCTTCCTCAAATAATGCTCCGCCCGCCGTCGAGCTCCCCCAAAAATTCCTCAAATCCCTTTGGGGTGTTCCACAAAGCTGAATTCCCGGCCCCCCCCTTTCTTTGGTCTAAAACTGGTTTCCTTTTAACCCCCAAAAACCCCCCTTGCTTCTCCCTCTCGCTATCCCGTTCGAATCTGCTCCCTTCCTTCTCCTTCACAAAAATCAAAAATCCTTCGACTCTCCCCTCCTCGCGGCCCCCTTCTAAATAATCAATTCTTTCTGCCCCAAAGCCGCTATCGATTCCCCTCTCTCTCCTCCCTGTTTAAAATCCCCTCCCCCTCATCAAGAATCCATTCCTGAAAGCCTGCTCGCCCCAAAACCTCTGTCTCTTTGTCAACGAAATTCCTCTGTCTAAACCGGAGCCCCTTACCCCTCTGTTCCTCCTTCTCGGAAAGTTTCAAAATCTTTCGCTTGCCCGTCGCCCTCGCCTTCTCCAAAATGCCTGCTCTTCCCCATCTTCTAACCTGTCGAAATCGGAAGACATTGTTCTACACTTTTATATTCACATAACTTTTCTGTACCACGATGCAAATCACAAATTTCATCAATAAATCTTATCCCCTCTCCTCCAACTGTGCTGAAACGGGTGCTGTGGACACTGTCGTCTGTCTCCTCTTGTACTTATCATGTAGTCATGTTTTTTTTGTATCATATAAATTAATATACAAAAATGTTCCTTATTCATTTTGTGCATTACAAAACCATATTACAAAAATATACATTTAAATTTAAACATATTTTTTTGTCTATTGATAAATACAATAGCCTGTTTTTTAACATATCTGGCATTTTAATTTGACTTAACATTATACACATTAATATTATACTAATAAAATATTCTTTCTTTATATTAATAAATAATTTTGAATATTTAATAATATTAATATCAACTTAATTTTTTTTTTTTTTTTAACAAAATGGAATTTTAGACGAGGAATTAATTTTGGGGAGAGGGTTGGGGAGAGGAGGAGGATTGAGAAAGGAGAAGTTGGATTGAGAGAGGGGGCGAGGGTAAAGGGGGCGGGGGGTTTGGTAGGAGGATGATTGGGTAGCGGGGGAACGCTGAAGTGATTTGGGTAGGGAAGAAACATCGAGGAGTTTTGGGGGGAAGGATCCAAGGGGAGAGGGGTTGGGAGGAGATAGAGACGACAAGAGGGCAACCTTAATTTAGTCAAAATTTAATTTCACCGTGTAATTCTAAATTTCTCACTTCCCCTTCTCCCCTTCTCTCCCCCTCTTGAAAGAAAGCGCACTTCAAATAAGGCTCCCCTCCTGAATGCGTTGGCAAAAATCTGTCGGGCCTGCTCCCCTTCCGAAACAAGAATCTCTGTTCTCCGCCAGAAATGCCCCCTCCCCCCCGAAAAACTCCTGCTCAAAATGGGCTTTCCTCGCGCTCCGCTCTCCCCCAAAAATAAAACGCTGGTTCCCGCCTCTCTGGTTCTCTGGGAAATCAAAATGAAAATCCCCACCTTCCAAAAACTCCTCTTTTAATCAACCAAAACTTAAAATTATTAAATTGATTCTAATTTAGCTAAAATATATTTTTATAAATATATTAATTACTGCACGTTATTTTTATTATAAAAATTGGTGGGCAACAATACCTTTTTAATTTCTTATTTTATCTACACATACATATTTAATATAAATAATAAATTTTGATTATGATATTAACACTTTCAATTTATAATCCTTATCATGGTATCAAAAACTACAAATATTATCCTATTAATTATATGAATAAATATAATATAATATAATTTATAATTACTATAATTTTATATTTGCATATACCTAATGGTGTTTAAAAACAAATAAAAATTATTTATATTTTTATTGGTTAAATCAGCACTTAACAATTTAATATGATAATTGTATAATATTTAAAAGCATAGAAATTACCGCAACGGCTGGCATCCATTTCTGACTAATAGATTAATTTAATTTATTATTGATATATATTAATTATTTTTTTTATTTTTCCACACCCATCTAATAGCATTAACAAAACAATCTAATCAAAATTATAAATTATTATTAACTATTCCTAAAATTTTATACAAAAAATCTTTCAAAAATAAACCTTTATAAAATGATAAAACATTTAAAAAAATTAATATGAATACTAACAATTGACCATAATTTATATAAATTATATTCTTCTTTCTTTTTTCAATAATCAATCCTTGCGTACTTATATTAATTATTATTAATTATAAAAATTAAATATATAAACAAATCTGCTTTACAACGATTTTAACCCAACTAACGAATTACTATTTTGATGAACAATCAATCATGGTAATAAGTAGACGATGAAACACATTTATTTTTAATGCTTGTTAACCTGCTCGAACCTTTTATAATTTCAAAGAATATAGTTCTTATGCTATATAAATAAATATAGTATTGCCCCAATCAAACATACAATTACATATCATAATGTTCTCTTTGTAAAGGAGAGTAGGACTTGCCCTATTTTAATTTTTTAATTTTTATTAAAATTTTGATATTAATTCATACTTTATTTTATTTGTTGTAATTTAAAAATTTTCTATGGAACACTTTAATATTTAGTTAACAAATTACTATGCTACAATAATATTGCAATTGAGGATATTTTTTTATTTTAAGAATTATTAATATTTAAATATATTTACAAGAATAATCTTAAATAATTATCTTAGACAAACGCATTTAATAAACGCACTTAAAATACGATAATTTTATTAACAATATTTTTATATTTTTAAAAAACTATACACTATAATAATACTATACAATATAATAATAAAATACTTTTCATTAAACAAATATTAAATATTAAGTTATATCCATTTATACTTTTCATTTACCTACTAAAAATATACCATTAAAATACTTTAGAATTACAAATTATACTTGTACTTTTAATATTCAAATTAACTTAGATTATTATATATAACATTTTAGTTAAACAGATTAATTTTTAAATTGTTCATAATATTTACAAAGAAAAAATAAATATTTATTTATTAATTCAACTAAAATAATCTTACTATATTTATTTGGTACATATAGAACAACTGTAACATCTTTAATTAAATATTTCAACATCAAACTAAAAATATTAAACTAATAATTACAGTTCAATAAATTTTAAAATATTATTTAAATATATTAATCTATAAATATGTATCTAAATATAAAACAACAAATTTAAAATTTAAATATAATACACCTATTATATAAATAATACAAATAATAAATTTACTACACGGAATTTAAATATTTATTTAAAATATAAGACACCCATTATTATAATATTCTTCTTAATTGGTAAAATTTAGATTACAAATTTTAAATTTTTAAAAGCTTTTCTAATTAAATAAAATACACATAATAAACATAAACATAAACATTCCCAACCACAAATCCTTTACATAACAATTCAATAAATAAAACTAAATTAAACTAGAAAGTCATAACTATGCCTACCAACCTTAAAAATGTTTGATCTATAAAAAAATTTAGATTTATTGGAGTTATTTATTAAAAAACCAAAAAGTTTCGAATTAGAATAAACCTAAATTTAAATTTGACGTCAAAAAGATTATATAAATTTTAATAGCACAAAAAACATGTTTTTTATTGATAACTTAAAAGTAAATTCAAATTTAAACTCTCATGTCCCAAAAAAAACCTAAAATAATTTAGAAAAATAGTTTAAACCAGATTAGTTACAATTTATAAACACATTATTACAAAAAAAACCTACTACCAAAATTTATACATTCATAATTTTAAATCAATTCTTAATAAATCACCTAAAAATTGTTTCAAGTTTTGGAAATTGGAGGTTTGAATTTAAGTTTAGCTTCTCTAATCGAGTACATATAATAAACACATACATAAACATATTGTATAACCACAAAGCCTTTACATAACAATTCAATGATAAAACTAAATCTAAACCAAAGTCATAGCTATTCCCACTAACCTTGAAAATGTTTGGCCAATAAAAAAATTTTAAAAATTAAACCGAAATTTAAAATACCAACCATCCTTACTAAATTAAAATATTTTTGCAAAAGATTTGTAAAATATTTTCATTAGTAAAGAGATCCTATTTAAATTTGGATTTAAAATTTAAAACTCAATTATAAAAACCCAAAACAAATTTCAAGTTGGAATTTAAAATAGCTAAAACCTAAATTTAAATTTAATTTCGAATCAAAGAGTTATATAAAAAACTTATAGCAACAAAAAATGCCATGTTTTTTATACGACTTGACTTGAAACTAAATTTAAATTCAAGTTCAAACCTCCAAATCCCAAAACTCAAAATAATTTAGAAAAATGATTTGTACTAAACTGATTACATTTAAATCACAAACACCCATAAATAACTGATAATAAAAACGCATTATTACAAAAAGTTTTACTACCAAAATTTATACAGCGGTGATTTAAACCTATCAATAAAATACCTACCAAAATTCCAAAATTGTTTCAAATTTTGAAAATTGAAAATTAAACTTAAATTTAATTTAAATTTTCAAATCGAAAACATTTTCGATCAAACTAGAAAATATATAATTTTATATTTTCATAGCCCGCCCATATACAAAAATTGGACTTGGTAATTTTAGATCTATCCTCAAAAAGATCTTAACAAATAATCGCAATTAGGGACTTGAGGAATTCTGTTCTTATCCTAATTCATAATTACTTGCTTTAAAATTACCCATTAAACCCATACCCGACTCACCCATCCCATAAAAAATTTCGCGTGCAATAGTGTTTTTACAAAAATAAATTTACTTTGTAAATTTATTTTTTTAAAAACACAATAATAGTGTAAACTATAAATCTCCATTATTATCATGTTTAATTTCCTAAATTATACTATCTTAAATTACACTATCCATACTTTACACTATATAACTTTTAACTATCCATATACACTTACATATAATATACTTACTCTACATACTTATATCTTATTATATATATATATATATATTATTATTATACTATGCCTAACTAGTTACTTACTTCCCACTACATCCTCCACTTACACAATCTTTTGCTTTTGTCCTTCTCAATTGAACTTAGTAATAATGGAGAAACGAAAAAAAATTACATTCTTGAACCATTCTCCTCTATGAAAAATTCGGAAAAAATCAAATTTATAGTGGAAGAACTTCAATCTTTAAAAACCTCACAAACAAAATTTAAAAAAGTCAAACTCCTTATTTTTTTTTTCTTTGAGATTAAATAAAAATCGAATTTTTAATTTTTAAATTTCACAAAAAACCTCAAAAACATCAAATTTTTTAATTTTTTAAATTTTGCAAAAAATTCCAAAAAACATCAAATTTTTTAATTTTTAAATTTCACAAAAAATTCCAAAAAACGTCAAATTTTTTAATTTTTAAATTTTGCAAAAAATTTTAAAAAAATTCAAATTTTTTAATTTTTTACTCTGAAAATTGGATAAAAACATCAAATTTTTTAATTTTAAAGTTTCACAAAAAAAAATTTCAAAAACATCAAATTTTTTTATTTTTAAATTTTGCAAAAAATTCAAAAAAAGTCAAATTTTTATTTTTAAATTTTGCAAAAAAATTCAAAAAAAAGTCAAATTTTTTGCATTTTGTGACAACAGGATACTTTTAGGCTTTATAATAAAATGAATAAAAAAATAAATCAACTTTTAAATTTGAAAAATTTCAAAAAGTAAATTTTTAATTTAAAAACCCACCAAAAAAAAACCAAAAACATCAAATTTTTTAATTTTTAAATTTTGCAAAAAAATTCCAAAAACATCAAATTTTTTATTTTTTTACTCTGAAAATTGAATAAAAACATCAAATTTTTTAATTTTAAAATTTTGTAAAAAAACTCAAAAACATCAAATTTTTTAATTTTTAAATTTTTGCAAAAAATTTAAGATATTAAATATCGATTTTTAAAACCTTGCAAAAAAATTCAAAAAAAATTCAAAAAAATAAATTTTTTTAAACATCAAATTTTCAAATTTTTTACTTTGTTTTTACTTTGTTTTTACTTTGTTTTTACTTTGTTTTTACTTTGTTTTTATTTTGTTTTTATTTTGTTTTTATTTTGTTTTTATTTTGTTTTTATTTTGTTTTTAT
>T_brucei_brucei_STIB_776_#Uganda_Tsetse_1971
TTTATTTTTTAATTTTTGTTTTATTTTTTAATTTTTGTTTTATTTTTTAATTTTTTGTTTTATTTTTACAAAAAACTAAAATAATTTACAATTTTTTCTAAATTTCAACCCATATATTTTTGGTGATTTTATATATTAATATTTATTTTCTTCTTTAACTTATTTAAAATTAATTTTTATTATTAAACACTTTTTAATTAGGAACTTTGCTTTTCTATGAATATTTTGTTTTTTTTGTTTTTATTTTACAAAAATTTTAACTACTACTTTTTTATTTCTAAACCAACTTATATTTTTCTTTGGAATATGTATATAATAGTTGTGATATTATAAAATTTTTGACTTTTTTACAAATCTAATTTGGTTTCTTTACTTTTTTACTTTTGATTATACTATTATACATACAATATCCACAAAATACAAAAAAATAAACAATATTTCAAATTATATCTAAAATATATAACAAAATTTCATACAAATAATAACATAAATATGATCATACAAACAAAATATCAACAACAAAATATCATAAATACTACTAAAATTATTATTACAAAAAAAATTCTCCAAAACAACATTATACAATCTATATTGAAAAAATAAAAAAATAAACAACCATAATATAAAAATCCTACTGATAATATTAAAAAAACCACAAAAATTGCTATATCAAAAAAATTATAAAAATTTAAAAAAAATGATCAAAATACACAATAACTTGAAAATACAAATATACATACAAAATCTATTATAAAAAATATACTTAAAATACACATATACAAACTTATCAAACAATACACTAAACAACATTCATAATCAAATAATAAAAATAAACAATCAACCAAACAAAAACATTTGAACACAAACATCAAAAAAAATAACAAAAAATAATTATAAATCATTGTAAAAAATATAAAAATTATACTTATAAACAAAAATTCTATTATATTATAAAATGATAATAACATCAATAAAGCTAATAACATATCCTTACAATAAAAACCACATAAAAATCAAATTGAACATGAGTTTAGTATTGCGAATATTAATAACAAACGCGCTAACACACAACCACAAAAATACATAAAAAAATAACATCTTAAATCCTGTAACCCAAAAAATATATGTATTCATATACCTAATACTATAAATAATGTTGCTTTGTAGAACATATGGTAACAAAAAAATAAACTACCTATATATATATCTATACACAGACAACAAAACATAGAAAAACTAATTTGACATATTGTACTGAACGCTACGTATCGTTTTACGTCAAAATTATAAAACACACACAATGTCATTAATATTAAAATTAATGTAGACCATCCTATCAAATTATAAAAATAACTAAATCAAAAATCAAAACATCAATAAACAAAACTTAATAATATTATTCCACAAACAACTAATGTAGCTGCATGTATTAGTGCTGATACTGGGATAGGTCCTTCCATAGCATCTGGTAATCATATATGTAAGCCAAATTGTGTACTTTTTGTGAACGCACATCCTACTAACAAACATATAGAAAATTCTATATAATAATAATCCATACAAAAAAAATTTAAAAAATAAAAAGTTGTCATACAAAAACCATTTGATAAAAATATTATAGAAAAAGCGAATATTAATAACACATCTCCTATTTTACCTATAAAAAAAGCTTTAAAACCAAATTTTAATGCAAAAAAACGGTATCAGAAATATGAAATTAAAAAAAATGAGAATAGCCCTAATAATTCTCATCCGCAATAAGCTGTTAAAAAATCGTATGATAGGATGAATAAATTCATGCACACAACAAATATTCAAAATATAATCAAAAAACGCCCTAACAACATATCAAAATACATATAATAAAATGCATAAAATACTATAAAACAAAATACCATATTTATCAATAACATTATAAACATATAAAAACCTGAACATACGTATGTTAATCATATAAAACAAAAATCTAACATTAGTATTAAACAAAAATCGTAATAATAATAACCGTATAAACATACTGATACCATTAAAAAACTAAATATCATACACAATACAATAAATATTATCATTACTAAAGATAATCAAAAACTTAGAAAATTCCTACCAAACATAAATGAACCTGATATAAACCCAAACATTATAAAAAATAAAAAAAATATTAAAAACATATCTTATTCTAAAATCTCTTCTAAACGATGTTTCTTTAACCAAAACAAAGGGTTCCCCCCACCCAAATCTTTTTGAAACTCTCCTCCCCGCCTCCCTTTTATTCAAAAGAAGCTCTCCGTCGGTTCCGGCTGGGCTCGAACGGCTCTTTCTCTCCAGTCCCACTCAAAAAATCCTCGCCTTTTTACTTTAGTTTGTTATCAAAAGTGTATTAGGGATTTTAAAAGGAGAGGGCAGAGCGGGGGACGGGGTTGAGAAGAATCACGGTGTGAACAGGAATGGAGTGTTGGAGAAACCATAGGTTTGAGGTGAATGGGAGATGGGTTTTGGGGGGAGAAGTTTTGATGGGGAGGGATCACTGAAGGGGGTAAAGAGATTTGTTTGTTGTATTATACATATTTATATTAATAAATATATAAAATAATAAAATACTATAGTTGATATTGATATTGACATAAATACATATATATCATTTATACTAACATCAAGTCTAAGATATTTATCCAACCATACAAATGAATAAAAACTTAAACACATATAGATGTATATTGATGATAAAAATATCGTTAAAGTTATTATATAAAAACTTATTATATATATAAATGATATAGATATCAAACCATACAAAATAAATATATCTACATAAAATAATAACATAAACGGGAAATCTATATTAAATAAAAATAAACATAAAAATAATGAACTTCATATACTAATACCAAAAAATGAAATTAACAATAAAAAAATTCTTACACCATAATTGTCGTACATATATCCTATTACAATAAACATAAAGGATGAACTTAGTATATGTGCTAGATTACATAATATTAGTAAACCTACAAACAAAATGTCGTTATGTCATAATAATATTAATCCTATACCCGTGTGTATTATTGATCAATTCGCTATTATTTTCTTGTAGTCTGATAAAAATATTAGTGACATTGCTATAAATACTAAACCCAGCACAATTACACTATCTATAAAACCTAAAAATCATATTGATATCGTATTAAATGCGATAAATAAAAATTTGTATACACCAAAAAAACCTATTTTCAGCACAATACTTGCTAATAAAACACTCATTTCTGTATTTACCTCTACATGCATCTCTGGTAGTCACACATGGAATGGTCAGATTGGGTATTTTATAGCGAACATTATAAATAATAATATTCATATAAAAATTGCCGAATACAAACTATCAAAATAACATACATCAATAAAAGCCTGTAAATTTATAATGTTGAAATGAGATATTACTATTATACATATAATTATACATACCACTGAACTAACTGAACTAAATATTATAAGATAGAATATAGCAAAAATAAATCTATTATTAAAATTAAAAAATAAACTTACTAGACATATAGGGAAAAATAGACTTTCGAAGGCTATCATAAAACACATAAAATCATCTAATATTATTATTAACACTACATTAATATATATATACATATATATCATTACTATGTAAAAATATTTATTATATGATACACATTTCTTTGATAATAAAAATATTAATATGTACATAATAATTCCCATAAAAAATACAAATCATAAACTGATGTAATTTAAATATATATTTACATATACATAATTGATTTCTATTCCAATACAAAAACTATAGTTTATATATATATATATTATTGTAACAATTAACAATATAAAATTTATACATATTAAATTTAATTTTAACATCCAATTACTCTAATTTAATTTTATTTTTGTGCTTTCTATAAATTACCTTCTTATAATTTATTGTTATCTTTGTGTATTTATTAAAAAGGGGCTTTTAAGTTTGGTTGGGATTGATCTATGAGGAAAGGGGGGTTTGTGGGGGAGAGGAAGGGGGGTTTGGGGAAGTTGGGTTTAGAAGAGGACGAAATTGAAGGGGGGTTTGATTGGGGGGTTTTAGTTGGGGAGAAAGTGTGGGGTTTTGTGGGGAGGAGGGGGAGAGGGGGTTGATGGAATTTTTGGTTTATAATTGCGAAGAAATAGTTTTGTTTTTATTTTGGTTTTATAAAATGTTTTTTCTATGTCTTGTGTGCTTAAGTGTTTCTCATAAAATGATTGGAATTTGTTATCTTTTAGTTGCTATTTTATGTGGATTTATCGGTTATATTTACTCCTTATTTATTAGATTAGAACTTTCTCTAATTGGTTGTGGAGTTTTATTTGGTGATTATCAGTTTTACAACGTACTCATTACTTCACATGGGTTGATTATGGTTTTTGCTTTTATTATGCCTATAACTATGGGTGGGTTTACAAACTATTTTGCGCCCGTCATGGTTGGGTTTCCCGATATGGTATTTCCTCGTATAAATAACATGAGCTTTTGAATGTTTATTGGAGGATTTGGTTGCTTAGTAAGTGGGTTTTTGACTGAAGAGGGTATGGGAGTTGGTTGGACCTTGTATCCTACGTTGATTTGTATTGATTTTCATTCTAGCTTAGCATGTGACTTTATCATTTTCTCTGTGCATTTTCTTGGTATATCTAGTATATTAAATTCCATTAATGTTGTAGGTACAATTTTTTGTTGTAGACGAAAATATTTTAGCTTTCTTATTTGAACACTTTTTATTTGAGGTGCCTTGTTGACATCCATACTTTTGATTATTACACTTCCCGTTTTGGCTGGTGGAGTTACATTATTGTTATGCGATAGAAATTTTAACACATCATTTTATGATGTTGTTGGGGGTGGTGATCTAGTTTTATTTCAACACTTATTTTGGTTCTTTGGACATCCAGAGGTTTATATCATAATTCTACCTGTATTTGGATTAGTTTCCACTATTATTGAAGTTACAAGTTTTAGATGCGTTTTTAGTTCCGTCGCTATGATTTATTCTATGCTACTGATATCTGTATTAGGTATGTTTGTTTGGGCGCATCACATGTTTGTTGTTGGTATGGATGTTGATTCTAGAGCTTATTTTGGAAGTATTACTGTACTAATAGGCTTACCTACATGCATTAAATTATTTAATTGAATCTATAGCTTCTTATTCACAGATATGTGTATTTGTTTTGAAATTTATTTTATATATATGTTTATACTTATGTTTCTTGCTGGTGGATTAACTGGCTTATTTCTATCAAATGTTGGTATTGATATTTTGATGCATGATACTTATTTTGTTGTTGCGCATTTCCACTATGTTTTATCACTTGGTGCTGTTGTAGGGGTTTTTGGTGGGTTTTTTCATTTTCTCATGAAATGAATTCCTATTGAACTTCACACATTTTGATTATTTTTCTTCATTTCCACATTATGATTTGGTTCTAATATGGTTTTTTTTCCTTTACATAGCTTAGGAATGTTTGCTTTTCCGAGAAGAATTTCTGATTATCCTATCAGCTTTTTATTTTGAAGTGCGTTTACATTGTATGGTATGCTTTTGTTGACTTTTTTAGTTATATTTTGCTGTTGTTTGTTTAATGTTATATTATTCTGAGATTACTGTTTATTTTTTATTAATTTGTTTACATATAGCTTATCTATATTCTTCTATTTTTATACATGAGTACCAGTTTGTATGGCTATTTATTTACTTGTTATTGATTTTGCACATATAATACTTGACTATTTATTAATAATACTTTGCTTTTGCTTCGTATTTTATATTTTTTTTTGACAAGCCTTCCTATTATTCTTTTATATATAAATTGATAATAACTGTGTTAAACAAAACTGATTATTTTGATAATAAAATATACTATATGATAATATATCGTAATTATATAGTGATCCGAATATATCAAAATATAATGATAAAAATAAAAAATCTTTTAAAAAAAAACTAAAAAATGATATAATAAATAAAATTAAAATAAATACAAACACAAAGAATACATCAAAATATATAAACTTAAAAAATATTAATATTGCTGGCATCAATATATAACAACTTCTACTATATATCATATATAATCAATATACATAATATAATAATATGATTTGTATACCATATACTAAAAATGTAAATCCAAAAAATAAATTTATTACTAAAAATAACAATAAAAATAATAAACCTAAAATTATCACAAAACTAAAAAATCCATAAATAAAATTAAATATAAAATTAAAATATAATAATAATAAACTTATAAAATCTAAATATACTATATCACATAATAATATAGATACAAATATATCAAAATTAAAAAATAAAAAATCCATTATTACTATAAATAAACATCGTATTACAAAAAATATAAAACAAAATAAAAAATATATCACAAAATAAAATAAACAAAATAAATATGCACAAAACATTACATTAAACATATACAATATTCCAAAATAATTATATATATAATTAGAAAAACTTATAAAATCGAAAAATATGTGGAATGTTATAAATATGAAAAACTCGATATAATATATCAAAAAATTTATACCAAATGCAAAAAAAAAACATATAAAATTATATAATATATATATATAATATATATAATACCCTGTAAATAACATTGTTAATGAACAAATTCCAAAAAATGTTATAAATAACAATACAAACACAAAACTAAAAAAAATTCTAATAAAAAAACCTAAAACAAATATAAATATAAATGTAATACATACAACAAAATCGAATACAAAATCATATAATATAAAATCTAGATCAAACCATCACAATATAAAATCGTATGTTCTAATACATAACAAATCAAAAACACGACTCAATCAAAGCCAATCTTAAAATCCCCTTTCATTATAGATTATATACCTTTCTATATAAAATTTATTACAATAGGCATAAAACCGTGTAATACACCACACAATTCACTACATTGTCCGTAAAGAGTTGCGTTATTTGTAGCAAACAAAATTATTTCATTACACCTACCAGGTTCTCTACTTTTATACCTAAACTTGATATTGTAAATGAGTGTATTACATCTACTGCAGATACTCATAATTTATAAATAACCAAACTTAACAATGTCAATACATGGTTACACTGTAATATTCTTAAATCTCCTATTAAATAATCACTTTCTAATATTAAATTACTAAATATCGTGGTTTCTCCAAATAAAAAATATACCCAATATCACTGAAAACCTATTACTTTACACAAATCAAAACTCACAAAATTTATACAACTAAAATACAACAACAAACACAACCTTAACAATAAACACAATATAAACATCATTCCAAGTACAAACCAATATGTATCTATAAATTTTGATGATATAAAATCTCATGTACAATATATATTATTTATTTTTGTTACAGTTAATACTGTTGCTATAATCAATGTACATATTCATACAGATAGAAATATTGAAAAAGATATTAATACAATTATTGAATCCATTAAAAATATCATTCAAAAAGTTAATATAAAACTCATTTGTTATTATTACATTTAGATATATGCATACTTATTGTTATATTTATACTCGTTTTATCTGTCTTATGTGGGTATGTTAGTTTATGTGAACGTAAAATTTTAGCTATTGTGCAATTTAGAATAGGACCTGCACTTTTTTTATTCGGTCTTCTTACTCCTATTACTGATGGAGTTAAATTATTTGTTAAATTTACATTATTTGTGATTGGTGTTGACTCTATATTATTTATATCTAGTTTATTCATTACGGTTTTTTGTATTTTTTTTCCTTGGTTCTTTTTCCCACTTGGATTCATAATAATATTTGACAAAGGTTTTACACTTCTTTTTTTATTAGGATTTCATTTATTTTCTAATGTATTTTGCATTTTTTTCGTTGGTTGTTTTTTATTTTCAAGCTGCTTTATTTACCTAGCTGCCATGAGAACTTTATTTTTTAGTATTCTATCTGAATGTTCCATTTTAATTCTACTTTATTGTATATACATACTAGACTACTTTTGTTTCTTTGGCATAAAAGATATTTGTATAAGTCAACTTTCTTTACAAAATTGCTTTATACTTGGTCTTTTATTCATTTGTCTATTTTGAATTGGACTACTTCTTGATGGATTACGTTTACCCTTTGATTATCTAGAGTGTGAAAGTGAACTTGTTGCTGGTCTTGTTACTGAGTTATCTGGTGTTTTTTTTGTCATATACTCCATCCTTGAAATTAATCATTTATTATTAACTACTATATTATTTAGCTGCTTATGTTTTGGTGGCCTTTTTATATGCTTTAAATCTATTCTTATACTAATTCTAGGTTTTCTTATACCACGTGTTATATGCTGTAGATTAAAAATTACAACTGCACAAACATTTATATTACTTTTTTTATTTACAATGGGATTCATTAATTTTTCATTTATTGCTATTACAAAAATTATTTGCATACTTTTTTAATCTAATAACGAAACTTTTCTTATGTCCTTCTGTTTCCCATCCCTTTTCTCCTCCTAAAATCCTCAAAAATAAACCCTCTGTCCCTAAACCCCCAAAAAATCCTTGTTTTTATATATCATACACATATTCATATTTCTTATTATCTACAGCTTTATTATCTTATGTGATTATACTACACTAACATTACTAAGCTTTGATTTACTCTGATTATTAATTATTAACCTATTTTGAATAACATTATTAGATTCTTATATTTGCTTCATCTTTATACTCTTATTCTTATTTTGCTTTACATTATTTTTTTGCTTTCTATCATTCGATACCAGATTTTTATTCATTATTATTATTATTCAATACATTATTATATTCTTATTTATATTTATTAATCATATTATTATTATATCAATCCTCTTTGAAATATTTAGCTTATTGCTCTTTTTATTATTAATGTCCAGTAGATTTGGATATAAAATTTTAGTTCTATGATATTACTACATGTTAAACTTAATAAATTTTATATTATTATTTATATTATTATATTTTATGATATTAAACTACTGTTTTTTCCTATGTGATTTTTGTTTTTTAGTTTTTGATGAAGAATGACTTGGAATTTTATGCCTATTTTACACATTATTAATTTTATTCAAATTATACATCGCCTTTTTAATTTTGTTTATGGAGCAACTTTATATTAGACTTGGTGTCTTTATTTTTATTTATATGTTAACTTTCTATATTTTGTTTTGTTTTATATTAATAATTCTACTAATTAGCTTCATTTATTTTTATATTTTATTCATCAAACTTCTATTATTTCAATCTTGTACATGCGTTTTAATTGGATTAAACAGCTTTGCTATCGTTAGTTTACTATTTGTGTTAAGTGTGAATAATTTTTGCTTTTTATTCCTAATATTTATTTCAACAAAAAATTATATCTTTTATTTATATTTAAATTTTCACTTAATTTATAGTATAAGTTTAGTATTACTTATTATTATATACTATTTTTTTATTATATATAATATTTTTGACTTTAAATACAATGAAAACTATTTTTTAATCAACTTCATATTTTTTTCTTTTTTTAATAACTTTTTAATAAGTTTACTACTTGCATGTCTCTTTCTTTGCATTGGAGCTATTCCAATTGTATTTGGATTTTTTATCAAAGTTTTCTGTCTATTATTACAACTAAGTTACCTTTGTATTTGTATTGGCTTTTTCTTTATAATATGACTTATTATTATTTATATTTTTTATTTTAGATTAATTGTTAATATATTTATTTTTTCTTATCAATTTCTCGGTTTTTGAGTTGTAAAATTATCTTTTATCAATATTAAAAATTTATTATTCTTCATTTGTTCTAGCGTATATATACTTTTCTTTGATATTATTAACTTATTTGATCTTATTCTATAACTCCAAAATCACAACTTTCCCTTTCTTCTCTCCTCCCCCTAACCTTTCCTGCTCTTTCTTCTAAAAGTTTGGCAAAGGCAATTCCCAATTCCATTTCCCCTTTTCTCCCCTCTTATCCTCCTAAAAATGGGTGTTTTCAAAACCGCCGTCGCCCGCCCGCCTCTCCCCAAGAATCTCCTCAAAATTCCCCTACTTTTCTCCTCCTTGCTTCTCTCCCATAACTTAAACAAATAGTTCAAATTCAAAATCCTTTTTCCTCCCCTCAAAAAACCCCCCTCTCAAAACCTTTCTCCTTCATTTCCTCTCCTGTCTCCTTCTCTTCCGCCCAAAATTCCTCTTTTACTTTAATAATATCACAAAATACTTATTTTTTTATTCTAAACTAATCTAACCTACACACTATCAACAAAAATAATAATAATACCCAGTATTGTAATTCCATTCATATTGGATATGCTAATACTACATATAATGCTAAAAAACCACTCATTCATATACTATAAAATAATATTAACGAATATGTTAATCATAATAATGAACTTCTACAATACACAAATCATAATATACAATTCAATATAAATAAAAATAATGAGAATAATAAAATAACCATTAAAAACAAACCCATAAACTTATCTGGGATTGCCTTTAAAAAACCGAATAAATACAAAAAAAATCATTCTGGTAATATTTTATCTGATGTTTTTAGTGTATCTACTATAACTCAAGATTCCTCATGAAATACAAAATACCAATTTATAAATATAACATACATCATACATAATAATATTGAAAATGCTAAAAACATATCTCTCAAATAAAACCACATACAAAAACTTAATCTTTCACAATAAAATGCAAACCTATCACAAAATGCATCAGAACTCATAAAATAATGTAGACAAAATAAATGTAAAATTAATATTATTAGTAATATAAATGGTAATAACACATGTAATACATGTAACTTTAATAATGTAAAATCGTTTATAAATTCACTTCCCCAAATTCAATAACATAATCATATACCTAAAATTGGTACTGTTGCTATAATATTACTAAACACCGTTAAACCTCAGTATGACATCATTGTACAAGGCAGTACATATCCTATAAAAGCTATTATTATTATGAATACAAACAATATAAAACCTATAAATCATACTAATATATGTGTGTCAAACAATATTATTAACGTTATTGACTTAAATATATGGATATATAATAGTAAATATAATAAAGATGTAAAACATATATGTACACTTCTTATCACAAAACCCAAATCAAAATCTCATAAAAATAATACAAAATATCAATTTGAACAAATAAAACAACTAAAAAATAATCAAGCTAAACACACTCCACAAATTATTTGCAATGCTATAAAAAATCCTAAACTAAAACCTACCCCATATATTCTGTATAAACAACCTGACATTAAAAGACCCTTTCTTTTTTCTCCGCTTTTATATAAAATTTATAACCATTATTCTTAACTTCCTACAAACTACCTCTTCATTCCAACTAAACCCTTTCCCCTCTCCTCTCTCTCGCTTCCTAAATCCTGTCTTCCCTCCCGTGTTCCTCCTTCCGCTCTCCCCCCTCTGCAAATTGTATTCCTTTGCCCAAAAACCCCTTTGTTTCTGCAAACAATCTCATCTGGTTTCCCCAAAACCCCTCTCTTCCCAAAACCCCTCCAAAAACCCTTCTCCCTCACAAATTGTTTTTCCTTTTCTTAACCTCCCTTCCTTCCCTTGGTCCGAAAGCCTCCCCTCTCCTTCAAAACCGCCTTCCTCAACTCTCCTCTCTGGTCCGTTCCTCTCCCGTTCCCTCTCTCCCCTCCCCTCAAAACCTCCTCTCAAAACAAACTCTTCCAAAACCCTCCTCCTCTGGCGGTGTCCCCCAAAAATCCCCTTCCAAAAAGCCTTTTTATTCAATTTTAAACAATCCTCAATAACCAAAAATAACCTTCATCGATCTCGGTCCCCTCTTTCCTCAGAAAGCCTTCTGCTCCCGCCCTCCTCAAATAATGCTCCGCCCGCCGTCGAGCTCCCCCAAAAATTCCTCAAATCCCTTTGGGGTGTTCCACAAAGCTGAATTCCCGGCCCCCCCACTTTCTTTGGTCTAAAACTGGTTTCCTTTTAACCCCCAAAAACCCCCCTTGCTTCTCCCTCTCGCTAATCCCGTTCGAATCTGCTCCCTTCCTTCTCCTTCACAAAATCAAAAATCCTTCGACTCTCCCCTCCTCGCGGCCCCCTTCTAAATAATCAATTCTTTCTGCCCCAAAGCCGCTATCGATTCCCCTCTCTCTCCTCCCTGTTTAAAATCCCCTCCCCCTCATCAAGAATCCATTCCTGAAAGCCTGCTCGCCCCAAAACTTCTGTCTCTTTGTCAACGAAATTCCTCTGTCTAAACCGGAGCCCCTTACCCCTCTGTTCCTCCTTCTCGGAAAGTTTCAAATCTTTCGCTTGCCCGTCGCCCTCGCCTTCTCCAAAATGCCTGCTCTTCCCCATCTTCTAACCTGTCGAAATCGGAAGACATTGTTCTACACTTTTATATTCACATAACTTTTCTGTACCACGATGCAAATCACAAATTTCATCAATAAATCTTATCCCCTCTCCTCCAACTGTGCTGAAACGGGTGCTGTGGACACTGTCGTCTGTCTCCTCTTGTACTTATCATGTAGTCATGTTTTTTTTATATCATAAATTAATATACAAAAATGTTCCTTATTCATTTTGTGCATTACAAAACCATATTACAAAAATATACATTTAAATTTAAACATATTTTTTTGTCTATTGATAAATACAATAGTCTGTTTTTTAACATATCTGGCATTTTAATTTGACTGAACATTATACACATTAATATTATACTAATAAAATATTCTTTCTTTATATTAATAAATAATTTTGAATATTTAATAATATCAACTTAATTTTTTTTTTTTTATAAACAGAATGGAATTTTAGACGAGGAATTAATTTTGGGGAGAGGGTTGGGGAGAGGAGGGGGATTGAGAAAGGAGAAGTTGGATTGAGAGAGGGGGCGAGGGTAAAGGGGGCGGGGGGTTTGGTAGGAGGATGATTGGGTAGCGGGGGAACGCTGAAGTGATTTGGGTAGGGAAGAAACATCGAGGAGTTTTGGGGGGAAGGATCCAAGGGGAGAGGGGTTGGGAGGAGATAGAGACGACGAGAGGGCAACCTTAATTTAGTCAAAATTTAATTTCACCATGTAATTCTAAATTTCTCACTTCCCCTTCTCCCCTTCTCTCCCCCTCTTGAAAGAAAGCGCACTTCAAATAAGGCTCCCCTCCTGAATGCGTTGGCAAAAATCTGTCGGGCCTGCTCCCCTTCCGAAACAAGAATCTCTGTTCTCCGCCAGAAATGCCCCCTCCCCCCCGAAAAACTCCTGCTCAAAATGGGCTTTCCTCGCGCTCCGCTCTCCCCCAAAAATAAAACGCTGGTTCCCGCCTCTCTGGTTCTCTGGGAAATCAAAATGAAAATCCCCACCTTCCAAAAACTCCTCTTTTAATCAACCAAAACTTAAAATTATTAAATTGATTCTAATCTAGTTAAAATATATTTTTATAAATATATTAATTACTGCACGTTATTTTTATTATAAAAATTGGTGGGCAACAATACCTTTTTAATTTCTTATTTTATCTACACATACATATTTAATATAAATAATAAATTTTGATTATGATATTAACACTTTCAATTTATAATCCTTATCATGGTATCAAAAACTACAAATATTATCCTATTAATTATATGAATAAATATAATATAATATAATTTATAATTACTATAATTTTATATTTGCATATACCTAATGGTGTTTAAAAACAAATAAAAATTATTTATATTTTTATTGGTTAAATCAGCACTTAACAATTTAATATGATAATTGTATAATATTTAAAAGCATAGAAATTACCGCAACGGCTGGCATCCATTTCTGACTAATAGATTAATTTAATTTATTATTGATATATATTAATTATTTTTTTTTATTTTTCCACACCCATCTAATAGCATTAACAAAACAATCTAATCAAAATTATAAATTATTATTAACTATTCCTAAAATTTTATACAAAAAATCTTTCAAAAATAAACCTTTATAAAATGATAAAACATTTAAAAAAATTAATATGAATACTAACAATTGACCATAATTTATATAAATTATATTCTTCTTTCTTTTTTCAATAATCAATCCTTGCGTACTTATATTAATTATTATTAATTATAAAAATTAAATATATAAACAAATCTGCTTTACAACGATTTTAACCCAACTAACGAATTACTATTTTGATGAACAATCAATCATGGTAATAAGTAGACGATGAAACACATTTATTTTTAATGCTTGTTAACCTGCTCGAACCTTTTATAATTTCAAAGAATATAGTTCTTATGCTATATAAATAAATATAGTATTGCCCCAATCAAACATACAATTACATATCATAATGTTCTCTTTGTAAAGGAGAGTAGGACTTGCCCTATTTTAATTTTTTAATTTTTATTAAAATTTTGATATTAATTCATACTTTATTTTATTTGTTGTAATTTAAAAATTTTCTATGGAACACTTTAATATTTAGTTAACAAATTACTATGCTACAATAATATTGCAATTGAGGATATTTTTTTATTTTAAGAATTATTAATATTTAAATATATTTACAAGAATAATCTTAAATAATTATCTTAGACAAACGCATTTAATAAACGCACTTAAAATACGATAATTTTATTAACAATATTTTTATATTTTTAAAAAACTATACACTATAATAATACTATACAATATAATAATAAAATACTTTTCATTAAACAAATATTAAATATTAAGTTATATTCATTTATACTTTTCATTTACCTACTAAAAATATACCATTAAAATACTTTAGAATTACAAATTATACTTGTACTTTTAATATTCAAATTAACTTAGATTATTATATATAACATTTTAGTTAAACAGATTAATTTTTAAATTGTTCATAATATTTACAAAGAAAAATAAATATTTATTTATTAATTCAACTAAAATAATCTTACTATATTTATTTGGTACATATAGAACAACTGTAACATCTTTAATTAAATATTTCAACATCAAACTAAAAATATTAAACTAATAATTACAGTTCAATAAATTTTAAAATATTATTTAAATATATTAATCTATAAATATATATCTAAATATAAAACAACAAATTTAAAATTTAAATATAATACACCTATTATATAAATAATACAAATAATAAATTTACTACACGGAATTTAAATATTTATTTAAAATATAAGACACCCATTATTATAATATTCTTCTTAATTGGTAAAATTTGGATTACAAATTTTAGATTTTTAAAAGCTTTTCTAACTAAATAAAATACACATAATAAACTAAACATAAACCAACCACAAATCCTTTACATAACAATTCAATAAATAAAACTAAATTAAACTAGAAAGTCATAACTATGCCTACCAACCTTAAAAATGTTTGATCTATAAAAAAATTTAAATTTATTGGAATTATTTATTAAAAAACCAAACAAGTTTCGAATTAGAATAAACCTAAATTTAAATTTGACGTCAAAAAAATTATATAATTTTAATAGCACAAAAAACATGTTTTTTATTGATAACTTAAAATTAAATTCAAATTTAAACCCTCATGTCCCAAAAAAACCTAAAATAATTTAGAAAAATAGTTTAAACCAGATTAGTTACAATTTATAAAACACATTATTACAAAAAAAACCTACTACCAAAATTTATACATTCATAATTTTAAATCAATTCTTAATAAATCACCTACCAAAAATTGTTTCAAGTTTTGGAAATTGGAGGTTTGAATTTAAGTTTAGCTTCTCTAATCGAGTACATATAATAAACACATACATAAACATATTGTATAACCACAAAGCCTTTACATAACAATTCAATGATAAAACTAAATCTAAACCAAAGTCATAGCTATTCTCCCACTAACTAACCTTGAAAATGTTTGGTCAATAAAAAATTTTAAAAATTAAACCAAAATTAAAATACCAACCATCCTTACTAAATTAAAATATTTTTGCAAAAGATTTGTAAAATATTTTCATTAGTAAAGAAGATCCTATTTAAATTTGGATTTAAAATTTAAAACTCAATTATAAAAAACCCAAAACAAATTTCAAGTTGGAATTTAAAATAGCTAAAACCTAAATTTAAATTTAATTTCGAATCAAAGAGTTATATAAAAACTCATAGCAACAAAAAATGCCATGTTTTTTATACGACTTGACCTTGAAACTAAATTTAAATTCAAGTTCGAACCTCCAAATCCCAAAACTCAAAATAATTTAGAAAAATGGTTTGCACTAAACTGATTACATTTAAATCACAAACACCCATAAATAACTGATAATAAAAACGCATTATTACAAAAAGTTTTACTACCAAAATTTATACAGCGGTGATTTAAACCTATCAATAAAATACCTACCAAAATTCCAAAATTGTTTCAAATTTTGAAAATTGAAAATTAAACTTAAATTTAATTTAAATTTTCAAATCGAAAAGCATTTTCGATCAAACTAGAAAATATATAATTTTATATTTTCATAGCCCGCCCATATACAAATTGGACTTGGTAATTTTAGATCTATCCTCAAAAAGATCTTAACAAATAATCGCAATTAGGGACTTGAGGAATTCTGTTCTTATCCTAATTCATAATTACTTGCTTTAAAATTACCCATTAAACCCATACCCAACTCACCCATCCCATAAAAAATTTCGCATGCAATAGTGTTTTTAAAAAAATAAATTTACAAAGTAAATTTATTTTTTTAAAAACACAATAATAGTGTAAACTATAAATCTCCATTATTATCATGTTTAATTTCCTAAATTATACTATCTTAAATTACACTATCATACTTTTACACTATATAACTTTTAATTATCTATATACACTTACATATAATATACTTACCTACATACTTATATCTTATTATATATATATATATTATTATTATACTATGCCTAACTAGTTGCTTACTACCTACTACATCCTCTACTTACACAATCTTTTGCTTTCATCCTTCTCAATTGAACTTAGTAATAATGGAGAAACGAAAAAAATTACATTCTTAACCATTCTCCTCTATGAAAAATTCGAAAAAAAACAAATTTATAGTGACAGATACTTCAATCTTTAAAAAACCTCACAAACAAAATTCAAGAAAGTCAAACTCCTTATTTTTTTTCTTTGGAATTGAATAAAAATCGAACTTTTAATTTTTAAATTTCACAAAAAAAATTTCAAAAACATCAAATTTTTTAATTTTTAAATTTTGCAAAAAATTCCAAAAAACATCAAATTTTTTAATTTTTTACTCTAAAAAATTGAACAAAAAATCAAATTTTTTAATTTTTAAGTTTCACAAAAAAATTTCAAAAACATCAAATTTTTTAATTTTTAAATTTCACAAAAAAATTTCAAAAACATCAAATTTTTTAATTTTTAAATTTTGCAAAAAAATTCAAAAAAAGTCAAATTTTTTATTTTTAAATTTTGCAAAAAAATTCAAAAACATCAAAAAATTTCTAATTTTTTGAATTTTGTGACAACGGGATACTTTTAGGCTTTATAATAAAACAAATAACAAAAATAAATCAACTTTTAAATTTGAAGAATTTCAAAGAAATAAATTTTTAATTACCCCACCAAAAAAAATTCCAAAAACATCAAATTTTTTAATTTTGAAGAATTTCAAAAAAATAAATTTTTAATTTAAAACTCCACCAAAAAAAATTCCAAAAACATCAAATTTTTTAATTTTTAGATTTCACAAAAATTCCACAAAAACATCAAATTTTTTAATTTTTTACTCTGAAAATTGAATAAAAAAATCAAATTTTTTAATTTTTAAATTTCACAAAAAATTCCAAAAAACATCAAATTTTTTAATTTTTAAATTTTTGCAAAAAATTTAAAATATCAAATATTGATTTTTAAAACCTTGTAAAAAATTCAAAAAATAAATTTTTTTTAACTTCAAAAAATCAAATTTTCAAATTTTTTATTTTATTTTACTTTGTTTTTATTTTGTTTTTTATTTTGTTTTTATTTTGTTTTTATTTTGTTTTTATTTTGTTTTTATTTTGTTTTTACAAAAAAAACTTAACTAATCTACAATTTTTTGATTTTTTGTTTTGTTTTTTTCAAAAAGTAAACTAATTTACAAATTTTTCAATTTTTCAACCCATATTTAGCAACTTCTAATTTTTCATTAATATAATTTACAATTTTCTCTTCTTTCACTTATTTATTTTATAATACTAATTGGTAATTTACAATTTTATAGAAGTCTTAGGGAATGGAGGATTCTTTTTTTTGCTTTCTTTAATTTTTTTTTATTATTATTAATTTTGACTTATTTTTTTTGTTTTTTGTTTTGTTTTTTACAAAAATTAAACTAATTTACAAATTTTTCAATTTTTCAACCCATATTTAGCAATTCTTAATTTTACATTAATGTAGTTTACAATTTTCTCTCTTCTTTCACTTATTTTATTTATTTTATAACACAAATTGTAATTTACAAGGAGTTTTATGGGGGAAATGGGGGTTGGTTTACTTCTTTTAATTTTGTTTTATTTTTTTTTTTAATTTTGACTTATTTTTTTTAATTTTGACTTATTTTTTTTAATTTTGACTTATTTTTTGTTTTTTTTATTTTATTTTTTAATTTTTGTTTTATTTTTTAATTTTTGTTTTATTTTTTAATTTTT
>T_brucei_brucei_STIB920_#Tanzania_Hartebeest_Unkn
ATAAAAACAAAATAAAAACAAAATAAAAACAAAATAAAAACAAAATAAAAACAAAATAAAAACAAAGTAAAAACAAAGTAAAAACAAAGTAAAAACAAAGTAAAAACAAAGTAAAAAATTTGAAAATTTGATGTTTAAAAAAATTTATTTTTTTGAATTTTTTTTGAATTTTTTTGCAAGGTTTTAAAAATCGATATTTAATATCTTAAATTTTTTGCAAAAATTTAAAAATTAAAAAATTTGATGTTTTTGAGTTTTTTTACAAAATTTTAAAATTAAAAAATTTGATGTTTTTATTCAATTTTCAGAGTAAAAAAATAAAAAATTTGATGTTTTTGGAATTTTTTTGCAAAATTTAAAAATTAAAAAATTTGATGTTTTTGGTTTTTTTTTGGTGGGTTTTTAAATTAAAAATTTACTTTTTGAAATTTTTCAAATTTAAAAGTTGATTTATTTTTTTATTCATTTTATTATAAAGCCTAAAAGTATCCTGTTGTCACAAAATGCAAAAAATTTGACTTTTTTTTGAATTTTTTTGCAAAATTTAAAAATAAAAATTTGACTTTTTTTGAATTTTTTGCAAAATTTAAAAATAAAAAAATTTGATGTTTTTGAAATTTTTTTTTGTGAAACTTTAAAATTAAAAAATTTGATGTTTTTATCCAATTTTCAGAGTAAAAAATTAAAAAATTTGAATTTTTTTAAAATTTTTTGCAAAATTTAAAAATTAAAAAATTTGACGTTTTTTGGAATTTTTTGTGAAATTTAAAAATTAAAAAATTTGATGTTTTTTGGAATTTTTTGCAAAATTTAAAAAATTAAAAAATTTGATGTTTTTGAGGTTTTTTGTGAAATTTAAAAATTAAAAATTCGATTTTTATTTAATCTCAAAGAAAAAAAAAATAAGGAGTTTGACTTTTTTAAATTTTGTTTGTGAGGTTTTTAAAGATTGAAGTTCTTCCACTATAAATTTGATTTTTTCCGAATTTTTCATAGAGGAGAATGGTTCAAGAATGTAATTTTTTTTCGTTTCTCCATTATTACTAAGTTCAATTGAGAAGGACAAAAGCAAAAGATTGTGTAAGTGGAGGATGTAGTGGGAAGTAAGTAACTAGTTAGGCATAGTATAATAATAATATATATATATATATATAATAAGATATAAGTATGTAGAGTAAGTATATTATATGTAAGTGTATATGGATAGTTAAAAGTTATATAGTGTAAAGTATGGATAGTGTAATTTAAGATAGTATAATTTAGGAAATTAAACATGATAATAATGGAGATTTATAGTTTACACTATTATTGTGTTTTTAAAAAAATAAATTTACAAAGTAAATTTATTTTTGTAAAAACACTATTGCACGCGAAATTTTTTATGGGATGGGTGAGTCGGGTATGGGTTTAATGGGTAATTTTAAAGCAAGTAATTATGAATTAGGATAAGAACAGAATTCCTCAAGTCCCTAATTGCGATTATTTGTTAAGATCTTTTTGAGGATAGATCTAAAATTACCAAGTCCAATTTTTGTATATGGGCGGGCTATGAAAATATAAAATTATATATTTTCTAGTTTGATCGAAAATGTTTTCGATTTGAAAATTTAAATTAAATTTAAGTTTAATTTTCAATTTTCAAAATTTGAAACAATTTTGGAATTTTGGTAGGTATTTTATTGATAGGTTTAAATCACCGCTGTATAAATTTTGGTAGTAAAACTTTTTGTAATAATGCGTTTTTATTATCAGTTATTTATGGGTGTTTGTGATTTAAATGTAATCAGTTTAGTACAAATCATTTTTCTAAATTATTTTGAGTTTTGGGATTTGGAGGTTTGAACTTGAATTTAAATTTAGTTTCAAGTCAAGTCGTATAAAAAACATGGCATTTTTTGTTGCTATAAGTTTTTTATATAACTCTTTGATTCGAAATTAAATTTAAATTTAGGTTTTAGCTATTTTAAATTCCAACTTGAAATTTGTTTTGGGTTTTTATAATTGAGTTTTAAATTTTAAATCCAAATTTAAATAGGATCTCTTTACTAATGAAAATATTTTACAAATCTTTTGCAAAAATATTTTAATTTAGTAAGGATGGTTGGTATTTTAAATTTCGGTTTAATTTTTAAAATTTTTTTATTGGCCAAACATTTTCAAGGTTAGTGGGAATAGCTATGACTTTGGTTTAGATTTAGTTTTATCATTGAATTGTTATGTAAAGGCTTTGTGGTTATACAATATGTTTATGTATGTGTTTATTATATGTACTCGATTAGAGAAGCTAAACTTAAATTCAAACCTCCAATTTCCAAAACTTGAAACAATTTTTAGGTGATTTATTAAGAATTGATTTAAAATTATGAATGTATAAATTTTGGTAGTAGGTTTTTTTTGTAATAATGTGTTTATAAATTGTAACTAATCTGGTTTAAACTATTTTTCTAAATTATTTTAGGTTTTTTTTGGGACATGAGAGTTTAAATTTGAATTTACTTTTAAGTTATCAATAAAAAACATGTTTTTTGTGCTATTAAAATTTATATAATCTTTTTGACGTCAAATTTAAATTTAGGTTTATTCTAATTCGAAACTTTTTGGTTTTTTAATAAATAACTCCAATAAATCTAAATTTTTTTATAGATCAAACATTTTTAAGGTTGGTAGGCATAGTTATGACTTTCTAGTTTAATTTAGTTTTATTTATTGAATTGTTATGTAAAGGATTTGTGGTTGGGAATGTTTATGTTTATGTTTATTATGTGTATTTTATTTAATTAGAAAAGCTTTTAAAAATTTAAAATTTGTAATCTAAATTTTACCAATTAAGAAGAATATTATAATAATGGGTGTCTTATATTTTAAATAAATATTTAAATTCCGTGTAGTAAATTTATTATTTGTATTATTTATATAATAGGTGTATTATATTTAAATTTTAAATTTGTTGTTTTATATTTAGATACATATTTATAGATTAATATATTTAAATAATATTTTAAAATTTATTGAACTGTAATTATTAGTTTAATATTTTTAGTTTGATGTTGAAATATTTAATTAAAGATGTTACAGTTGTTCTATATGTACCAAATAAATATAGTAAGATTATTTTAGTTGAATTAATAAATAAATATTTATTTTTTCTTTGTAAATATTATGAACAATTTAAAAATTAATCTGTTTAACTAAAATGTTATATATAATAATCTAAGTTAATTTGAATATTAAAAGTACAAGTATAATTTGTAATTCTAAAGTATTTTAATGGTATATTTTTAGTAGGTAAATGAAAAGTATAAATGGATATAACTTAATATTTAATATTTGTTTAATGAAAAGTATTTTATTATTATATTGTATAGTATTATTATAGTGTATAGTTTTTTAAAAATATAAAAATATTGTTAATAAAATTATCGTATTTTAAGTGCGTTTATTAAATGCGTTTGTCTAAGATAATTATTTAAGATTATTCTTGTAAATATATTTAAATATTAATAATTCTTAAAATAAAAAAATATCCTCAATTGCAATATTATTGTAGCATAGTAATTTGTTAACTAAATATTAAAGTGTTCCATAGAAAATTTTTAAATTACAACAAATAAAATAAAGTATGAATTAATATCAAAATTTTAATAAAAATTAAAAAATTAAAATAGGGCAAGTCCTACTCTCCTTTACAAAGAGAACATTATGATATGTAATTGTATGTTTGATTGGGGCAATACTATATTTATTTATATAGCATAAGAACTATATTCTTTGAAATTATAAAAGGTTCGAGCAGGTTAACAAGCATTAAAAATAAATGTGTTTCATCGTCTACTTATTACCATGATTGATTGTTCATCAAAATAGTAATTCGTTAGTTGGGTTAAAATCGTTGTAAAGCAGATTTGTTTATATATTTAATTTTTATAATTAATAATAATTAATATAAGTACGCAAGGATTGATTATTGAAAAAAGAAAGAAGAATATAATTTATATAAATTATGGTCAATTGTTAGTATTCATATTAATTTTTTTAAATGTTTTATCATTTTATAAAGGTTTATTTTTGAAAGATTTTTTGTATAAAATTTTAGGAATAGTTAATAATAATTTATAATTTTGATTAGATTGTTTTGTTAATGCTATTAGATGGGTGTGGAAAAATAAAAAAAATAATTAATATATATCAATAATAAATTAAATTAATCTATTAGTCAGAAATGGATGCCAGCCGTTGCGGTAATTTCTATGCTTTTAAATATTATACAATTATCATATTAAATTGTTAAGTGCTGATTTAACCAATAAAAATATAAATAATTTTTATTTGTTTTTAAACACCATTAGGTATATGCAAATATAAAATTATAGTAATTATAAATTATATTATATTATATTTATTCATATAATTAATAGGATAATATTTGTAGTTTTTGATACCATGATAAGGATTATAAATTGAAAGTGTTAATATCATAATCAAAATTTATTATTTATATTAAATATGTATGTGTAGATAAAATAAGAAATTAAAAAGGTATTGTTGCCCACCAATTTTTATAATAAAAATAACGTGCAGTAATTAATATATTTATAAAAATATATTTTAGCTAAATTAGAATCAATTTAATAATTTTAAGTTTTGGTTGATTAAAAGAGGAGTTTTTGGAAGGTGGGGATTTTCATTTTGATTTCCCAGAGAACCAGAGAGGCGGGAACCAGCGTTTTATTTTTGGGGGAGAGCGGAGCGCGAGGAAAGCCCATTTTGAGCAGGAGTTTTTCGGGGGGGAGGGGGCATTTCTGGCGGAGAACAGAGATTCTTGTTTCGGAAGGGGAGCAGGCCCGACAGATTTTTGCCAACGCATTCAGGAGGGGAGCCTTATTTGAAGTGCGCTTTCTTTCAAGAGGGGGAGAGAAGGGGAGAAGGGGAAGTGAGAAATTTAGAATTACACGGTGAAATTAAATTTTGACTAAATTAAGGTTGCCCTCTTGTCGTCTCTATCTCCTCCCAACCCCTCTCCCCTTGGATCCTTCCCCCCAAAACTCCTCGATGTTTCTTCCCTACCCAAATCACTTCAGCGTTCCCCCGCTACCCAATCATCCTCCTACCAAACCCCCCGCCCCCTTTACCCTCGCCCCCTCTCTCAATCCAACTTCTCCTTTCTCAATCCTCCTCCTCTCCCCAACCCTCTCCCCAAAATTAATTCCTCGTCTAAAATTCCATTTTGTTAAAAAAAAAAAAAAAATTAAGTTGATATTAATATTATTAAATATTCAAAATTATTTATTAATATAAAGAAAGAATATTTTATTAGTATAATATTAATGTGTATAATGTTAAGTCAAATTAAAATGCCAGATATGTTAAAAAACAGGCTATTGTATTTATCAATAGACAAAAAAATATGTTTAAATTTAAATGTATATTTTTGTAATATGGTTTTGTAATGCACAAAATGAATAAGGAACATTTTTGTATATTAATTTATATGATACAAAAAAAACATGACTACATGATAAGTACAAGAGGAGACAGACGACAGTGTCCACAGCACCCGTTTCAGCACAGTTGGAGGAGAGGGGATAAGATTTATTGATGAAATTTGTGATTTGCATCGTGGTACAGAAAAGTTATGTGAATATAAAAGTGTAGAACAATGTCTTCCGATTTCGACAGGTTAGAAGATGGGGAAGAGCAGGCATTTTGGAGAAGGCGAGGGCGACGGGCAAGCGAAAGATTTTGAAACTTTCCGAGAAGGAGGAACAGAGGGGTAAGGGGCTCCGGTTTAGACAGAGGAATTTCGTTGACAAAGAGACAGAGGTTTTGGGGCGAGCAGGCTTTCAGGAATGGATTCTTGATGAGGGGGAGGGGATTTTAAACAGGGAGGAGAGAGAGGGGAATCGATAGCGGCTTTGGGGCAGAAAGAATTGATTATTTAGAAGGGGGCCGCGAGGAGGGGAGAGTCGAAGGATTTTTGATTTTTGTGAAGGAGAAGGAAGGGAGCAGATTCGAACGGGATAGCGAGAGGGAGAAGCAAGGGGGGTTTTTGGGGGTTAAAAGGAAACCAGTTTTAGACCAAAGAAAGGGGGGGGCCGGGAATTCAGCTTTGTGGAACACCCCAAAGGGATTTGAGGAATTTTTGGGGGAGCTCGACGGCGGGCGGAGCATTATTTGAGGAAGGCGGGAGCAGAAGGCTTTCTGAGGAAAGAGGGGACCGAGATCGATGAAGGTTATTTTTTGGTTATTGAGGATTGTTTAAAATTGAATAAAAAGGCTTTTTGGAAGGGGATTTTTGGGGGACACCGCCAGAGGAGGAGGGTTTTGGAAGAGTTTGTTTTGAGAGGAGGTTTTGAGGGGAGGGGAGAGAGGGAACGGGAGAGGAACGGACCAGAGAGGAGAGTTGAGGAAGGCGGTTTTGAAGGAGAGGGGAGGCTTTCGGACCAAGGGAAGGAAGGGAGGTTAAGAAAAGGAAAAACAATTTGTGAGGGAGAAGGGTTTTTGGAGGGGTTTTGGGAAGAGAGGGGTTTTGGGGAAACCAGATGAGATTGTTTGCAGAAACAAAGGGGTTTTTGGGCAAAGGAATACAATTTGCAGAGGGGGGAGAGCGGAAGGAGGAACACGGGAGGGAAGACAGGATTTAGGAAGCGAGAGAGAGGAGAGGGGAAAGGGTTTAGTTGGAATGAAGAGGTAGTTTGTAGGAAGTTAAGAATAATGGTTATAAATTTTATATAAAAGCGGAGAAAAAAGAAAGGGTCTTTTAATGTCAGGTTGTTTATATAGAATATATGGGGTAGGTTTTAGTTTAGGATTTTTTATAGCATTGCAAATAATTTGTGGAGTGTGTTTAGCTTGATTATTTTTTAGTTGTTTTATTTGTTCAAATTGATATTTTGTATTATTTTTATGAGATTTTGATTTGGGTTTTGTGATAAGAAGTGTACATATATGTTTTACATCTTTATTATATTTACTATTATATATCCATATATTTAAGTCAATAACGTTAATAATATTGTTTGACACACATATATTAGTATGATTTATAGGTTTTATATTGTTTGTATTTATAATAATAATAGCTTTTATAGGATATGTACTGCCTTGTACAATGATGTCATACTGAGGTTTAACGGTGTTTAGTAATATTATAGCAACAGTACCAATTTTAGGTATATGATTATGTTATTGAATTTGGGGAAGTGAATTTATAAACGATTTTACATTATTAAAGTTACATGTATTACATGTGTTATTACCATTTATATTACTAATAATATTAATTTTACATTTATTTTGTCTACATTATTTTATGAGTTCTGATGCATTTTGTGATAGGTTTGCATTTTATTGTGAAAGATTAAGTTTTTGTATGTGGTTTTATTTGAGAGATATGTTTTTAGCATTTTCAATATTATTATGTATGATGTATGTTATATTTATAAATTGGTATTTTGTATTTCATGAGGAATCTTGAGTTATAGTAGATACACTAAAAACATCAGATAAAATATTACCAGAATGATTTTTTTTGTATTTATTCGGTTTTTTAAAGGCAATCCCAGATAAGTTTATGGGTTTGTTTTTAATGGTTATTTTATTATTCTCATTATTTTTATTTATATTGAATTGTATATTATGATTTGTGTATTGTAGAAGTTCATTATTATGATTAACATATTCGTTAATATTATTTTATAGTATATGAATGAGTGGTTTTTTAGCATTATATGTAGTATTAGCATATCCAATATGAATGGAATTACAATACTGAGTATTATTATTATTTTTGTTGATAGTGTGTAGGTTAGATTAGTTTAGAATAAAAAAATAAGTATTTTGATATTATTAAAGTAAAAGAGGAATTTTGGGCGGAAGAGAAGGAGACAGGAGAGGAAATGAAGGAGAAAGGTTTTGAGAGGGGGGTTTTTTGAGGGGAGGAAAAAGAATTTTGAATTTGAACTATTTGTTTAAGTTATGGGAGAGAAGCAAGGAGGAGAAAAGTAGGGGAATTTTGAGGAGATTCTTGGGGAGAGGCGGGCGGGCGACGGCGGTTTTGAAAACACCCATTTTTAGGAGGATAAGAGGGGAGAAAAGGGGAAATGGAATTGGGAATTGCCTTTGCCAAACTTTTAGAAGAAAGAGCAGGAAAGGTTAGGGGGAGGAGAGAAGAAAGGGAAAGTTGTGATTTTGGAGTTATAGAATAAGATCAAATAAGTTAATAATATCAAAGAAAAGTATATATACGCTAGAACAAATGAAGAATAATAAATTTTTAATATTGATAAAAGATAATTTTACAACTCAAAAACCGAGAAATTGATAAGAAAAAATAAATATATTAACAATTAATCTAAAATAAAAAATATAAATGATAATAAGTCATATTATAAAGAAAAAGCCAATACAAATACAAAGGTAACTTAGTTGTAATAATAGACAGAAAACTTTGATAAAAAATCCAAATACAATTGGAATAGCTCCAATGCAAAGAAAGAGACATGCAAGTAGTAAACTTATTAAAAAGTTATTAAAAAAAGAAAAAAATATGAAGTTGATTAAAAAATAGTTTTCATTGTATTTAAAGTCAAAAATATTATATATAATAAAAAAATAGTATATAATAATAAGTAATACTAAACTTATACTATAAATTAAGTGAAAATTTAAATATAAATAAAAGATATAATTTTTTGTTGAAATAAATATTAGGAATAAAAAGCAAAAATTATTCACACTTAACACAAATAGTAAACTAACGATAGCAAAGCTGTTTAATCCAATTAAAACGCATGTACAAGATTGAAATAATAGAAGTTTGATGAATAAAATATAAAAATAAATGAAGCTAATTAGTAGAATTATTAATATAAAACAAAACAAAATATAAAAAGTTAACATATAAATAAAAATAAAGACACCAACAAGTCTAATATAAAGTTGCTCCATAAACAAAATTAAAAAGGCGATGTATAATTTGAATAAAATTAATAATGTGTAAAATAGGCATAAAATTCCAAGTCATTCTTCATCAAAAACTAAAAAACAAAAATCACATAGGAAAAAACAGTAGTTTAATATCATAAAATATAATAATATAAATAATAATATAAAATTTATTAAGTTTAACATGTAGTAATATCATAGAACTAAAATTTTATATCCAAATCTACTGGACATTAATAATAAAAAGAGCAATAAGCTAAATATTTCAAAGAGGATTGATATAATAATAATATGATTAATAAATATAAATAAGAATATAATAATGTATTGAATAATAATAATAATGAATAAAAATCTGGTATCGAATGATAGAAAGCAAAAAAATAATGTAAAGCAAAATAAGAATAAGAGTATAAAGATGAAACAAATATAAGAATCTAATAATGTTATTCAAAATAGGTTAATAATTAATAATCAGAGTAAATCAAAGCTTAGTAATGTTAGTGTAGTATAATCACATAAGATAATAAAGCTGTAGATAATAAGAAATATAAATATGTGTATGATATATAAAAACAAGGATTTTTTGGGGGTTTAGGGACAGAGGGTTTATTTTTGAGGATTTTAGGAGGAGAAAAGGGATGGGAAACAGAAGGACATAAGAAAAGTTTCGTTATTAGATTAAAAAAGTATGCAAATAATTTTTGTAATAGCAATAAATGAAAAATTAATGAATCCCATTGTAAATAAAAAAAGTAATATAAATGTTTGTGCAGTTGTAATTTTTAATCTACAGCATATAACACGTGGTATAAGAAAACCTAGAATTAGTATAAGAATAGATTTAAAGCATATAAAAAGGCCACCAAAACATAAGCAGCTAAATAATATAGTAGTTAGTAATAAATGATTAATTTCAAGGACGGAGTATATGACAAAAAAAATACCAGATAATTCAGTAACAAGGCCAGCAACAAGTTCACTTTCACACTCTAGATAATCAAAGGGTAAACGTAATCCATCAAGAAGCAGTCCAATTCAAAATAGACAAATGAATAAAAGACCAAGTATAAAGCAATTTTGTAAAGAAAGTTGACTTATACAAATATCTTTTATGCCAAAGAAACAAAAGTAGTCTAGTATGTATATACAATAAAGTAGAATTAAAATGGAACATTCAGATAGAATACTAAAAAATAAAGTTCTCATGGCAGCTAGGTAAATAAAGCAGCTTGAAAATAAAAAACAACCAACGAAAAAAATGCAAAATACATTAGAAAATAAATGAAATCCTAATAAAAAAAGAAGTGTAAAACCTTTGTCAAATATTATTATGAATCCAAGTGGGAAAAAGAACCAAGGAAAAAAAATACAAAAAGCTGTAATGAATAAACTAGATATAAATAATATAGAGTCAACACCAATCACAAATAATGTAAATTTAACAAATAATTTAACTCCATCAGTAATAGGAGTAAGAAGACCAAATAAAAAAAGTGCAGGTCCTATTCTGAATTGCACAATAGCTAAAATTTTACGTTCACATAAACTAACATACCCACATAAGACAGATAAAACGAGTATAAATATAACAATAAGTATGCATATATCTAAATGTAATAATAACAAATGAGTTTTATATTAACTTTTTGAATGATATTTTTAATGGATTCAATAATTGTATTAATATCTTTTTCAATATTTCTATCTGTATGAATATGTACATTGATTATAGCAACAGTATTAACTGTAACAAAAATAAATAATATATATTGTACATGAGATTTTATATCATCAAAATTTATAGATACATATTGGTTTGTACTTGGAATGATGTTTATATTGTGTTTATTGTTAAGGTTGTGTTTGTTGTTGTATTTTAGTTGTATAAATTTTGTGAGTTTTGATTTGTGTAAAGTAATAGGTTTTCAGTGATATTGGGTATATTTTTTATTTGGAGAAACCACGATATTTAGTAATTTAATATTAGAAAGTGATTATTTAATAGGAGATTTAAGAATATTACAGTGTAACCATGTATTGACATTGTTAAGTTTGGTTATTTATAAATTATGAGTATCTGCAGTAGATGTAATACACTCATTTACAATATCAAGTTTAGGTATAAAAGTAGAGAACCTGGTAGGTGTAATGAAATAATTTTGTTTGCTACAAATAACGCAACTCTTTACGGACAATGTAGTGAATTGTGTGGTGTATTACATGGTTTTATGCCTATTGTAATAAATTTTATATAGAAAGGTATATAATCTATAATGAAAGGGGATTTTAAGATTGGCTTTGATTGAGTCGTGTTTTTGATTTGTTATGTATTAGAACATATGATTTTATATTGTGATGATTTGATCTAGATTTTATATTATATGATTTTGTATTCGATTTTGTTGTATGTATTACATTTATATTTATATTTGTTTTAGGTTTTTTTATTAGAATTTTTTTTAGTTTTGTGTTTGTATTGTTATTTATAACATTTTTTGGAATTTGTTCATTAACAATGTTATTTACAGGGTATTATATATATTATATATATATATTATATAATTTTATATGTTTTTTTTTTGCATTTGGTATAAATTTTTTGATATATTATATCGAGTTTTTCATATTTATAACATTCCATATATTTTTCGATTTTATAAGTTTTTCTAATTATATATATAATTATTTTGGAATATTGTATATGTTTAATGTAATGTTTTGTGCATATTTATTTTGTTTATTTTATTTTGTGATATATTTTTTATTTTGTTTTATATTTTTTGTAATACGATGTTTATTTATAGTAATAATGGATTTTTTATTTTTTAATTTTGATATATTTGTATCTATATTATTATGTGATATAGTATATTTAGATTTTATAAGTTTATTATTATTATATTTTAATTTTATATTTAATTTTATTTATGGATTTTTTAGTTTTGTGATAATTTTAGGTTTATTATTTTTATTGTTATTTTTAGTAATAAATTTATTTTTTGGATTTACATTTTTAGTATATGGTATACAAATCATATTATTATATTATGTATATTGATTATATATGATATATAGTAGAAGTTGTTATATATTGATGCCAGCAATATTAATATTTTTTAAGTTTATATATTTTGATGTATTCTTTGTGTTTGTATTTATTTTAATTTTATTTATTATATCATTTTTTAGTTTTTTTTTAAAAGATTTTTTATTTTTATCATTATATTTTGATATATTCGGATCATTATATAATTACGATATATTATCATATAGTATATTTTATTATCAAAATAATCAGTTTTGTTTAACACAGTTATTATCAATTTATATATAAAAGAATAATAGGAAGGCTTGTCAAAAAAAAATATAAAATACGAAGCAAAAGCAAAGTATTATTAATAAATAGTCAAGTATTATATGCGCAAAATCAATGACAAGTAAATAAATAGCCATACAAACTGGTACTCATGTATAAAAATAGAAGAATATAGATAAGCTATATGTAAACAAATTAATAAAAAATAAACAGTAATCTCAGAATAATATAACATTAAACAAACAACAGCAAAATATAACTAAAAAAGTCAACAAAAGCATACCATACAATGTAAACGCACTTCAAAATAAAAAGCTGATAGGATAATCAGAAATTCTTCTTGGAAAAGCAAACATTCCTAAGCTATGTAAAGGAAAAAAAACCATATTAGAACCAAATCATAATGTGGAAATGAAGAAAAATAATCAAAATGTGTGAAGTTCAATAGGAATTCATTTCATGAGAAAATGAAAAAACCCACCAAAAACCCCTACAACAGCACCAAGTGATAAAACATAGTGGAAATGCGCAACAACAAAATAAGTATCATGCATCAAAATATCAATACCAACATTTGATAGAAATAAGCCAGTTAATCCACCAGCAAGAAACATAAGTATAAACATATATATAAAATAAATTTCAAAACAAATACACATATCTGTGAATAAGAAGCTATAGATTCAATTAAATAATTTAATGCATGTAGGTAAGCCTATTAGTACAGTAATACTTCCAAAATAAGCTCTAGAATCAACATCCATACCAACAACAAACATGTGATGCGCTCAAACAAACATACCTAATACAGATATCAGTAGCATAGAATAAATCATAGCGACGGAACTAAAAACGCATCTAAAACTTGTAACTTCAATAATAGTGGAAACTAATCCAAATACAGGTAGAATTATGATATAAACCTCTGGATGTCCAAAGAACCAAAATAAGTGTTGAAATAAAACTAGATCTCCACCCCCAACAACATCATAAAATGATGTGTTAAAATTTCTATCGCATAATAATAATGTAACTCCACCAGCCAAAACGGGAAGTGTAATAATCAAAAGTATGGATGTCAACAAGGCACCTCAAATAAAAAGTGTTCAAATAAGAAAGCTAAAATATTTTCGTCTACAGCAAAAAATTGTACCTACAACATTAATGGAATTTAATATACTAGATATACCAAGAAAATGCACAGAGAAAATGATAAAGTCACATGCTAAGCTAGAATGAAAATCAATACAAATCAACGTAGGATACAAGGTCCAACCAACCCCCATACCCTCTTCAGTCAAAAACCCACTTACTAAGCAACCAAATCCTCCAATAAACATTCAAAAGCTCATATTATTTATACGAGGAAATACCATATCGGGAAACCCAACCATGACGGGCGCAAAATAGTTTGTAAACCCACCCATAGTTATAGGCATAATAAAAGCAAAAACCATAATCAACCCATGTGAAGTAATGAGTACGTTGTAAAACTGATAATCACCAAATAAAACTCCACAACCAATTAGAGAAAGTTCTAATCTAATAAATAAGGAGTAAATATAACCGATAAATCCACATAAAATAGCAACTAAAAGATAACAAATTCCAATCATTTTATGAGAAACACTTAAGCACACAAGACATAGAAAAAACATTTTATAAAACCAAAATAAAAACAAAACTATTTCTTCGCAATTATAAACCAAAATTCCATCAACCCCCTCTCCCCCTCCTCCCCACAAAACCCCACACTTTCTCCCCAACTAAAACCCCCCAATCAAACTCCCCTTCAATTTCGTCCTCTTCTAAACCCAACTTCCCCAAATCCCCCTTCCTCTCCCCCACAAACCCCCCTTTCCTCATAGATCAATCCCAACCAAACTTAAAGCCCCTTTTTAATAAATACACAAAGATAACAATAAATTATAAGAAGGAAATTTATAGAAAGCACAAAAATAAAATTAAATTAGAGTAATTGAATGTTAAAATTAAATTTAATATGTATAAATTTTATATTGTTAATTATTACAATAATATATATATATATAAACTATAGTTTTTGTATTGGAATAGAAATCAATTATGTATATGTAAATATATATTTAAATTACATCAGTCTATGATTTGTATTTTTTATGGGAATTATTATGTACATATTAATATTTTTATTATCAAAGAAATGTGTATCATATAATAAATATTTTTACATAGTAATGATATATATGTATATATATATTAATGTAGTGTTAATAATAATATTAGATGATTTTATGTGTTTTATGATAGCCTTCGAAAGTCTATTTTTCCCTATATGTCTAGTAAGTTTATTTTTTAATTTTAATAATAGATTTATTTTTGCTATATTCTATCTTATAATATTTAGTTCAGTTAGTTCAGTGGTATGTATAATTATATGTATAATAGTAATATCTCATTTCAACATTATAAATTTACAGGCTTTTATTGATGTATGTTATTTTGATAGTTTGTATTCGGCAATTTTTATATGAATATTATTATTTATAATGTTCGCTATAAAATACCCAATCTGACCATTCCATGTGTGACTACCAGAGATGCATGTAGAGGTAAATACAGAAATGAGTGTTTTATTAGCAAGTATTGTGCTGAAAATAGGTTTTTTTGGTGTATACAAATTTTTATTTATCGCATTTAATACGATATCAATATGATTTTTAGGTTTTATAGATAGTGTAATTGTGTTGGGTTTAGTATTTATAGCAATGTCACTAATATTTTTATCAGACTACAAGAAAATAATAGCGAATTGATCAATAATACACACGGGTATAGGATTAATATTATTATGACATAATGACATTTTGTTTGTAGGTTTACTAATATTATGTAATCTAGCACATATACTAAGTTCATCCTTTATGTTTATTGTAATAGGATATATGTACGACAATTATGGTGTAAGAATTTTTTTATTGTTAATTTCATTTTTTGGTATTAGTATATGAAGTTCATTGTTTTTATGTTTATTTTTATTTAATATAGATTTCCCGTTTATGTTATTATTTTATGTAGATATATTTATTTTGTATGGTTTGATATCTATATCATTTATATATATAATAAGTTTTTATATAATAACTTTAACGATATTTTTATCATCAATATACATCTATATGTGTTTAAGTTTTTATTCATTTGTATGGTTGGATAAATATCTTAGACTTGATGTTAGTATAAATGATATATATGTATTTATGTCAATATCAATATCAACTATAGTATTTTATTATTTTATATATTTATTAATATAATATGTATAATACAACAAACAAATCTCTTTACCTCCTTCAGTGATCCCTCCCCATCAAAACTTCTCCCCCCAAAACCCATCTCCCATTCACCCCAAACCTATGGTTTCTCCAACACTCCATTCCTGTTCACACCGTGATTCTTCTCAACCCCGCCCCCCGCTCTGCTCTCTCCTTTTAAAATCCCTAATACACTTTTGATAACAAACTAAAGTAAAAAGGCGAGGATTTTTTGAGTGGGACTGGAGAGAAAGAGCCGTTCGAGCCCAGCCGGAACCGACGGAGAGCTTCTTTTGAATAAAAGGGAGGCGGGGAGGAGAGTTTCAAAAAGATTTGGGTGGGGGGAACCCTTTGTTTTGGTTAAAGAAACATCGTTTAGAAGAGATTTTAGAATAAGATATGTTTTTAATATTTTTTTTATTTTTTATAATGTTTGGGTTTATATCAGGTTCATTTATGTTTGGTAGGAATTTTCTAAGTTTTTGATTATCTTTAGTAATGATAATATTTATTGTATTGTGTATGATATTTAGTTTTTTAATGGTATCAGTATGTTTATACGGTTATTATTATTACGATTTTTGTTTAATACTAATGTTAGATTTTTGTTTTATATGATTAACATACGTATGTTCAGGTTTTTATATGTTTATAATGTTATTGATAAATATGGTATTTTGTTTTATAGTATTTTACGCATTTTATTATATGTATTTTGATATGTTGTTAGGGCGTTTTTTGATTATATTTTGAATATTTGTTGTGTGCATGAATTTATTCATCCTATCATATGATTTTTTAACAGCTTACTGCGGATGAGAATTATTAGGGTTATTCTCATTTTTTTTAATTTCATATTTCTGATACCGTTTTTTTGCATTAAAATTTGGTTTTAAAGCTTTTTTTATAGGTAAAATAGGAGATGTGTTATTAATATTCGCTTTTTCTATAATATTTTTATCAAATGGTTTTTGTATGACAACTTTTTATTTTTTAAATTTTTTTTGTATGGATTATTATTATATAGAATTTTCTATATGTTTGTTAGTAGGATGTGCGTTCACAAAAAGTACACAATTCGGCTTACATATATGATTACCAGATGCTATGGAAGGACCTATCCCAGTATCAGCATTAATACACGCAGCTACATTAGTTGTTTGTGGAATAATATTATTAAGTTTTGTTTATTGATGTTTTGATTTTTGATTTAGTTATTTTTATAATTTGATAGGATGATCTACATTAATTTTAATATTAATGACATTGTGTGTGTTTTATAATTTTGACGTAAAACGATACGTAGCGTTCAGTACAATATGCCAAATTAGTTTTTCTATGTTTTGTTGTCTGTGTATAGATATATATATAGGTAGTTTATTTTTTTGTTACCATATGTTCTACAAAGCAACATTATTTATAGTATTAGGTATATGAATACATATATTTTTTGGGTTACAGGATTTAAGATGTTATTTTTTTATGTATTTTTGTGGTTGTGTGTTAGCGCGTTTGTTATTAATATTCGCAATATTAAACTCATGTTCAATTTGATTTTTATGTGGTTTTTATTGTAAGGATATGTTATTAGCTTTATTGATGTTATTATCATTTTATAATATAATAGAATTTTTGTTTATAAGTATAATTTTTATATTTTTTACAATGATTTATAATTATTTTTTGTTATTTTTTTTGATGTTTGTGTTCAAATGTTTTTGTTTGGTTGATTGTTTATTTTTGTTATTTGATTATGAATGTTGTTTAGTATATTGTTTGATAAGTTTGTATATGTGTATTTTAAGTATATTTTTTATAATAGATTTTGTATGTATATTTGTATTTTCAAGTTATTGTGTATTTTGATCATTTTTTTTAAATTTTTATAATTTTTTTGATATAGCAATTTTTGTGGTTTTTTTAATATTATCAGTAGGATTTTTATATTATGGTTGTTTATTTTTTTATTTTTTCAATATAGATTGCATAATGTTGTTTTGGAGAATTTTTTTTGTAATAATAATTTTAGTAGTATTTATGATATTTTGTTGTTGATATTTTGTTTGTATGATCATATTTATGTTATTATTTGTATGAAATTTTGTTATATATTTTAGATATAATTTGAAATATTGTTTATTTTTTTGTATTTTGTGGATATTGTATGTATAAATAGTATAATCAAAAGTAAAAAAGTAAAGAAACCAGATTAGATTTGTAAAAAAGTCAAAATATTTTATAATATTACAACTATTATATACATATTTCAAAGAAAAATATAAGTTGCATTTAGAAATAAAAAAGTAGTAGTTAAAATTTTTGTAAAATAAAAACAAAACAAAATAAAACAAAACAAAACAAAACATTCATAGAAAATCAAAGTTCCTAGAAAATTAAAAAGTGTTTAATAATAAAAATTAATTTTAAATAAGTTAAAGAAGAAAATAAATATTAATATATAAAACCACAAATATATATGGGTTGAAATTTAGAAAAAATTGTAAATTATTTTAGTTTTTTGTAAAAATAAAACAAAAATTAAAAAATAAAACAAAAATTAAAAAATAAAACAAAAATTAAAAAATAAAACAAAAATTAAAAAATAAAACAAAAAATTAAAAAATAAAACAAAAATTAAAAAATAAAACAAAAAATCAAAAAATAAGCCAAAAAATCAAAAAATAAGCCAAAAAATCAAAAAATAAGCCCAAAAATCAAAAAATAAGCCAAAAAATCAAAAAATAAGCCCAAAAATTCAAAAAATAAGCCCAGAAATTCAAAAAATAAGCCAAAAAATCAAAAAATAAGCCCAAATTAAAAAAAAATAAAACAAAATTAAAAGAAACCCCCATATTTTTCATAAAACTCCTTGTAAATTACAATTGGCATTATAAAATAAATAAAATAAGTGAAAGAAGAGAGAAAATTGTAAATTACATTAATGTAAAATTAAGAATTGCTAAATATGGGTTGAAAAATTGAAAAATTTGTAAATTAGTTTAATTTTTGTAAAAAACAAAACAAAAAATCAAAAAATAAGCCAAAAATTAAAAAAAAGCCAAAAATTAAAAAAAAAGCCAAAAATAAAAAAAAAGCCAAAAATAAAAAAAAGCCAAAAAATCAAAAAATAAGCCAAAAGTTCAAAAAATAAGCCTAAAAATTCAAAAAATAAGCCAAAAATTAAAAAAATAAGTCAAAAGTTCAAAAAATAAGCCAAAAATTAAAAAAATAAGCTCACATTAAAAAAAAATAAAACAAAATTAAAAGAAGCAACCCTCTCATATTTCCATAAAACTCCTTGTAAATTACAATTGGTATTATAAAATAAATAAAATAAGTGAAAGAAGAGAGAAAATTGTAAATTGCATTAATGTAAAATTAAGAATTGCTAAATATGGGTTGAAAAATTGAAAAATTTGTAAATTAGTGTTTAATTTTTGTAAAAAACAAAACAAAAAAACAAAAAATAAGTCAAAATTAAAAAAAAAAATAAAACAAAATTAAAGAAAAAAACCCTCCATTTCCTAAGACTTCTATAAAATTGAAAATTACCAATTAAATTAGTATTATAAAAAAATAAATAAGTGAAAGAAGAGGAAAATTGAAAATTACATTAATAAAAAATTAGAAATGGCTAAATATGGGTTGAAAAATTGAAAAATTTTGTAAATTAGTTTAATTTTTGTAAAAAACAAAACAAAAAAACAAAAAAACAAAAAAACAAAAAAACAAGAAAACAAAAAATAAGCCAAGAATTCAAAAAAATAAGCTAAAAATTCAAAAAATAAGCCAAAAAATCAAAAAATAAGCCAAAAAATCAAAAAATAAGCCAAAAATTCAAAAAATAAGCCAAAAATTCAAAAAATAAGCCCAAACTAAAAAAAAAAATAAAACAAAATTAAAAGAAGCAGCCCCCTTTCTCATATTCCCATAAAACTTCTTGTAAATTACAATTGGTATTATAAAATAAATAAAATAAGTGAAAGAGAGAGAGAAAATTGTAAATTATATTAATGTAAAATTAAGAATTGTTAAATATGGGTTGAAAAATTGAAAAATTTGTAAATTAGTTTAATTTTTGTAAAAAATAAAACAAAAAAGCAAAAAAACAAAAAAAAATAAGCCCAAATTAAAAAAAATAAAACAAAATTAAAGAAAGCAAAAAAACCTCCCATTCCCTAACACTTTTATAAAATTGTAAATTACCAATTAAATTAGTATTATAAAAAAATAAATAAGTGAAAGAAGAGAAAATTGTAAATTACATTAATGAAAAATTAGAAATTGCTAAATATGGGTTGAAAAATTAAAAAATTTGTAAATTAGTCTAATTTTTGTAAAAAACAAAAACAAAAAAATCAAAAAAAATAAGTCAAAAATTAAAAAATAAGTCAAAAAAATTAAAAAAATAAGTCAAAAAAATTAAAAAAATAAGTCAAAATTAAAAAAATAAAACAAAATTAAAAGAAGCAAAACCCTCCAATTTTCCACAAACCCTCCTTACAATTGGTATTATAATAAGTGAAAGAAAAAGAAAATTGTAAATTACATTAATGCAAATTAGAAATTGCTAAATATGGGTTGAAAAATTAAAAAATTTGTAAATTAGTTTAATTTTTGTAAAAAACAAAACAAAAAAATCAAAAAATAAGC
>T_brucei_brucei_TSW_187_78E_#Ivory-Coast_Pig_1978
TTTATTTTTTAATTTTTGTTTTATTTTTTAATTTTTGTTTTATTTTTTAATTTTTTGTTTTATTTTTACAAAAAACTAAAATAATTTACAATTTTTTCTAAATTTCAACCCATATATTTTTGGTGATTTTATATATTAATATTTATTTTCTTCTTTAACTTATTTAAAATTAATTTTTATTATTAAACACTTTTTAATTAGGAACTTTACTTTTCTATGAATATTTTGTTTTTTTTGTTTTTATTTTACAAAAATTTTAACTACTACTTTTTTATTTCTAAACCAACTTATATTTTTCTTTGGAATATGTATATAATAGTTGTGATATTATAAAATTTTTGACTTTTTTACAAATCTAATTTGGTTTCTTTACTTTTTTACTTTTGATTATACTATTATACATACAATATCCACAAAATACAAAAAAATAAACAATATTTCAAATTATATCTAAAGTATATAACAAAATTTCATACAAATAATAACATAAATATGATCATACAAACAAAATATCAACAACAAAATATCATAAATACTACTAAAATTATTATTACAAAAAAAATTCTCCAAAACAACATTATACAATCTATATTGAAAAAATAAAAAAATAAACAACCATAATATAAAAATCCTACTGATAATATTAAAAAAACCACAAAAATTGCTATATCAAAAAAATTATAAAAATTTAAAAAAAATGATCAAAATACACAATAACTTGAAAATACAAATATACATACAAAATCTATTATAAAAAATATACTTAAAATACACATATACAAACTTATCAAACAATACACTAAACAACATTCATAATCAAATAATAAAAATAAACAATCAACCAAACAAAAACATTTGAACACAAACATCAAAAAAAATAACAAAAAATAATTATAAATCATTGTAAAAAATATAAAAATTATACTTATAAACAAAAATTCTATTATATTATAAAATGATAATAACATCAATAAAGCTAATAACATATCCTTACAATAAAAACCACATAAAAATCAAATTGAACATGAGTTTAGTATTGCGAATATTAATAACAAACGCGCTAACACACAACCACAAAAATACATAAAAAAATAACATCTTAAATCCTGTAACCCAAAAAATATATGTATTCATATACCTAATACTATAAATAATGTTGCTTTGTAGAACATATGGTAACAAAAAAATAAACTACCTATATATATATCTATACACAGACAACAAAACATAGAAAAACTAATTTGACATATTGTACTGAACGCTACGTATCGTTTTACGTCAAAATTATAAAACACACACAATGTCATTAATATTAAAATTAATGTAGACCATCCTATCAAATTATAAAAATAACTAAATCAAAAATCAAAACATCAATAAACAAAACTTAATAATATTATTCCACAAACAACTAATGTAGCTGCATGTATTAGTGCTGATACTGGGATAGGTCCTTCCATAGCATCTGGTAATCATATATGTAAGCCAAATTGTGTACTTTTTGTGAATGCACATCCTACTAACAAACATATAGAAAATTCTATATAATAATAATCCATACAAAAAAAATTTAAAAAATAAAAAGTTGTCATACAAAAACCATTTGATAAAAATATTATAGAAAAAGCGAATATTAATAACACATCTCCTATTTTACCTATAAAAAAAGCTTTAAAACCAAATTTTAATGCAAAAAAACGGTATCAGAAATATGAAATTAAAAAAAATGAGAATAGCCCTAATAATTCTCATCCGCAATAAGCTGTTAAAAAATCGTATGATAGGATGAATAAATTCATGCACACAACAAATATTCAAAATATAATCAAAAAACGCCCTAACAACATATCAAAATACATATAATAAAATGCATAAAATACTATAAAACAAAATACCATATTTATCAATAACATTATAAACATATAAAAACCTGAACATACGTATGTTAATCATATAAAACAAAAATCTAACATTAGTATTAAACAAAAATCGTAATAATAATAACCGTATAAACATACTGATACCATTAAAAAACTAAATATCATACACAATACAATAAATATTATCATTACTAAAGATAATCAAAAACTTAGAAAATTCCTACCAAACATAAATGAACCTGATATAAACCCAAACATTATAAAAAATAAAAAAAATATTAAAAACATATCTTATTCTAAAATCTCTTCTAAACGATGTTTCTTTAACCAAAACAAAGGGTTCCCCCCACCCAAATCTTTTTGAAACTCTCCTCCCCGCCTCCCTTTTATTCAAAAGAAGCTCTCCGTCGGTTCCGGCTGGGCTCGAACGGCTCTTTCTCTCCAGTCCCACTCAAAAAATCCTCGCCTTTTTACTTTAGTTTGTTATCAAAAGTGTATTAGGGATTTTAAAAGGAGAGGGCAGAGCGGGGGACGGGGTTGAGAAGAATCACGGTGTGAACAGGAATGGAGTGTTGGAGAAACCATAGGTTTGGGGTGGATGGGAGATGGGTTTTGGGGGGAGAAGTTTTGATGGGGAGGGATCACTGAAGGGGGTAAAGAGATTTGTTTGTTGTATTATACATATTTATATTAATAAATATATAAAATAATAAAATACTATAGTTGATATTGATATTGACATAAATACATATATATCATTTATACTAACATCAAGTCTAAGATATTTATCCAACCATACAAATGAATAAAAACTTAAACACATATAGATGTATATTGATGATAAAAATATCGTTAAAGTTATTATATAAAAACTTATTATATATATAAATGATATAGATATCAAACCATACAAAATAAATATATCTACATAAAATAATAACATAAACGGGAAATCTATATTAAATAAAAATAAACATAAAAATAATGAACTTCATATACTAATACCAAAAAATGAAATTAACAATAAAAAAATTCTTACACCATAATTGTCGTACATATATCCTATTACAATAAACATAAAGGATGAACTTAGTATATGTGCTAGATTACATAATATTAGTAAACCTACAAACAAAATGTCGTTATGTCATAATAATATTAATCCTATACCCGTGTGTATTATTGATCAATTCGCTATTATTTTCTTGTAGTCTGATAAAAATATTAGTGACATTGCTATAAATACTAAACCCAACACAATTACACTATCTATAAAACCTAAAAATCATATTGATATCGTATTAAATGCGATAAATAAAAATTTGTATACACCAAAAAAACCTATTTTCAGCACAATACTTGCTAATAAAACACTCATTTCTGTATTTACCTCTACATGCATCTCTGGTAGTCACACATGGAATGGTCAGATTGGGTATTTTATAGCGAACATTATAAATAATAATATTCATATAAAAATTGCCGAATACAAACTATCAAAATAACATACATCAATAAAAGCCTGTAAATTTATAATGTTGAAATGAGATATTACTATTATACATATAATTATACATACCACTGAACTAACTGAACTAAATATTATAAGATAGAATATAGCAAAAATAAATCTATTATTAAAATTAAAAAATAAACTTACTAGACATATAGGGAAAAATAGACTTTCGAAGGCTATCATAAAACACATAAAATCATCTAATATTATTATTAACACTACATTAATATATATATACATATATATCATTACTATGTAAAAATATTTATTATATGATACACATTTCTTTGATAATAAAAATATTAATATGTACATAATAATTCCCATAAAAAATACAAATCATAAACTGATGTAATTTAAATATATATTTACATATACATAATTGATTTCTATTCCAATACAAAAACTATAGTTTATATATATATATATTATTGTAACAATTAACAATATAAAATTTATACATATTAAATTTAATTTTAACATCCAATTACTCTAATTTAATTTTATTTTTGTGCTTTCTATAAATTACCTTCTTATAATTTATTGTTATCTTTGTGTATTTATTAAAAAGGGGCTTTTAAGTTTGGTTGGGATTGATCTATGAGGAAAGGGGGGTTTGTGGGGGAGAGGAAGGGGGGTTTGGGGAAGTTGGGTTTAGAAGAGGACGAAATTGAAGGGGGGTTTGATTGGGGGGTTTTAGTTGGGGAGAAAGTGTGGGGTTTTGTGGGGAGGAGGGGGAGAGGGGGTTGATGGAATTTTTGGTTTATAATTGCGAAGAAATAGTTTTGTTTTTATTTTGGTTTTATAAAATGTTTTTTCTATGTCTTGTGTGCTTAAGTGTTTCTCATAAAATGATTGGAATTTGTTATCTTTTAGTTGCTATTTTATGTGGATTTATCGGTTATATGTACTCCTTATTTATTAGATTAGAACTTTCTCTAATTGGTTGTGGAGTTTTATTTGGTGATTATCAGTTTTACAACGTACTCATTACTTCACATGGGTTGATTATGGTTTTTGCTTTTATTATGCCTATAACTATGGGTGGGTTTACAAACTATTTTGCGCCCGTCATGGTTGGGTTTCCCGATATGGTATTTCCTCGTATAAATAACATGAGCTTTTGAATGTTTATTGGAGGATTTGGTTGCTTAGTAAGTGGGTTTTTGACTGAAGAGGGTATGGGAGTTGGTTGGACCTTGTATCCTACGTTGATTTGTATTGATTTTCATTCTAGCTTAGCATGTGACTTTATCATTTTCTCTGTGCATTTTCTCGGTATATCTAGTATATTAAATTCCATTAATGTTGTAGGTACAATTTTTTGCTGTAGACGAAAATATTTTAGCTTTCTTATTTGAACACTTTTTATTTGAGGTGCCTTGTTGACATCCATACTTTTGATTATTACACTTCCCGTTTTGGCTGGTGGAGTTACATTATTGTTATGCGATAGAAATTTTAACACATCATTTTATGATGTTGTTGGGGGTGGTGATCTAGTTTTATTTCAACACTTATTTTGGTTCTTTGGACATCCAGAGGTTTATATCATAATTCTACCTGTATTTGGATTAGTTTCCACTATTATTGAAGTTACAAGTTTTAGATGCGTTTTTAGTTCCGTCGCTATGATTTATTCTATGCTACTGATATCTGTATTAGGTATGTTTGTTTGGGCGCATCACATGTTTGTTGTTGGTATGGATGTTGATTCTAGAGCTTATTTTGGAAGTATTACTGTACTAATAGGCTTACCTACATGCATTAAATTATTTAATTGAATCTATAGCTTCTTATTCACAGATATGTGTATTTGTTTTGAAATTTATTTTATATATATGTTTATACTTATGTTTCTTGCTGGTGGATTAACTGGCTTATTTCTATCAAATGTTGGTATTGATATTTTGATGCATGATACTTATTTTGTTGTTGCGCATTTCCACTATGTTTTATCACTTGGTGCTGTTGTAGGGGTTTTTGGTGGGTTTTTTCATTTTCTCATGAAATGAATTCCTATTGAACTTCACACATTTTGATTATTTTTCTTCATTTCCACATTATGATTTGGTTCTAATATGGTTTTTTTTCCTTTACATAGCTTAGGAATGTTTGCTTTTCCGAGAAGAATTTCTGATTATCCTATCAGCTTTTTATTTTGAAGTGCGTTTACATTGTATGGTATGCTTTTGTTGACTTTTTTAGTTATATTTTGCTGTTGTTTGTTTAATGTTATATTATTCTGAGATTACTGTTTATTTTTTATTAATTTGTTTACATATAGCTTATCTATATTCTTCTATTTTTATACATGAGTACCAGTTTGTATGGCTATTTATTTACTTGTTATTGATTTTGCACATATAATACTTGACTATTTATTAATAATACTTTGCTTTTGCTTCGTATTTTATATTTTTTTTTGACAAGCCTTCCTATTATTCTTTTATATATAAATTGATAATAACTGTGTTAAACAAAACTGATTATTTTGATAATAAAATATACTATATGATAATATATCGTAATTATATAGTGATCCGAATATATCAAAATATAATGATAAAAATAAAAAATCTTTTAAAAAAAAACTAAAAAATGATATAATAAATAAAATTAAAATAAATACAAACACAAAGAATACATCAAAATATATAAACTTAAAAAATATTAATATTGCTGGCATCAATATATAACAACTTCTACTATATATCATATATAATCAATATACATAATATAATAATATGATTTGTATACCATATACTAAAAATGTAAATCCAAAAAATAAATTTATTACTAAAAATAACAATAAAAATAATAAACCTAAAATTATCACAAAACTAAAAAATCCATAAATAAAATTAAATATAAAATTAAAATATAATAATAATAAACTTATAAAATCTAAATATACTATATCACATAATAATATAGATACAAATATATCAAAATTAAAAAATAAAAAATCCATTATTACTATAAATAAACATCGTATTACAAAAAATATAAAACAAAATAAAAAATATATCACAAAATAAAATAAACAAAATAAATATGCACAAAACATTACATTAAACATATACAATATTCCAAAATAATTATATATATAATTAGAAAAACTTATAAAATCGAAAAATATGTGGAATGTTATAAATATGAAAAACTCGATATAATATATCAAAAAATTTATACCAAATGCAAAAAAAAAACATATAAAATTATATAATATATATATATAATATATATAATACCCTGTAAATAACATTGTTAATGAACAAATTCCAAAAAATGTTATAAATAACAATACAAACACAAAACTAAAAAAAATTCTAATAAAAAAACCTAAAACAAATATAAATATAAATGTAATACATACAACAAAATCGAATACAAAATCATATAATATAAAATCTAGATCAAACCATCACAATATAAAATCGTATGTTCTAATACATAACAAATCAAAAACACGACTCAATCAAAGCCAATCTTAAAATCCCCTTTCATTATAGATTATATACCTTTCTATATAAAATTTATTACAATAGGCATAAAACCGTGTAATACACCACACAATTCACTACATTGTCCGTAAAGAGTTGCGTTATTTGTAGCAAACAAAATTATTTCATTACACCTACCAGGTTCTCTACTTTTATACCTAAACTTGATATTGTAAATGAGTGTATTACATCTACTGCAGATACTCATAATTTATAAATAACCAAACTTAACAATGTCAATACATGGTTACACTGTAATATTCTTAAATCTCCTATTAAATAATCACTTTCTAATATTAAATTACTAAATATCGTGGTTTCTCCAAATAAAAAATATACCCAATATCACTGAAAACCTATTACTTTACACAAATCAAAACTCACAAAATTTATACAACTAAAATACAACAACAAACACAACCTTAACAATAAACACAATATAAACATCATTCCAAGTACAAACCAATATGTATCTATAAATTTTGATGATATAAAATCTCATGTACAATATATATTATTTATTTTTGTTACAGTTAATACTGTTGCTATAATCAATGCACATATTCATACAGATAGAAATATTGAAAAAGATATTAATACAATTATTGAATCCATTAAAAATATCATTCAAAAAGTTAATATAAAACTCATTTGTTATTATTACATTTAGATATATGCATACTTATTGTTATATTTATACTCGTTTTATCTGTCTTATGTGGGTATGTTAGTTTATGTGAACGTAAAATTTTAGCTATTGTGCAATTTAGAATAGGACCTGCACTTTTTTTATTCGGTCTTCTTACTCCTATTACTGATGGAGTTAAATTATTTGTTAAATTTACATTATTTGTGATTGGTGTTGACTCTATATTATTTATATCTAGTTTATTCATTACGGTTTTTTGTATTTTTTTTCCTTGGTTCTTTTTCCCACTTGGATTCATAATAATATTTGACAAAGGTTTTACACTTCTTTTTTTATTAGGATTTCATTTATTTTCTAATGTATTTTGCATTTTTTTCGTTGGTTGTTTTTTATTTTCAAGCTGCTTTATTTACCTAGCTGCCATGAGAACTTTATTTTTTAGTATTCTATCTGAATGTTCCATTTTAATTCTACTTTATTGTATATACATACTAGACTACTTTTGTTTCTTTGGCATAAAAGATATTTGTATAAGTCAACTTTCTTTACAAAATTGCTTTATACTTGGTCTTTTATTCATTTGTCTATTTTGAATTGGACTACTTCTTGATGGATTACGTTTACCCTTTGATTATCTAGAGTGTGAAAGTGAACTTGTTGCTGGTCTTGTTACTGAGTTATCTGGTGTTTTTTTTGTCATATACTCCATCCTTGAAATTAATCATTTATTATTAACTACTATATTATTTAGCTGCTTATGTTTTGGTGGCCTTTTTATATGCTTTAAATCTATTCTTATACTAATTCTAGGTTTTCTTATACCACGTGTTATATGCTGTAGATTAAAAATTACAACTGCACAAACATTTATATTACTTTTTTTATTTACAATGGGATTCATTAATTTTTCATTTATTGCTATTACAAAAATTATTTGCATACTTTTTTAATCTAATAACGAAACTTTTCTTATGTCCTTCTGTTTCCCATCCCTTTTCTCCTCCTAAAATCCTCAAAAATAAACCCTCTGTCCCTAAACCCCCAAAAAATCCTTGTTTTTATATATCATACACATATTCATATTTCTTATTATCTACAGCTTTATTATCTTATGTGATTATACTACACTAACATTACTAAGCTTTGATTTACTCTGATTATTAATTATTAACCTATTTTGAATAACATTATTAGATTCTTATATTTGCTTCATCTTTATACTCTTATTCTTATTTTGCTTTACATTATTTTTTTGCTTTCTATCATTCGATACCAGATTTTTATTCATTATTATTATTATTCAATACATTATTATATTCTTATTTATATTTATTAATCATATTATTATTATATCAATCCTCTTTGAAATATTTAGCTTATTGCTCTTTTTATTATTAATGTCCAGTAGATTTGGATATAAAATTTTAGTTCTATGATATTACTACATGTTAAACTTAATAAATTTTATATTATTATTTATATTATTATATTTTATGATATTAAACTACTGTTTTTTCCTATGTGATTTTTGTTTTTTAGTTTTTGATGAAGAATGACTTGGAATTTTATGCCTATTTTACACATTATTAATTTTATTCAAATTATACATCGCCTTTTTAATTTTGTTTATGGAGCAACTTTATATTAGACTTGGTGTCTTTATTTTTATTTATATGTTAACTTTCTATATTTTGTTTTGTTTTATATTAATAATTCTACTAATTAGCTTCATTTATTTTTATATTTTATTCATCAAACTTCTATTATTTCAATCTTGTACATGCGTTTTAATTGGATTAAACAGCTTTGCTATCGTTAGTTTACTATTTGTGTTAAGTGTGAATAATTTTTGCTTTTTATTCCTAATATTTATTTCAACAAAAAATTATATCTTTTATTTATATTTAAATTTTCACTTAATTTATAGTATAAGTTTAGTATTACTTATTATTATATACTATTTTTTTATCATATATAATATTTTTGACTTTAAATACAATGAAAACTATTTTTTAATCAACTTCATATTTTTTTCTTTTTTTAATAACTTTTTAATAAGTTTACTACTTGCATGTCTCTTTCTTTGCATTGGAGCTATTCCAATTGTATTTGGATTTTTTATCAAAGTTTTCTGTCTATTATTACAACTAAGTTACCTTTGTATTTGTATTGGCTTTTTCTTTATAATATGACTTATTATTATTTATATTTTTTATTTTAGATTAATTGTTAATATATTTATTTTTTCTTATCAATTTCTCGGTTTTTGAGTTGTAAAATTATCTTTTATCAATATTAAAAATTTATTATTCTTCATTTGTTCTAGCGTATATATACTTTTCTTTGATATTATTAACTTATTTGATCTTATTCTATAACTCCAAAATCACAACTTTCCCTTTCTTCTCTCCTCCCCCTAACCTTTCCTGCTCTTTCTTCTAAAAGTTTGGCAAAGGCAATTCCCAATTCCATTTCCCCTTTTCTCCCCTCTTATCCTCCTAAAAATGGGTGTTTTCAAAACCGCCGTCGCCCGCCCGCCTCTCCCCAAGAATCTCCTCAAAATTCCCCTACTTTTCTCCTCCTTGCTTCTCTCCCATAACTTAAACAAATAGTTCAAATTCAAAATCCTTTTTCCTCCCCTCAAAAAACCCCCCTCTCAAAACCTTTCTCCTTCATTTCCTCTCCTGTCTCCTTCTCTTCCGCCCAAAATTCCTCTTTTACTTTAATAATATCACAAAATACTTATTTTTTTATTCTAAACTAATCTAACCTACACACTATCAACAAAAATAATAATAATACTCAGTATTGTAATTCCATTCATATTGGATATGCTAATACTACATATAATGCTAAAAAACCACTCATTCATATACTATAAAATAATATTAACGAATATGTTAATCATAATAATGAACTTCTACAATACACAAATCATAATATACAATTCAATATAAATAAAAATAATGAGAATAATAAAATAACCATTAAAAACAAACCCATAAACTTATCTGGGATTGCCTTTAAAAAACCGAATAAATACAAAAAAAATCATTCTGGTAATATTTTATCTGATGTTTTTAGTGTATCTACTATAACTCAAGATTCCTCATGAAATACAAAATATCAATTTATAAATATAACATACATCATACATAATAATATTGAAAATGCTAAAAACATATCTCTCAAATAAAACCACATACAAAAACTTAATCTTTCACAATAAAATGCAAACCTATCACAAAATGCATCAGAACTCATAAAATAATGTAGACAAAATAAATGTAAAATTAATATTATTAGTAATATAAATGGTAATAACACATGTAATACATGTAACTTTAATAATGTAAAATCGTTTATAAATTCACTTCCCCAAATTCAATAACATAATCATATACCTAAAATTGGTACTGTTGCTATAATATTACTAAACACCGTTAAACCTCAGTATGACATCATTGTACAAGGCAGTACATATCCTATAAAAGCTATTATTATTATGAATACAAACAATATAAAACCTATAAATCATACTAATATATGTGTGTCAAATAATATTATTAACGTTATTGACTTAAATATATGGATATATAATAGTAAATATAATAAAGATGTAAAACATATATGTACACTTCTTATCACAAAACCCAAATCAAAATCTCATAAAAATAATACAAAATATCAATTTGAACAAATAAAACAACTAAAAAATAATCAAGCTAAACACACTCCACAAATTATTTGCAATGCTATAAAAAATCCTAAACTAAAACCTACCCCATATATTCTGTATAAACAACCTGACATTAAAAGACCCTTTCTTTTTTCTCCGCTTTTATATAAAATTTATAACCATTATTCTTAACTTCCTACAAACTACCTCTTCATTCCAACTAAACCCTTTCCCCTCTCCTCTCTCTCGCTTCCTAAATCCTGTCTTCCCTCCCGTGTTCCTCCTTCCGCTCTCCCCCCTCTGCAAATTGTATTCCTTTGCCCAAAAACCCCTTTGTTTCTGCAAACAATCTCATCTGGTTTCCCCAAAAACCCCTCTCTTCCCAAAACCCCTCCAAAAACCCTTCTCCCTCACAAATTGTTTTTCCTTTTCTTAACCTCCCTTCCTTCCCTTGGTCCGAAAGCCTCCCCTCTCCTTCAAAACCGCCTTCCTCAACTCTCCTCTCTGGTCCGTTCCTCTCCCGTTCCCTCTCTCCCCTCCCCTCAAAACCTCCTCTCAAAACAAACTCTTCCAAAACCCTCCTCCTCTGGCGGTGTCCCCCAAAAATCCCCTTCCAAAAAGCCTTTTTATTCAATTTTAAACAATCCTCAATAACCAAAAATAACCTTCATCGATCTCGGTCCCCTCTTTCCTCAGAAAGCCTTCTGCTCCCGCCCTCCTCAAATAATGCTCCGCCCGCCGTCGAGCTCCCCCAAAAATTCCTCAAATCCCTTTGGGGTGTTCCACAAAGCTGAATTCCCGGCCCCCCCACTTTCTTTGGTCTAAAACTGGTTTCCTTTTAACCCCCAAAAACCCCCCTTGCTTCTCCCTCTCGCTATCCCGTTCGAATCTGCTCCCTTCCTTCTCCTTCACAAAATCAAAAATCCTTCGACTCTCCCCTCCTCGCGGCCCCCTTCTGAATAATCAATTCTTTCTGCCCCAAAGCCGCTATCGATTCCCCTCTCTCTCCTCCCTGTTTAAAATCCCCTCCCCCTCATCAAGAATCCATTCCTGAAAGCCTGCTCGCCCCAAAACTTCTGTCTCTTTGTCAACGAAATTCCTCTGTCTAAACCGGAGCCCCTTACCCCTCTGTTCCTCCTTCTCGGAAAGTTTCAAAATCTTTCGCTTGCCCGTCGCCCTCGCCTTCTCCAAAATGCCTGCTCTTCCCCATCTTCTAACCTGTCGAAATCGGAAGACATTGTTCTACACTTTTATATTCACATAACTTTTCTGTACCACGATGCAAATCACAAATTTCATCAATAAATCTTATCCCCTCTCCTCCAACTGTGCTGAAACGGGTGCTGTGGACACTGTCGTCTGTCTCCTCTTGTACTTATCATGTAGTCATGTTTTTTTATATCATAAATTAATATACAAAAATGTTCCTTATTCATTTTGTGCATTACAAAACCATATTACAAAAATATACATTTAAATTTAAACATATTTTTTTATCTATTGATAAATACAATAGTCTGTTTTTTAACATATCTGGCATTTTAATTTGACTGAACATTATACACATTAATATTATACTAATAAAATATTCTTTCTTTATATTAATAAATAATTTTGAATATTTAATAATATCAACTTAATTTTTTTTTATATAAACAGAATGGAATTTTAGACGAGGAATTAATTTTGGGGAGAGGGTTGGGGAGAGGAGGAGGATTGAGAAAGGAGAAGTTGGATTGAGAGAGGGGGCGAGGGTAAAGGGGGCGGGGGGTTTGGTAGGAGGATGATTGGGTGGCGGGGGAACGCTGAAGTGATTTGGGTAGGGAAGAAACATCGAGGAGTTTTGGGGGGAAGGATCCAAGGGGAGAGGGGTTGGGAGGAGATAGAGACGACGAGAGGGCAACCTTAATTTAGTCAAAATTTAATTTCACCATGTAATTCTAAATTTCTCACTTCCCCTTCTCCCCTTCTCTCCCCCTCTTGAAAGAAAGCGCACTTCAAATAAGGCTCCCCTCCTGAATGCGTTGGCAAAAATCTGTCGGGCCTGCTCCCCTTCCGAAACAAGAATCTCTGTTCTCCGCCAGAAATGCCCCCTCCCCCCCGAAAAACTCCTGCTCAAAATGGGCTTTCCTCGCGCTCCGCTCTCCCCCAAAAATAAAACGCTGGTTCCCGCTTCTCTGGTTCTCTGGGAAATCAAAATGAAAATCCCCACCTTCCAAAAACTCCTCTTTTAATCAACCAAAACTTAAAATTATTAAATTGATTCTAATCTAGTTAAAATATATTTTTATAAATATATTAATTACTGCACGTTATTTTTATTATAAAAATTGGTGGGCAACAATACCTTTTTAATTTCTTATTTTATCTACACATACATATTTAATATAAATAATAAATTTTGATTATGATATTAACACTTTCAATTTATAATCCTTATCATGGTATCAAAAACTACAAATATTATCCTATTAATTATATGAATAAATATAATATAATATAATTTATAATTACTATAATTTTATATTTGCATATACCTAATGGTGTTTAAAAACAAATAAAAATTATTTATATTTTTATTGGTTAAATCAGCACTTAACAATTTAATATGATAATTGTATAATATTTAAAAGCATAGAAATTACCGCAACGGCTGGCATCCATTTCTGACTAATAGATTAATTTAATTTATTATTGATATATATTAATTATTTTTTTTATTTTTCCACACCCATCTAATAGCATTAACAAAACAATCTAATCAAAATTATAAATTATTATTAACTATTCCTAAAATTTTATACAAAAAATCTTTCAAAAATAAACCTTTATAAAATGATAAAACATTTAAAAAAATTAATATGAATACTAACAATTGACCATAATTTATATAAATTATATTCTTCTTTCTTTTTTCAATAATCAATCCTTGCGTACTTATATTAATTATTATTAATTATAAAAATTAAATATATAAACAAATCTGCTTTACAACGATTTTAACCCAACTAACGAATTACTATTTTGATGAACAATCAATCATGGTAATAAGTAGACGATGAAACACATTTATTTTTAATGCTTGTTAACCTGCTCGAACCTTTTATAATTTCAAAGAATATAGTTCTTATGCTATATAAATAAATATAGTATTGCCCCAATCAAACATACAATTACATATCATAATGTTCTCTTTGTAAAGGAGAGTAGGACTTGCCCTATTTTAATTTTTTAATTTTTATTAAAATTTTGATATTAATTCATACTTTATTTTATTTGTTGTAATTTAAAAATTTTCTATGGAACACTTTAATATTTAGTTAACAAATTACTATGCTACAATAATATTGCAATTGAGGATATTTTTTTATTTTAAGAATTATTAATATTTAAATATATTTACAAGAATAATCTTAAATAATTATCTTAGACAAACGCATTTAATAAACGCACTTAAAATACGATAATTTTATTAACAATATTTTTATATTTTTAAAAAACTATACACTATAATAATACTATACAATATAATAATAAAATACTTTTCATTAAACAAATATTAAATATTAAGTTATATTCATTTATACTTTTCATTTACCTACTAAAAATATACCATTAAAATACTTTAGAATTACAAATTATACTTGTACTTTTAATATTCAAATTAACTTAGATTATTATATATAACATTTTAGTTAAACAGATTAATTTTTAAATTGTTCATAATATTTACAAAGAAAAATAAATATTTATTTATTAATTCAACTAAAATAATCTTACTATATTTATTTGGTACATATAGAACAACTGTAACATCTTTAATTAAATATTTCAACATCAAACTAAAAATATTAAACTAATAATTACAGTTCAATAAATTTTAAAATATTATTTAAATATATTAATCTATAAATATATATCTAAATATAAAACAACAAATTTAAAATTTAAATATAATACACCTATTATATAAATAATACAAATAATAAATTTACTACACGGAATTTAAATATTTATTTAAAATATAAGACACCCATTATTATAATATTCTTCTTAATTGGTAAAATTTGGATTACAAATTTTAGATTTTTAAAAGCTTTTCTAACTAAATAAAATACACATAATAAACTAAACATAAACCAACCACAAATCCTTTACATAACAATTCAATAAATAAAACTAAATTAAACTAGAAAGTCATAACTATGCCTACCAACCTTAAAAATGTTTGATCTATAAAAAAATTTAAATTTATTGGAATTATTTATTAAAAAACCAAACAAGTTTCGAATTAGAATAAACCTAAATTTAAATTTGACGTCAAAAAAATTATATAATTTTAATAGCACAAAAAACATGTTTTTTATTGATAACTTAAAATTAAATTCAAATTTAAACCCTCATGTCCCAAAAAAACCTAAAATAATTTAGAAAAATAGTTTAAACCAGATTAGTTACAATTTATAAACACATTATTACAAAAAAAACCTACTACCAAAATTTATACATTCATAATTTTAAATCAATTCTTAATAAATCACCTACCAAAAATTGTTTCAAGTTTTGGAAATTGGAGGTTTAGATTTAAGTTTAGCTTCTCTAATCGAGTACATATAATAAACACATACATAAACATATTGTATAACCACAAAGCCTTTACATAACAATTCAATGATAAAACTAAATCTAAACCAAAGTCATAGCTATTCTCCCACTAACTAACCTTGAAAATGTTTGGTCAATAAAAAATTTTAAAAATTAAACCAAAATTAAAATACCAACCATCCTTACTAAATTAAAATATTTTTGCAAAAGATTTGTAAAATATTTTCATTAGTAAAGAAGATCCCTATTTAAATTTGGATTTAAAATTTAAAACTCAATTATAAAAAACCCAAAACAAATTTCAAGTTGGAATTTAAAATAGCTAAAACCTAAATTTAAATTTAATTTCGAATCAAAGAGTTATATAAAAACTCATAGCAACAAAAAATGCCATGTTTTTTATACGACTTGACTTTGAAACTAAATTTAAATTCAAGTTCGAACCTCCAAATCCCAAAACTCAAAATAATTTAGAAAAATGGTTTGCACTAAACTGATTACATTTAAGTCACAAACACCCATAAATAACTGATAATAAAAACGCATTATTACAAAAAGTTTTACTACCAAAATTTATACAGCGGTGATTTAAACCTATCAATAAAATACCTACCAAAATTCCAAAATTGTTTCAAATTTTGAAAATTGAAAATTAAACTTAAATTTAATTTAAATTTTCAAATCGAAAAGCATTTTCGATCAAACTAGAAAATATATAATTTTATATTTTCATAGCCCGCCCATATACAAATTGGACTTGGTAATTTTAGATCTATCCTCAAAAAGATCTTAACAAATAATTGCAATTAGGGACTTGAGGAATTCTGTTCTTATCCTAATTCATAATTACTTGCTTTAAAATTACCCATTAAACCCATACCCAACTCACCCATCCCATAAAAAATTTCGCATGCAATAGTGTTTTTAAAAAAATAAATTTACTTTGTAAATTTATTTTTTTAAAAACACAATAATAGTGTAAACTATAAATCTCCATTATTATCATGTTTAGTTTCCTAAATTATACTATCTTAAATTACACTATCATACTTTTACACTATATAACTTTTAATTATCTATATACACTTACATATAATATACTTACCTACATACTTATATCTTATTATATATATATATATTATTATTATACTATGCCTAACTAGTTGCTTACTACCTACTACATCCTCTACTTACACAATCTTTTGCTTTCATCCTTCTCAATTGAACTTAGTAATAATGGAGAAACGAAAAAAATTACATTCTTAACCATTCTCCTCTATGAAAAATTCGAAAAAAAAAAACAAATTTATAGTGACAGATAACTTCAATCTTTAAAAAACCTCACAAACAAAATTCAAAAAAGTCAAACTCCTTATTTTTTTTCTTTGGGATTGAATAAAAATCGAACTTTTAATTTTTAAATTTTGCAAAAAATTCCAAAAAACATCAAATTTTTTAATTTTTAAATTTCACAAAAAATTCCAAAAAACATCAAATTTTTTAATTTTTAAATTT
>T_brucei_brucei_TSW_55_#Ivory-Coast_Pig_1982
ACAAAAATTAAACTAATTTACAAATTTTTCAATTTTTCAACCCATATTTAGCAATTCTTAATTTTACATTAATGTAGTTTACAATTTTCTCTCTTCTTTCACTTATTTTATTTATTTTATAACACAAATTGTAATTTACAAGGAGTTTTATAGGGGAAATGGGGGGTTGGTTTACTTCTTTTAATTTTGTTTTATTTTTTTTAATTTTGACTTATTTTTTGTTTTTTTATTTTATTTTTTAATTTTTGTTTTATTTTTTAATTTTTGTTTTATTTTTTAATTTTTTGTTTTATTTTTACAAAAAACTAAAATAATTTACAATTTTTTCTAAATTTCAACCCATATATTTTTGGTGATTTTATATATTAATATTTATTTTCTTCTTTAACTTATTTAAAATTAATTTTTATTATTAAACACTTTTTAATTAGGAACTTTGATTTTCTATGAATATTTTGTTTTTTTTGTTTTTATTTTACAAAAATTTTAACTACTACTTTTTTATTTCTAAACCAACTTATATTTTTCTTTGGAATATGTATATAATAGTTGTGATATTATAAAATATTTTGACTTTTTTACAAATCTAATTTGGTTTCTTTACTTTTTTACTTTTGATTATACTATTATACATACAATATCCACAAAATACAAAAAAATAAACAATATTTCAAATTATATCTAAAATATATAACAAAATTTCATACAAATAATAACATAAATATGATCATACAAACAAAATATCAACAACAAAATATCATAAATACTACTAAAATTATTATTACAAAAAAAATTCTCCAAAACAACATTATACAATCTATATTGAAAAAATAAAAAAATAAACAACCATAATATAAAAATCCTACTGATAATATTAAAAAAACCACAAAAATTGCTATATCAAAAAAATTATAAAAATTTAAAAAAAATGATCAAAATACACAATAACTTGAAAATACAAATATACATACAAAATCTATTATAAAAAATATACTTAAAATACACATATACAAACTTATCAAACAATACACTAAACAACATTCATAATCAAATAATAAAAATAAACAATCAACCAAACAAAAACATTTGAACACAAACATCAAAAAAAATAACAAAAAATAATTATAAATCATTGTAAAAAATATAAAAAATATACTTATAAACAAAAATTCTATTATATTATAAAATGATAATAACATCAATAAAGCTAATAACATATCCTTACAATAAAAACCACATAAAAATCAAATTGAACATGAGTTTAGTATTGCGAATATTAATAACAAACGCGCTAACACACAACCACAAAAATACATAAAAAAATAACATCTTAAATCCTGTAACCCAAAAAATATATGTATTCATATACCTAATACTATAAATAATGTTGCTTTGTAGAACATATGGTAACAAAAAAATAAACTACCTATATATATATCTATACACAGACAACAAAACATAGAAAAACTAATTTGACATATTGTACTGAACGCTACGTATCGTTTTACGTCAAAATTATAAAACACACACAATGTCATTAATATTAAAATTAATGTAGACCATCCTATCAAATTATAAAAATAACTAAATCAAAAATCAAAACATCAATAAACAAAACTTAATAATATTATTCCACAAACAACTAATGTAGCTGCATGTATTAATGCTGATACTGGGATAGGTCCTTCCATAGCATCTGGTAATCATATATGTAAGCCAAATTGTGTACTTTTTGTGAACGCACATCCTACTAACAAACATATAGAAAATTCTATATAATAATAATCCATACAAAAAAAATTTAAAAAATAAAAAGTTGTCATACAAAAACCATTTGATAAAAATATTATAGAAAAAGCGAATATTAATAACACATCTCCTATTTTACCTATAAAAAAAGCTTTAAAACCAAATTTTAATGCAAAAAAACGGTATCAGAAATATGAAATTAAAAAAAATGAGAATAGCCCTAATAATTCTCATCCGCAATAAGCTGTTAAAAAATCGTATGATAGGATGAATAAATTCATGCACACAACAAATATTCAAAATATAATCAAAAAACGCCCTAACAACATATCAAAATACATATAATAAAATGCATAAAATACTATAAAACAAAATACCATATTTATCAATAACATTATAAACATATAAAAACCTGAACATACGTATGTTAATCATATAAAACAAAAATCTAACATTAGTATTAAACAAAAATCGTAATAATAATAACCGTATAAACATACTGATACCATTAAAAAACTAAATATCATACACAATACAATAAATATTATCATTACTAAAGATAATCAAAAACTTAGAAAATTCCTACCAAACATAAATGAACCTGATATAAACCCAAACATTATAAAAAATAAAAAAAATATTAAAAACATATCTTATTCTAAAATCTCTTCTAAACGATGTTTCTTTAACCAAAACAAAGGGTTCCCCCCACCCAAATCTTTTTGAAACTCTCCTCCCCGCCTCCCTTTTATTCAAAAGAAGCTCTCCGTCGGTTCCGGCTGGGCTCGAACGGCTCTTTCTCTCCAGTCCCACTCAAAAAATCCTCGCCTTTTTACTTTAGTTTGTTATCAAAAGTGTATTAGGGATTTTAAAAGGAGAGGGCAGAGCGGGGGACGGGGTTGAGAAGAATCACGGTGTGAACAGGAATGGAGTGTTGGAGAAACCATAGGTTTGGGGTGAATGGGAGATGGGTTTTGGGGGGAGAAGTTTTGATGGGGAGGGATCACTGAAGGGGGTAAAGAGATTTGTTTGTTGTATTATACATATTTATATTAATAAGTATATAAAATAATAAAATACTATAGTTGATATTGATATTGACATAAATACATATATATCATTTATACTAACATCAAGTCTAAGATATTTATCCAACCATACAAATGAATAAAAACTTAAACACATATAGATGTATATTGATGATAAAAATATCGTTAAAGTTATTATATAAAAACTTATTATATATATAAATGATATAGATATCAAACCATACAAAATAAATATATCTACATAAAATAATAACATAAACGGGAAATCTATATTAAATAAAAATAAACATAAAAATAATGAACTTCATATACTAATACCAAAAAATGAAATTAACAATAAAAAAATTCTTACACCATAATTGTCGTACATATATCCTATTACAATAAACATAAAGGATGAACTTAGTATATGTGCTAGATTACATAATATTAGTAAACCTACAAACAAAATGTCGTTATGTCATAATAATATTAATCCTATACCCGTGTGTATTATTGATCAATTCGCTATTATTTTCTTGTAGTCTGATAAAAATATTAGTGACATTGCTATAAATACTAAACCCAACACAATTACACTATCTATAAAACCTAAAAATCATATTGATATCGTATTAAATGCGATAAATAAAAATTTGTATACACCAAAAAAACCTATTTTCAGCACAATACTTGCTAATAAAACACTCATTTCTGTATTTACCTCTACATGCATCTCTGGTAGTCACACATGGAATGGTCAGATTGGGTATTTTATAGCGAACATTATAAATAATAATATTCATATAAAAATTGCCGAATACAAACTATCAAAATAACATACATCAATAAAAGCCTGTAAATTTATAATGTTGAAATGAGATATTACTATTATACATATAATTATACATACCACTGAACTAACTGAACTAAATATTATAAGATAGAATATAGCAAAAATAAATCTATTATTAAAATTAAAAAATAAACTTACTAGACATATAGGGAAAAATAGACTTTCGAAGGCTATCATAAAACACATAAAATCATCTAATATTATTATTAACACTACATTAATATATATATACATATATATCATTACTATGTAAAAATATTTATTATATGATACACATTTCTTTGATAATAAAAATATTAATATGTACATAATAATTCCCATAAAAAATACAAATCATAAACTGATGTAATTTAAATATATATTTACATATACATAATTGATTTCTATTCCAATACAAAAACTATAGTTTATATATATATATATTATTGTAACAATTAACAATATAAAATTTATACATATTAAATTTAATTTTAACATCCAATTACTCTAATTTAATTTTATTTTTGTGCTTTCTATAAATTACCTTCTTATAATTTATTGTTATCTTTGTGTATTTATTAAAAAGGGGCTTTTAAGTTTGGTTGGGATTGATCTATGAGGAAAGGGGGGTTTGTGGGGGAGAGGAAGGGGGGTTTGGGGAAGTTGGGTTTAGAAGAGGACGAAATTGAAGGGGGGTTTGATTGGGGGGTTTTAGTTGGGGAGAAAGTGTGGGGTTTTGTGGGGAGGAGGGGGAGAGGGGGTTGATGGAATTTTTGGTTTATAATTGCGAAGAAATAGTTTTGTTTTTATTTTGGTTTTATAAAATGTTTTTTCTATGTCTTGTGTGCTTAAGTGTTTCTCATAAAATGATTGGAATTTGTTATCTTTTAGTTGCTATTTTATGTGGATTTATCGGTTATATTTACTCCTTATTTATTAGATTAGAACTTTCTCTAATTGGTTGTGGAGTTTTATTTGGTGATTATCAGTTTTACAACGTACTCATTACTTCACATGGGTTGATTATGGTTTTTGCTTTTATTATGCCTATAACTATGGGTGGGTTTACAAACTATTTTGCGCCCGTCATGGTTGGGTTTCCCGATATGGTATTTCCTCGTATAAATAACATGAGCTTTTGAATGTTTATTGGAGGATTTGGTTGCTTAGTAAGTGGGTTTTTGACTGAAGAGGGTATGGGGGTTGGTTGGACCTTGTATCCTACGTTGATTTGTATTGATTTTCATTCTAGCTTAGCATGTGACTTTATCATTTTCTCTGTGCATTTTCTCGGTATATCTAGTATATTAAATTCCATTAATGTTGTAGGTACAATTTTTTGCTGTAGACGAAAATATTTTAGCTTTCTTATTTGAACACTTTTTATTTGAGGTGCCTTGTTGACATCCATACTTTTGATTATTACACTTCCCGTTTTGGCTGGTGGAGTTACATTATTGTTATGCGATAGAAATTTTAACACATCATTTTATGATGTTGTTGGGGGTGGTGATCTAGTTTTATTTCAACACTTATTTTGGTTCTTTGGACATCCAGAGGTTTATATCATAATTCTACCTGTATTTGGATTAGTTTCCACTATTATTGAAGTTACAAGTTTTAGATGCGTTTTTAGTTCCGTCGCTATGATTTATTCTATGCTACTGATATCTGTATTAGGTATGTTTGTTTGGGCGCATCACATGTTTGTTGTTGGTATGGATGTTGATTCTAGAGCTTATTTTGGAAGTATTACTGTACTAATAGGCTTACCTACATGCATTAAATTATTTAATTGAATCTATAGCTTCTTATTCACAGATATGTGTATTTGTTTTGAAATTTATTTTATATATATGTTTATACTTATGTTTCTTGCTGGTGGATTAACTGGCTTATTTCTATCAAATGTTGGTATTGATATTTTGATGCATGATACTTATTTTGTTGTTGCGCATTTCCACTATGTTTTATCACTTGGTGCTGTTGTAGGGGTTTTTGGTGGTTTTTTTCATTTTCTCATGAAATGAATTCCTATTGAACTTCACACATTTTGATTATTTTTCTTCATTTCCACATTATGATTTGGTTCTAATATGGTTTTTTTTCCTTTACATAGCTTAGGAATGTTTGCTTTTCCGAGAAGAATTTCTGATTATCCTATCAGCTTTTTATTTTGAAGTGCGTTTACATTGTATGGTATGCTTTTGTTGACTTTTTTAGTTATATTTTGCTGTTGTTTGTTTAATGTTATATTATTCTGAGATTACTGTTTATTTTTTATTAATTTGTTTACATATAGCTTATCTATATTCTTCTATTTTTATACATGAGTACCAGTTTGTATGGCTATTTATTTACTTGTTATTGATTTTGCACATATAATACTTGACTATTTATTAATAATACTTTGCTTTTGCTTCGTATTTTATATTTTTTTTTGACAAGCCTTCCTATTATTCTTTTATATATAAATTGATAATAACTGTGTTAAACAAAACTGATTATTTTGATAATAAAATATACTATATGATAATATATCGTAATTATATAGTGATCCGAATATATCAAAATATAATGATAAAAATAAAAAATCTTTTAAAAAAAAACTAAAAAATGATATAATAAATAAAATTAAAATAAATACAAACACAAAGAATACATCAAAATATATAAACTTAAAAAATATTAATATTGCTGGCATCAATATATAACAACTTCTACTATATATCATATATAATCAATATACATAATATAATAATATGATTTGTATACCATATACTAAAAATGTAAATCCAAAAAATAAATTTATTACTAAAAATAACAATAAAAATAATAAACCTAAAATTATCACAAAACTAAAAAATCCATAAATAAAATTAAATATAAAATTAAAATATAATAATAATAAACTTATAAAATCTAAATATACTATATCACATAATAATATAGATACAAATATATCAAAATTAAAAAATAAAAAATCCATTATTACTATAAATAAACATCGTATTACAAAAAATATAAAACAAAATAAAAAATATATCACAAAATAAAATAAACAAAATAAATATGCACAAAACATTACATTAAACATATACAATATTCCAAAATAATTATATATATAATTAGAAAAACTTATAAAATCGAAAAATATGTGGAATGTTATAAATATGAAAAACTCGATATAATATATCAAAAAATTTATACCAAATGCAAAAAAAAAACATATAAAATTATATAATATATATATATAATATATATAATACCCTGTAAATAACATTGTTAATGAACAAATTCCAAAAAATGTTATAAATAACAATACAAACACAAAACTAAAAAAAATTCTAATAAAAAAACCTAAAACAAATATAAATATAAATGTAATACATACAACAAAATCGAATACAAAATCATATAATATAAAATCTAGATCAAACCATCACAATATAAAATCGTATGTTCTAATACATAACAAATCAAAAACACGACTCAATCAAAGCCAATCTTAAAATCCCCTTTCATTATAGATTATATACCTTTCTATATAAAATTTATTACAATAGGCATAAAACCGTGTAATACACCACACAATTCACTACATTGTCCGTAAAGAGTTGCGTTATTTGTAGCAAACAAAATTATTTCATTACACCTACCAGGTTCTCTACTTTTATACCTAAACTTGATATTGTAAATGAGTGTATTACATCTACTGCAGATACTCATAATTTATAAATAACCAAACTTAACAATGTCAATACATGGTTACACTGTAATATTCTTAAATCTCCTATTAAATAATCACTTTCTAATATTAAATTACTAAATATCGTGGTTTCTCCAAATAAAAAATATACCCAATATCACTGAAAACCTATTACTTTACACAAATCAAAACTCACAAAATTTATACAACTAAAATACAACAACAAACACAACCTTAACAATAAACACAATATAAACATCATTCCAAGTACAAACCAATATGTATCTATAAATTTTGATGATATAAAATCTCATGTACAATATATATTATTTATTTTTGTTACAGTTAATACTGTTGCTATAATCAATGCACATATTCATACAGATAGAAATATTGAAAAAGATATTAATACAATTATTGAATCCATTAAAAATATCATTCAAAAAGTTAATATAAAACTCATTTGTTATTATTACATTTAGATATATGCATACTTATTGTTATATTTATACTCGTTTTATCTGTCTTATGTGGGTATGTTAGTTTATGTGAACGTAAAATTTTAGCTATTGTGCAATTTAGAATAGGACCTGCACTTTTTTTATTCGGTCTTCTTACTCCTATTACTGATGGAGTTAAATTATTTGTTAAATTTACATTGTTTGTGATTGGTGTTGACTCTATATTATTTATATCTAGTTTATTCATTACGGTTTTTTGTATTTTTTTTCCTTGGTTCTTTTTCCCACTTGGATTCATAATAATATTTGACAAAGGTTTTACACTTCTTTTTTTATTAGGATTTCATTTATTTTCTAATGTATTTTGCATTTTTTTCGTTGGTTGTTTTTTATTTTCAAGCTGCTTTATTTACCTAGCTGCCATGAGAACTTTATTTTTTAGTATTCTATCTGAATGTTCCATTTTAATTCTACTTTATTGTATATACATACTAGACTACTTTTGTTTCTTTGGCATAAAAGATATTTGTATAAGTCAACTTTCTTTACAAAATTGCTTTATACTTGGTCTTTTATTCATTTGTCTATTTTGAATTGGACTACTTCTTGATGGATTACGTTTACCCTTTGATTATCTAGAGTGTGAAAGTGAACTTGTTGCTGGTCTTGTTACTGAGTTATCTGGTGTTTTTTTTGTCATATACTCCATCCTTGAAATTAATCATTTATTATTAACTACTATATTATTTAGCTGCTTATGTTTTGGTGGCCTTTTTATATGCTTTAAATCTATTCTTATACTAATTCTAGGTTTTCTTATACCACGTGTTATATGCTGTAGATTAAAAATTACAACTGCACAAACATTTATATTACTTTTTTTATTTACAATGGGATTCATTAATTTTTCATTTATTGCTATTACAAAAATTATTTGCATACTTTTTTAATCTAATAACGAAACTTTTCTTATGTCCTTCTGTTTCCCATCCCTTTTCTCCTCCTAAAATCCTCAAAAATAAACCCTCTGTCCCTAAACCCCCAAAAAATCCTTGTTTTTATATATCATACACATATTCATATTTCTTATTATCTACAGCTTTATTATCTTATGTGATTATACTACACTAACATTACTAAGCTTTGATTTACTCTGATTATTAATTATTAACCTATTTTGAATAACATTATTAGATTCTTATATTTGCTTCATCTTTATACTCTTATTCTTATTTTGCTTTACATTATTTTTTTGCTTTCTATCATTCGATACCAGATTTTTATTCATTATTATTATTATTCAATACATTATTATATTCTTATTTATATTTATTAATCATATTATTATTATATCAATCCTCTTTGAAATATTTAGCTTATTGCTCTTTTTATTATTAATGTCCAGTAGATTTGGATATAAAATTTTAGTTCTATGATATTACTACATGTTAAACTTAATAAATTTTATATTATTATTTATATTATTATATTTTATGATATTAAACTACTGTTTTTTCCTATGTGATTTTTGTTTTTTAGTTTTTGATGAAGAATGACTTGGAATTTTATGCCTATTTTACACATTATTAATTTTATTCAAATTATACATCGCCTTTTTAATTTTGTTTATGGAGCAACTTTATATTAGACTTGGTGTCTTTATTTTTATTTATATGTTAACTTTCTATATTTTGTTTTGTTTTATATTAATAATTCTACTAATTAGCTTCATTTATTTTTATATTTTATTCATCAAACTTCTATTATTTCAATCTTGTACATGCGTTTTAATTGGATTAAACAGCTTTGCTATCGTTAGTTTACTATTTGTGTTAAGTGTGAATAATTTTTGCTTTTTATTCCTAATATTTATTTCAACAAAAAATTATATCTTTTATTTATATTTAAATTTTCACTTAATTTATAGTATAAGTTTAGTATTACTTATTATTATATACTATTTTTTTATTATATATAATATTTTTGACTTTAAATACAATGAAAACTATTTTTTAATCAACTTCATATTTTTTTCTTTTTTTAATAACTTTTTAATAAGTTTACTACTTGCATGTCTCTTTCTTTGCATTGGAGCTATTCCAATTGTATTTGGATTTTTTATCAAAGTTTTCTGTCTATTATTACAACTAAGTTACCTTTGTATTTGTATTGGCTTTTTCTTTATAATATGACTTATTATTATTTATATTTTTTATTTTAGATTAATTGTTAATATATTTATTTTTTCTTATCAATTTCTCGGTTTTTGAGTTGTAAAATTATCTTTTATCAATATTAAAAATTTATTATTCTTCATTTGTTCTAGCGTATATATACTTTTCTTTGATATTATTAACTTATTTGATCTTATTCTATAACTCCAAAATCACAACTTTCCCTTTCTTCTCTCCTCCCCCTAACCTTTCCTGCTCTTTCTTCTAAAAGTTTGGCAAAGGCAATTCCCAATTCCATTTCCCCTTTTCTCCCCTCTTATCCTCCTAAAAATGGGTGTTTTCAAAACCGCCGTCGCCCGCCCGCCTCTCCCCAAGAATCTCCTCAAAATTCCCCTACTTTTCTCCTCCTTGCTTCTCTCCCATAACTTAAACAAATAGTTCAAATTCAAAATCCTTTTTCCTCCCCTCAAAAAACCCCCCTCTCAAAACCTTTCTCCTTCATTTCCTCTCCTGTCTCCTTCTCTTCCGCCCAAAATTCCTCTTTTACTTTAATAATATCACAAAATACTTATTTTTTTATTCTAAACTAATCTAACCTACACACTATCAACAAAAATAATAATAATACTCAGTATTGTAATTCCATTCATATTGGATATGCTAATACTACATATAATGCTAAAAAACCACTCATTCATATACTATAAAATAATATTAACGAATATGTTAATCATAATAATGAACTTCTACAATACACAAATCATAATATACAATTCAATATAAATAAAAATAATGAGAATAATAAAATAACCATTAAAAACAAACCCATAAACTTATCTGGGATTGCCTTTAAAAAACCGAATAAATACAAAAAAAATCATTCTGGTAATATTTTATCTGATGTTTTTAGTGTATCTACTATAACTCAAGATTCCTCATGAAATACAAAATACCAATTTATAAATATAACATACATCATACATAATAATATTGAAAATGCTAAAAACATATCTCTCAAATAAAACCACATACAAAAACTTAATCTTTCACAATAAAATGCAAACCTATCACAAAATGCATCAGAACTCATAAAATAATGTAGACAAAATAAATGTAAAATTAATATTATTAGTAATATAAATGGTAATAACACATGTAATACATGTAACTTTAATAATGTAAAATCGTTTATAAATTCACTTCCCCAAATTCAATAACATAATCATATACCTAAAATTGGTACTGTTGCTATAATATTACTAAACACCGTTAAACCTCAGTATGACATCATTGTACAAGGCAGTACATATCCTATAAAAGCTATTATTATTATTAATACAAACAATATAAAACCTATAAATCATACTAATATATGTGTGTCAAACAATATTATTAACGTTATTGACTTAAATATATGGATATATAATAGTAAATATAATAAAGATGTAAAACATATATGTACACTTCTTATCACAAAACCCAAATCAAAATCTCATAAAAATAATACAAAATATCAATTTGAACAAATAAAACAACTAAAAAATAATCAAGCTAAACACACTCCACAAATTATTTGCAATGCTATAAAAAATCCTAAACTAAAACCTACCCCATATATTCTGTATAAACAACCTGACATTAAAAGACCCTTTCTTTTTTCTCCGCTTTTATATAAAATTTATAACCATTATTCTTAACTTCCTACAAACTACCTCTTCATTCCAACTAAACCCTTTCCCCTCTCCTCTCTCTCGCTTCCTAAATCCTGTCTTCCCTCCCGTGTTCCTCCTTCCGCTCTCCCCCCTCTGCAAATTGTATTCCTTTGCCCAAAAACCCCTTTGTTTCTGCAAACAATCTCATCTGGTTTCCCCAAAAACCCCTCTCTTCCCAAAACCCCTCCAAAAACCCTTCTCCCTCACAAATTGTTTTTCCTTTTCTTAACCTCCCTTCCTTCCCTTGGTCCGAAAGCCTCCCCTCTCCTTCAAAACCGCCTTCCTCAACTCTCCTCTCTGGTCCGTTCCTCTCCCGTTCCCTCTCTCCCCTCCCCTCAAAACCTCCTCTCAAAACAAACTCTTCCAAAACCCTCCTCCTCTGGCGGTGTCCCCCAAAAATCCCCTTCCAAAAAGCCTTTTTATTCAATTTTAAACAATCCTCAATAACCAAAAATAACCTTCATCGATCTCGGTCCCCTCTTTCCTCAGAAAGCCTTCTGCTCCCGCCCTCCTCAAATAATGCTCCGCCCGCCGTCGAGCTCCCCCAAAAATTCCTCAAATCCCTTTGGGGTGTTCCACAAAGCTGAATTCCCGGCCCCCCCACTTTCTTTGGTCTAAAACTGGTTTCCTTTTAACCCCCAAAAACCCCCCTTGCTTCTCCCTCTCGCTATCCCGTTCGAATCTGCTCCCTTCCTTCTCCTTCACAAAATCAAAAATCCTTCGACTCTCCCCTCCTCGCGGCCCCCTTCTAAATAATCAATTCTTTCTGCCCCAAAGCCGCTATCGATTCCCCTCTCTCTCCTCCCTGTTTAAAATCCCCTCCCCCTCATCAAGAATCCATTCCTGAAAGCCTGCTCGCCCCAAAACTTCTGTCTCTTTGTCAACGAAATTCCTCTGTCTAAACCGGAGCCCCTTACCCCTCTGTTCCTCCTTCTCGGAAAGTTTCAAAATCTTTCGCTTGCCCGTCGCCCTCGCCTTCTCCAAAATGCCTGCTCTTCCCCATCTTCTAACCTGTCGAAATCGGAAGACATTGTTCTACACTTTTATATTCACATAACTTTTCTGTACCACGATGCAAATCACAAATTTCATCAATAAATCTTATCCCCTCTCCTCCAACTGTGCTGAACGGGTGCTGTGGACACTGTCGTCTGTCTCCTCTTGTACTTATCATGTAGTCATGTTTTTTTTTATATCATAAATTAATATACAAAATGTTCCTTATTCATTTTGTGCATTACAAAACCATATTACAAAAATATACATTTAAATTTAAACATATTTTTTTGTCTATTGATAAATACAATAGTCTGTTTTTTAACATATCTGGCATTTTAATTTGACTGAACATTATACACATTAATATTATACTAATAAAATATTCTTTCTTTATATTAATAAATAATTTTGAATATTTAATAATATCAACTTAATTTTTTTTATATAAACAGAATGGAATTTTAGACGAGGAATTAATTTTGGGGAGAGGGTTGGGGAGAGGAGGAGGATTGAGAAAGGAGAAGTTGGATTGAGAGAGGGGGCGAGGGTAAAGGGGGCGGGGGGTTTGGTAGGAGGATGATTGGGTAGCGGGGGAACGCTGAAGTGATTTGGGTAGGGAAGAAACATCGAGGAGTTTTGGGGGGAAGGATCCAAGGGGAGAGGGGTTGGGAGGAGATAGAGACGACGAGAGGGCAACCTTAATTTAGTCAAAATTTAATTTCACCATGTAATTCTAAATTTCTCACTTCCCCTTCTCCCCTTCTCTCCCCCTCTTGAAAGAAAGCGCACTTCAAATAAGGCTCCCCTCCTGAATGCGTTGGCAAAAATCTGTCGGGCCTGCTCCCCTTCCGAAACAAGAATCTCTGTTCTCCGCCAGAAATGCCCCCTCCCCCCCGAAAAACTCCTGCTCAAAATGGGCTTTCCTCGCGCTCCGCTCTCCCCCAAAAATAAAACGCTGGTTCCCGCCTCTCTGGTTCTCTGGGAAATCAAAATGAAAATCCCCACCTTCCAAAAACTCCTCTTTTAATCAACCAAAACTTAAAATTATTAAATTGATTCTAATCTAGTTAAAATATATTTTTATAAATATATTAATTACTGCACGTTATTTTTATTATAAAAATTGGTGGGCAACAATACCTTTTTAATTTCTTATTTTATCTACACATACATATTTAATATAAATAATAAATTTTGATTATGATATTAACACTTTCAATTTATAATCCTTATCATGGTATCAAAAACTACAAATATTATCCTATTAATTATATGAATAAATATAATATAATATAATTTATAATTACTATAATTTTATATTTGCATATACCTAATGGTGTTTAAAAACAAATAAAAATTATTTATATTTTTATTGGTTAAATCAGCACTTAACAATTTAATATGATAATTGTATAATATTTAAAAGCATAGAAATTACCGCAACGGCTGGCATCCATTTCTGACTAATAGATTAATTTAATTTATTATTGATATATATTAATTATTTTTTTTATTTTTCCACACCCATCTAATAGCATTAACAAAACAATCTAATCAAAATTATAAATTATTATTAACTATTCCTAAAATTTTATACAAAAAATCTTTCAAAAATAAACCTTTATAAAATGATAAAACATTTAAAAAAATTAATATGAATACTAACAATTGACCATAATTTATATAAATTATATTCTTCTTTCTTTTTTCAATAATCAATCCTTGCGTACTTATATTAATTATTATTAATTATAAAAATTAAATATATAAACAAATCTGCTTTACAACGATTTTAACCCAACTAACGAATTACTATTTTGATGAACAATCAATCATGGTAATAAGTAGACGATGAAACACATTTATTTTTAATGCTTGTTAACCTGCTCGAACCTTTTATAATTTCAAAGAATATAGTTCTTATGCTATATAAATAAATATAGTATTGCCCCAATCAAACATACAATTACATATCATAATGTTCTCTTTGTAAAGGAGAGTAGGACTTGCCCTATTTTAATTTTTTAATTTTTATTAAAATTTTGATATTAATTCATACTTTATTTTATTTGTTGTAATTTAAAAATTTTCTATGGAACACTTTAATATTTAGTTAACAAATTACTATGCTACAATAATATTGCAATTGAGGATATTTTTTTATTTTAAGAATTATTAATATTTAAATATATTTACAAGAATAATCTTAAATAATTATCTTAGACAAACGCATTTAATAAACGCACTTAAAATACGATAATTTTATTAACAATATTTTTATATTTTTAAAAAACTATACACTATAATAATACTATACAATATAATAATAAAATACTTTTCATTAAACAAATATTAAATATTAAGTTATATTCGTTTATACTTTTCATTTACCTACTAAAAATATACCATTAAAATACTTTAGAATTACAAATTATACTTGTACTTTTAATATTCAAATTAACTTAGATTATTATATATAACATTTTAGTTAAACAGATTAATTTTTAAATTGTTCATAATATTTACAAAGAAAAATAAATATTTATTTATTAATTCAACTAAAATAATCTTACTATATTTATTTGGTACATATAGAACAACTGTAACATCTTTAATTAAATATTTCAACATCAAACTAAAAATATTAAACTAATAATTACAGTTCAATAAATTTTAAAATATTATTTAAATATATTAATCTATAAATATATATCTAAATATAAAACAACAAATTTAAAATTTAAATATAATACACCTATTATATAAATAATACAAATAATAAATTTACTACACGGAATTTAAATATTTATTTAAAATATAAGACACCCATTATTATAATATTCTTCTTAATTGGTAAAATTTGGATTACAAATTTTAGATTTTTAAAAGCTTTTCTAACTAAATAAAATACACATAATAAACATAAACATAAACCAACCACAAATCCTTTACATAACAATTCAATAAATAAAACTAAATTAAACTAGAAAGTCATAACTATGCCTACCAACCTTAAAAATGTTTGATCTATAAAAAAATTTAAATTTATTGGAATTATTTATTAAAAAACCAAACAAGTTTCGAATTAGAATAAACCTAAATTTAAATTTGACGTCAAAAAAATTATATAATTTTAATAGCACAAAAAACATGTTTTTTATTGATAACTTAAAATTAAATTCAAATTTAAACCCTCATGTCCCAAAAAAACCTAAAATAATTTAGAAAAATAGTTTAAACCAGATTAGTTACAATTTATAAACACATTATTACAAAAAAAACCTACTACCAAAAATTTATACATTCATAATTTTAAATCAATTCTTAATAAATCACCTACCAAAAATTGTTTCAAGTTTTGGAAATTGGAAGTTTGGATTTAAGTTTAGCTTCTCTAATCCGAATACATATAATAAACACATACATAAACATATTGTATAACCACAAAGCCTTTACATAACAATTCAATGATAAAACTAAATCTAAACCAAAGTCATAGCTATTCTCCCACTAACTAACCTTGAAAATGTTTGGTCAATAAAAAATTTTAAAAATTAAATCGAAATTAAAATACCAACCATCCTTACTAAATTAAAATATTTTTGCAAAAGATTTGTAAAATATTTTCATTAGTAAAGAAGATCCTATTTAAATTTGGATTTAAAATTTAAAACTCAATTATAAAAAACCCAAAACAAATTTCAAGTTGGAATTTAAAATAGCTAAAACCTAAATTTAAATTTAATTTCGAATCAAAGAGTTATATAAAAACTCATAGCAACAAAAAATGCCATGTTTTTTATACGACTTGACCTTGAAACTAAATTTAAATTCAAGTTCGAACCTCCAAATCCCAAAACTCAAAATAATTTAGAAAAATGGTTTGCACTAAACTGATTACATTTAAGTCACAAACACCCATAAATAACTGATAATAAAAACGCATTATTACAAAAAGTTTTACTACCAAAATTTATACAGCGGTGATTTAAACCTATCAATCAAAATACCTACCAAAATTCCAAAATTGTTTCAAATTTTGAAAATTGAAAATTAAACTTAAATTTAATTTAAATTTTCAAATCGAAAAGCATTTTCGATCAAACTAGAAAATATATAATTTTATATTTTCATAGCCCGCCCATATACAAATTGGACTTGGTAATTTTAGATCTACCCTCAAAAAGATCTTAACAAATAATCGCAATTAGGGACTTGAGGAATTCTGTTCTTATCCTAATTCATAATTACTTGCTTTAAAATTACCCATTAAACCCATACCCAACTCACCCATCCCATAAAAAATTTCGCATGCGATAGTGTTTTTACAAAAATAAATTTACTTTGTAAATTTATTTTTTTAAAAACACAATAATAGTGTAAACTATAAATCTCCATTATTATCATGTTTAATTTCCTAAATTATACTATCTTAAATTACACTATCATACTTTTACACTATATAACTTTTAATTATCTATATACACTTACATATAATATACTTACCTACATACTTATATCTTATTATATATATATATATTATTATTATACTATGCCTAACTAGTTGCTTACTACCTACTACATCCTCTACTTACACAATCTTTTGCTTTTATCCTTCTCAATTGAACTTAGTAATAATGGAGAAACGAAAAAATTTACAATTCTTAACCATTCTCCTCTATGAAAAATTCGAAAAAAAAACAAATTTATAGTGACAGATACTTCAATCTTTAAAAAACCTCACAAACATAATTCAAGAAAGTCAAACTCCTTATTTTTTTTTCTTTGGAATTGAATAAAAATCGAACTTTTAATTTTTAAATTTCACAAAAAAAATTTCAAAAACATCAAATTTTTTAATTTTTAAATTTCACAAAAAAATTTCAAAAACATCAAATTTTTTAATTTTTAAATTTTGCAAAAAAAATTCAAAAAAAGTCAAATTTTTTATTTTTAAATTTTGCAAAAAAATTCAAAAACATCAAAAAAATTTCTAATTTTTTGAATTTTGTGACAACGGGATACTTTTAGGCTTTATAATAAAATAAATAACAAAAATAAATCAACTTTTAAATTTGAAGAATTTCAAAGAAATAAATTTTTAAAATTACCCCACCAAAAAAAAATTCCAAAAACATCAAATTTTTTAATTTTGAAGAATTTCAAAAAAATAAATTTTTAATTTAAAAAAAACTCCACCAAAAAAAATTCCAAAAACATCAAATTTTTTAATTTTTAAATTTCACAAAAATTCCACAAAAACATCAAATTTTTTAATTTTTTACTCTGAAAATTGAATAAAAAAATCAAATTTTTTAATTTTTAAATTTCACAAAAAATTCCAAAAAACATCAAATTTTTTAATTTTTAAATTTTTGCAAAAATTTAAAATATCAAATATTGATTTTTAAAACCTTGTAAAAAATTCAAAAAATAAATTTTTTTTACTTCAAAAAATCAAATTTTCAAATTTTTTATTTTATTTTACTTTGTTTTTATTTTGTTTTTTATTTTGTTTTTATTTTGTTTTTATTTTGTTTTTATTTTGTTTTTATTTTGTTTTTATTTTG
>T_brucei_gambiense_141_BT_SRR1755080_#DR-Congo_Grammomys_2005
[truncated: 2,489,807 more chars]
